# Supplementary material for: In vitro and in silico evaluation of Ononis isoflavonoids as molecules targeting the central nervous system
Source: PLoS One. 2022 Mar 17;17(3):e0265639. doi: 10.1371/journal.pone.0265639 (PMC8929578; doi:10.1371/journal.pone.0265639)
Supplement: S2 File — (XLSX) [file pone.0265639.s002.xlsx]

## Sheet: Formononetin
ChEMBl ID	Euclidean Distances	SMILES	IC50 values		Structure	Name
CHEMBL1766556	0.377978	COc1cc(/C=C2\COc3ccccc3C2=O)ccc1O	104.34	nM		Homoisoflavonoid derivative
CHEMBL1766557	0.377978	COc1ccc(/C=C2\COc3ccccc3C2=O)cc1O	476.51	nM		Homoisoflavonoid derivative
CHEMBL450675	0.377978	COc1ccc(/C=C2\COc3cc(O)ccc3C2=O)cc1	1060	nM		Bonducellin (homoisoflavonoid derivative)
CHEMBL1766562	0.377978	COc1ccc(/C=C2\COc3ccccc3C2=O)c(O)c1	1330	nM		Homoisoflavonoid derivative
CHEMBL1383041	0.542615	O=C1/C(=C/c2ccc(O)cc2)COc2ccccc21	55.37	nM		Homoisoflavonoid derivative
CHEMBL4100473	0.552002	Cc1ccc(O)c(/N=C/c2coc3ccccc3c2=O)c1	1130	nM		Homoisoflavonoid derivative
CHEMBL1835225	0.554327	Cc1ccc(-c2cc3cc(O)ccc3oc2=O)cc1	67.1	nM		Isoflavonoid derivative
CHEMBL1835327	0.554327	Cc1ccc2oc(=O)c(-c3ccccc3O)cc2c1	120.02	nM		Isoflavonoid derivative
CHEMBL577099	0.554327	Cc1ccc2oc(=O)c(-c3ccc(O)cc3)cc2c1	155.59	nM		Isoflavonoid derivative
CHEMBL1835326	0.554327	Cc1ccc2oc(=O)c(-c3cccc(O)c3)cc2c1	650.03	nM		Isoflavonoid derivative

## Sheet: Pseudobaptigenin
ChEMBl ID	Euclidean Distances	SMILES	IC50 values		Structure	Name
CHEMBL1766558	0.798624	O=C1/C(=C/c2ccc(O)c(O)c2)COc2ccccc21	140.52	nM		Homoisoflavonoid derivative
CHEMBL4082043	0.832228	O=c1c(/C=N/c2cc(F)ccc2O)coc2ccccc12	1780	nM		Homoisoflavonoid derivative
CHEMBL453410	0.846745	O=C(Nc1ccc(O)cc1)c1cc2ccccc2oc1=O	800	nM		Homoisoflavonoid derivative
CHEMBL4086270	0.862693	O=c1c(/C=N/c2ccc(Cl)cc2O)coc2ccccc12	1780	nM		Homoisoflavonoid derivative
CHEMBL1814064	0.862974	O=C(Nc1ccc(O)cc1)c1coc2ccccc2c1=O	64	nM		Homoisoflavonoid derivative
CHEMBL4090445	0.87208	Cc1ccc2occ(/C=N/c3cc(F)ccc3O)c(=O)c2c1	2340	nM		Homoisoflavonoid derivative
CHEMBL1934675	0.882197	COc1ccc(-c2c(O)c3ccccc3oc2=O)cc1Cl	9260	nM		Isoflavonoid derivative
CHEMBL243664	0.911814	COc1ccc(-c2cc(=O)c3c(O)cc(O)cc3o2)cc1	49	nM		Acacetin (flavone)
CHEMBL4089098	0.918923	Cc1ccc2occ(C(=O)Nc3cccc(O)c3)c(=O)c2c1	78.22	nM		Homoisoflavonoid derivative
CHEMBL4091517	0.918923	Cc1ccc2occ(C(=O)Nc3ccc(O)cc3)c(=O)c2c1	512.6	nM		Homoisoflavonoid derivative

## Sheet: Calycosin
ChEMBl ID	Euclidean Distances	SMILES	IC50 values		Structure	Name
CHEMBL243664	0.0591758	COc1ccc(-c2cc(=O)c3c(O)cc(O)cc3o2)cc1	49	nM		Acacetin (flavone)
CHEMBL1766558	0.531325	O=C1/C(=C/c2ccc(O)c(O)c2)COc2ccccc21	140.52	nM		Homoisoflavonoid derivative
CHEMBL426110	0.595705	O=C1/C(=C/c2ccc(O)cc2)Oc2cc(O)ccc21	2450	nM		Aurone
CHEMBL3394526	0.600121	Cc1cc(=O)oc2cc(/N=C/c3ccc(O)cc3O)ccc12	1882	nM		Homoflavonoid derivative
CHEMBL2288402	0.601437	CN(C)c1ccc(/C=C2\Oc3cc(O)cc(O)c3C2=O)cc1	5940	nM		Aurone derivative
CHEMBL1077616	0.698729	O=C1/C(=C/c2ccc(O)cc2)COc2cc(O)cc(O)c21	8709.64	nM		Homoisoflavonoid derivative
CHEMBL453410	0.708152	O=C(Nc1ccc(O)cc1)c1cc2ccccc2oc1=O	800	nM		Homoisoflavonoid derivative
CHEMBL4074339	0.713467	Cc1ccc2oc(=O)c(C(=O)Nc3cccc(O)c3)cc2c1	45.4	nM		Homoisoflavonoid derivative
CHEMBL4097014	0.713467	Cc1ccc2oc(=O)c(C(=O)Nc3ccc(O)cc3)cc2c1	621.7	nM		Homoisoflavonoid derivative
CHEMBL4089098	0.713521	Cc1ccc2occ(C(=O)Nc3cccc(O)c3)c(=O)c2c1	78.22	nM		Homoisoflavonoid derivative
CHEMBL4091517	0.713521	Cc1ccc2occ(C(=O)Nc3ccc(O)cc3)c(=O)c2c1	512.6	nM		Homoisoflavonoid derivative

## Sheet: Onogenin
ChEMBl ID	Euclidean Distances	SMILES	IC50 values		Structure	Name
CHEMBL3961309	0.731751	COc1cc2c(cc1OC)C(=O)/C(=C/c1cccc(O)c1)CO2	190	nM		Homoisoflavonoid derivative
CHEMBL1766556	0.744616	COc1cc(/C=C2\COc3ccccc3C2=O)ccc1O	104.34	nM		Homoisoflavonoid derivative
CHEMBL1766557	0.744616	COc1ccc(/C=C2\COc3ccccc3C2=O)cc1O	476.51	nM		Homoisoflavonoid derivative
CHEMBL450675	0.744616	COc1ccc(/C=C2\COc3cc(O)ccc3C2=O)cc1	1060	nM		Bonducellin (homoisoflavonoid derivative)
CHEMBL1766562	0.744616	COc1ccc(/C=C2\COc3ccccc3C2=O)c(O)c1	1330	nM		Homoisoflavonoid derivative
CHEMBL243664	0.764978	COc1ccc(-c2cc(=O)c3c(O)cc(O)cc3o2)cc1	49	nM		Acacetin (flavone)
CHEMBL2288402	0.782389	CN(C)c1ccc(/C=C2\Oc3cc(O)cc(O)c3C2=O)cc1	5940	nM		Aurone derivative
CHEMBL1766558	0.848048	O=C1/C(=C/c2ccc(O)c(O)c2)COc2ccccc21	140.52	nM		Homoisoflavonoid derivative
CHEMBL4074339	0.849455	Cc1ccc2oc(=O)c(C(=O)Nc3cccc(O)c3)cc2c1	45.4	nM		Homoisoflavonoid derivative
CHEMBL4097014	0.849455	Cc1ccc2oc(=O)c(C(=O)Nc3ccc(O)cc3)cc2c1	621.7	nM		Homoisoflavonoid derivative

## Sheet: Sativanone
ChEMBl ID	Euclidean Distances	SMILES	IC50 values		Structure	Name
CHEMBL3961309	0.413469	COc1cc2c(cc1OC)C(=O)/C(=C/c1cccc(O)c1)CO2	190	nM		Homoisoflavonoid derivative
CHEMBL142916	0.520321	Cc1c(C)c2cc(O)c(OCc3ccccc3)cc2oc1=O	3.89	nM		Coumarine derivative
CHEMBL342724	0.520321	Cc1c(C)c2cc(OCc3ccccc3)c(O)cc2oc1=O	125.89	nM		Coumarine derivative
CHEMBL3785406	0.550827	COc1cc(O)c2c(c1)O/C(=C\c1ccc(N(C)C)cc1)C2=O	703	nM		Aurone derivative
CHEMBL1766556	0.551831	COc1cc(/C=C2\COc3ccccc3C2=O)ccc1O	104.34	nM		Homoisoflavonoid derivative
CHEMBL1766557	0.551831	COc1ccc(/C=C2\COc3ccccc3C2=O)cc1O	476.51	nM		Homoisoflavonoid derivative
CHEMBL450675	0.551831	COc1ccc(/C=C2\COc3cc(O)ccc3C2=O)cc1	1060	nM		Bonducellin (homoisoflavonoid derivative)
CHEMBL1766562	0.551831	COc1ccc(/C=C2\COc3ccccc3C2=O)c(O)c1	1330	nM		Homoisoflavonoid derivative
CHEMBL3394541	0.652791	Cc1c(C)c2ccc(NCc3ccccc3O)cc2oc1=O	413	nM		Coumarine derivative
CHEMBL3394542	0.670169	Cc1c(Cl)c(=O)oc2cc(NCc3ccccc3O)ccc12	542	nM		Coumarine derivative

## Sheet: Medicarpin
ChEMBl ID	Euclidean Distances	SMILES	IC50 values		Structure	Name
CHEMBL1383041	0.499572	O=C1/C(=C/c2ccc(O)cc2)COc2ccccc21	55.37	nM		Homoisoflavonoid derivative
CHEMBL1835225	0.527365	Cc1ccc(-c2cc3cc(O)ccc3oc2=O)cc1	67.1	nM		Isoflavonoid derivative
CHEMBL1835327	0.527365	Cc1ccc2oc(=O)c(-c3ccccc3O)cc2c1	120.02	nM		Isoflavonoid derivative
CHEMBL577099	0.527365	Cc1ccc2oc(=O)c(-c3ccc(O)cc3)cc2c1	155.59	nM		Isoflavonoid derivative
CHEMBL1835326	0.527365	Cc1ccc2oc(=O)c(-c3cccc(O)c3)cc2c1	650.03	nM		Isoflavonoid derivative
CHEMBL3933900	0.656437	O=C1/C(=C/c2ccc(F)cc2)Cc2cc(O)ccc21	47	nM		Aurone derivative
CHEMBL3965044	0.656437	O=C1/C(=C/c2cccc(F)c2)Cc2cc(O)ccc21	84	nM		Aurone derivative
CHEMBL3891485	0.695009	O=C1/C(=C/c2cccc(O)c2)Cc2cc(O)ccc21	966	nM		Aurone derivative
CHEMBL3890408	0.695009	O=C1/C(=C/c2ccc(O)cc2)Cc2cc(O)ccc21	2740	nM		Aurone derivative
CHEMBL1766556	0.720294	COc1cc(/C=C2\COc3ccccc3C2=O)ccc1O	104.34	nM		Homoisoflavonoid derivative
CHEMBL1766557	0.720294	COc1ccc(/C=C2\COc3ccccc3C2=O)cc1O	476.51	nM		Homoisoflavonoid derivative
CHEMBL450675	0.720294	COc1ccc(/C=C2\COc3cc(O)ccc3C2=O)cc1	1060	nM		Homoisoflavonoid derivative
CHEMBL1766562	0.720294	COc1ccc(/C=C2\COc3ccccc3C2=O)c(O)c1	1330	nM		Homoisoflavonoid derivative

## Sheet: Maackiain
ChEMBl ID	Euclidean Distances	SMILES	IC50 values		Structure	Name
CHEMBL2018439	1.10577	O=c1c2ccccc2sc2cc(O)cc(O)c12	300	nM		Dihydroxythioxanthone
CHEMBL1766558	1.13117	O=C1/C(=C/c2ccc(O)c(O)c2)COc2ccccc21	140.52	nM		Homoisoflavonoid derivative
CHEMBL426110	1.13447	O=C1/C(=C/c2ccc(O)cc2)Oc2cc(O)ccc21	2450	nM		Aurone
CHEMBL1383041	1.19325	O=C1/C(=C/c2ccc(O)cc2)COc2ccccc21	55.37	nM		Homoisoflavonoid derivative
CHEMBL3933900	1.21525	O=C1/C(=C/c2ccc(F)cc2)Cc2cc(O)ccc21	47	nM		Aurone derivative
CHEMBL3965044	1.21525	O=C1/C(=C/c2cccc(F)c2)Cc2cc(O)ccc21	84	nM		Aurone derivative
CHEMBL1835225	1.2191	Cc1ccc(-c2cc3cc(O)ccc3oc2=O)cc1	67.1	nM		Isoflavonoid derivative
CHEMBL1835327	1.2191	Cc1ccc2oc(=O)c(-c3ccccc3O)cc2c1	120.02	nM		Isoflavonoid derivative
CHEMBL577099	1.2191	Cc1ccc2oc(=O)c(-c3ccc(O)cc3)cc2c1	155.59	nM		Isoflavonoid derivative
CHEMBL1835326	1.2191	Cc1ccc2oc(=O)c(-c3cccc(O)c3)cc2c1	650.03	nM		Isoflavonoid derivative
