# Supplementary material for: In vitro and in silico evaluation of Ononis isoflavonoids as molecules targeting the central nervous system
Source: PLoS One. 2022 Mar 17;17(3):e0265639. doi: 10.1371/journal.pone.0265639 (PMC8929578; doi:10.1371/journal.pone.0265639)
Supplement: S3 File — (XLSX) [file pone.0265639.s003.xlsx]

## Sheet: Formononetin
ChEMBl ID	Euclidean Distances	SMILES	IC50 values		Selectivity	Structure
CHEMBL4100473	0.552002	Cc1ccc(O)c(/N=C/c2coc3ccccc3c2=O)c1	1130	nM	2.95575		Homoisoflavonoid derivative
CHEMBL3918471	0.574981	COc1cccc(/C=C2\Cc3cc(O)ccc3C2=O)c1	471	nM	2.52654		Aurone derivative
CHEMBL1946828	0.596112	CN(C)c1ccc(/C=C2\Oc3cc(O)ccc3C2=O)cc1	242	nM	4.04545		Aurone derivative
CHEMBL1766558	0.691763	O=C1/C(=C/c2ccc(O)c(O)c2)COc2ccccc21	140.52	nM	33.7319		Homoisoflavonoid derivative
CHEMBL3900500	0.699156	N#Cc1ccc(/C=C2\Cc3cc(O)ccc3C2=O)cc1	316	nM	6.58228		Aurone derivative
CHEMBL3971638	0.699156	N#Cc1cccc(/C=C2\Cc3cc(O)ccc3C2=O)c1	130	nM	3.41538		Aurone derivative
CHEMBL3890408	0.700163	O=C1/C(=C/c2ccc(O)cc2)Cc2cc(O)ccc21	2740	nM	0.609489		Aurone derivative
CHEMBL3891485	0.700163	O=C1/C(=C/c2cccc(O)c2)Cc2cc(O)ccc21	966	nM	1.24224		Aurone derivative
CHEMBL4090445	0.726351	Cc1ccc2occ(/C=N/c3cc(F)ccc3O)c(=O)c2c1	2340	nM	1.63675		Homoisoflavonoid derivative
CHEMBL3933900	0.74668	O=C1/C(=C/c2ccc(F)cc2)Cc2cc(O)ccc21	47	nM	14.4468		Aurone derivative
CHEMBL3965044	0.74668	O=C1/C(=C/c2cccc(F)c2)Cc2cc(O)ccc21	84	nM	5.45238		Aurone derivative

## Sheet: Pseudobaptigenin
ChEMBl ID	Euclidean Distances	SMILES	IC50 values		Selectivity	Structure	Name
CHEMBL426110	0.749682	O=C1/C(=C/c2ccc(O)cc2)Oc2cc(O)ccc21	2450	nM	0.106122		Aurone
CHEMBL1766558	0.798624	O=C1/C(=C/c2ccc(O)c(O)c2)COc2ccccc21	140.52	nM	33.7319		Homoisoflavonoid derivative
CHEMBL4082043	0.832228	O=c1c(/C=N/c2cc(F)ccc2O)coc2ccccc12	1780	nM	2.61236		Homoisoflavonoid derivative
CHEMBL4086270	0.862693	O=c1c(/C=N/c2ccc(Cl)cc2O)coc2ccccc12	1780	nM	0.797753		Homoisoflavonoid derivative
CHEMBL1814064	0.862974	O=C(Nc1ccc(O)cc1)c1coc2ccccc2c1=O	64	nM	74.375		Homoisoflavonoid derivative
CHEMBL4090445	0.87208	Cc1ccc2occ(/C=N/c3cc(F)ccc3O)c(=O)c2c1	2340	nM	1.63675		Homoisoflavonoid derivative
CHEMBL243664	0.911814	COc1ccc(-c2cc(=O)c3c(O)cc(O)cc3o2)cc1	49	nM	2.46939		Acacetin (flavone)
CHEMBL4073506	0.947046	Cc1ccc2occ(/C=N/c3cc(Cl)ccc3O)c(=O)c2c1	634	nM	3.39117		Homoisoflavonoid derivative
CHEMBL4099570	0.947046	Cc1ccc2occ(/C=N/c3ccc(Cl)cc3O)c(=O)c2c1	915	nM	2.86339		Homoisoflavonoid derivative
CHEMBL3900500	0.966726	N#Cc1ccc(/C=C2\Cc3cc(O)ccc3C2=O)cc1	316	nM	6.58228		Aurone derivative
CHEMBL3971638	0.966726	N#Cc1cccc(/C=C2\Cc3cc(O)ccc3C2=O)c1	130	nM	3.41538		Aurone derivative

## Sheet: Calycosin
ChEMBl ID	Euclidean Distances	SMILES	IC50 values		Selectivity	Structure	Name
CHEMBL243664	0.0591758	COc1ccc(-c2cc(=O)c3c(O)cc(O)cc3o2)cc1	49	nM	2.46939		Acacetin (flavone)
CHEMBL1766558	0.531325	O=C1/C(=C/c2ccc(O)c(O)c2)COc2ccccc21	140.52	nM	33.7319		Homoisoflvaonoid derivative
CHEMBL426110	0.595705	O=C1/C(=C/c2ccc(O)cc2)Oc2cc(O)ccc21	2450	nM	0.106122		Aurone
CHEMBL2288402	0.601437	CN(C)c1ccc(/C=C2\Oc3cc(O)cc(O)c3C2=O)cc1	5940	nM	0.0392256		Aurone derivative
CHEMBL309490	0.718127	O=c1c(O)c(-c2ccccc2)oc2cc(O)cc(O)c12	3650	nM	0.0356164		Galangin (flavonol)
CHEMBL1814064	0.739643	O=C(Nc1ccc(O)cc1)c1coc2ccccc2c1=O	64	nM	74.375		Homoisoflvaonoid derivative
CHEMBL1814057	0.758322	O=C(Nc1ccc(O)c(O)c1)c1cc(=O)c2ccccc2o1	2660	nM	0.0716353		Homoflavonoid derivative
CHEMBL1814066	0.786649	O=C(Nc1ccc(O)c(O)c1)c1coc2ccccc2c1=O	160	nM	2.6875		Homoisoflavonoid derivative
CHEMBL3890408	0.832591	O=C1/C(=C/c2ccc(O)cc2)Cc2cc(O)ccc21	2740	nM	0.609489		Aurone derivative
CHEMBL3891485	0.832591	O=C1/C(=C/c2cccc(O)c2)Cc2cc(O)ccc21	966	nM	1.24224		Aurone derivative

## Sheet: Sativanone
ChEMBl ID	Euclidean Distances	SMILES	IC50 values		Selectivity	Structure	Name
CHEMBL1946828	0.692781	CN(C)c1ccc(/C=C2\Oc3cc(O)ccc3C2=O)cc1	242	nM	4.04545		Aurone derivative
CHEMBL3786785	0.721777	CCN(C)c1ccc(/C=C2\Oc3cc(O)cc(O)c3C2=O)cc1	808	nM	0.0345297		Aurone derivative
CHEMBL3918471	0.744932	COc1cccc(/C=C2\Cc3cc(O)ccc3C2=O)c1	471	nM	2.52654		Aurone derivative
CHEMBL2288402	0.759986	CN(C)c1ccc(/C=C2\Oc3cc(O)cc(O)c3C2=O)cc1	5940	nM	0.0392256		Aurone derivative
CHEMBL2062882	0.770278	O=C1CC(O)Oc2ccc(OCc3cccc(Br)c3)cc21	5.7	nM	268.421		Homoisoflavonoid derivative
CHEMBL65761	0.801171	COc1ccc(C2CC(c3ccc(O)cc3)=NN2C(C)=O)cc1	7200	nM	0.00125		Diphenyl-pyrazole derivative
CHEMBL4082612	0.89293	Cc1ccc(O)c(/N=C/c2coc3ccc(C)cc3c2=O)c1	816	nM	6.27451		Homoisoflavonoid derivative
CHEMBL243664	0.915902	COc1ccc(-c2cc(=O)c3c(O)cc(O)cc3o2)cc1	49	nM	2.46939		Acacetin (flavone)
CHEMBL3786747	0.924282	CCN(CC)c1ccc(/C=C2\Oc3cc(O)cc(O)c3C2=O)cc1	334	nM	0.344311		Aurone derivative
CHEMBL2417749	0.92523	CN1N=C(c2ccc(O)cc2O)CC1c1ccc(F)cc1	490	nM	1.65306		Diphenyl-pyrazole derivative

## Sheet: Onogenin
ChEMBl ID	Euclidean Distances	SMILES	IC50 values		Selectivity	Structure	Name
CHEMBL243664	0.764978	COc1ccc(-c2cc(=O)c3c(O)cc(O)cc3o2)cc1	49	nM	2.46939		Acacetin (flavone)
CHEMBL2288402	0.782389	CN(C)c1ccc(/C=C2\Oc3cc(O)cc(O)c3C2=O)cc1	5940	nM	0.0392256		Aurone derivative
CHEMBL1766558	0.848048	O=C1/C(=C/c2ccc(O)c(O)c2)COc2ccccc21	140.52	nM	33.7319		Homoisoflavonoid derivative
CHEMBL1814450	0.867875	O=C1/C(=C/c2ccc(N3CCOCC3)cc2)Oc2cc(O)cc(O)c21	340	nM	3.17647		Aurone derivative
CHEMBL3786282	0.880989	O=C1/C(=C/c2ccc(N3CCCC3)cc2)Oc2cc(O)cc(O)c21	391	nM	1.1688		Aurone derivative
CHEMBL4090445	0.949128	Cc1ccc2occ(/C=N/c3cc(F)ccc3O)c(=O)c2c1	2340	nM	1.63675		Homoisoflavonoid derivative
CHEMBL1946828	0.957561	CN(C)c1ccc(/C=C2\Oc3cc(O)ccc3C2=O)cc1	242	nM	4.04545		Aurone derivative
CHEMBL3786785	0.983579	CCN(C)c1ccc(/C=C2\Oc3cc(O)cc(O)c3C2=O)cc1	808	nM	0.0345297		Aurone derivative
CHEMBL2062882	1.01119	O=C1CC(O)Oc2ccc(OCc3cccc(Br)c3)cc21	5.7	nM	268.421		Homoisoflavonoid derivative
CHEMBL4073506	1.01269	Cc1ccc2occ(/C=N/c3cc(Cl)ccc3O)c(=O)c2c1	634	nM	3.39117		Homoisoflavonoid derivative
CHEMBL4099570	1.01269	Cc1ccc2occ(/C=N/c3ccc(Cl)cc3O)c(=O)c2c1	915	nM	2.86339		Homoisoflavonoid derivative

## Sheet: Medicarpin
ChEMBl ID	Euclidean Distances	SMILES	IC50 values		Selectivity	Structure	Name
CHEMBL3933900	0.656437	O=C1/C(=C/c2ccc(F)cc2)Cc2cc(O)ccc21	47	nM	14.4468		Aurone derivative
CHEMBL3965044	0.656437	O=C1/C(=C/c2cccc(F)c2)Cc2cc(O)ccc21	84	nM	5.45238		Aurone derivative
CHEMBL3890408	0.695009	O=C1/C(=C/c2ccc(O)cc2)Cc2cc(O)ccc21	2740	nM	0.609489		Aurone derivative
CHEMBL3891485	0.695009	O=C1/C(=C/c2cccc(O)c2)Cc2cc(O)ccc21	966	nM	1.24224		Aurone derivative
CHEMBL1766558	0.734693	O=C1/C(=C/c2ccc(O)c(O)c2)COc2ccccc21	140.52	nM	33.7319		Homoisoflavonoid derivative
CHEMBL3907033	0.743454	O=C1/C(=C/c2ccc(Cl)cc2)Cc2cc(O)ccc21	13	nM	57		Aurone derivative
CHEMBL3924440	0.743454	O=C1/C(=C/c2cccc(Cl)c2)Cc2cc(O)ccc21	30	nM	5.23333		Aurone derivative
CHEMBL3900500	0.756032	N#Cc1ccc(/C=C2\Cc3cc(O)ccc3C2=O)cc1	316	nM	6.58228		Aurone derivative
CHEMBL3971638	0.756032	N#Cc1cccc(/C=C2\Cc3cc(O)ccc3C2=O)c1	130	nM	3.41538		Aurone derivative
CHEMBL3950873	0.76544	O=C1/C(=C/c2ccc(Br)cc2)Cc2cc(O)ccc21	5.3	nM	198.113		Aurone derivative
CHEMBL3979091	0.76544	O=C1/C(=C/c2cccc(Br)c2)Cc2cc(O)ccc21	13	nM	10.0769		Aurone derivative

## Sheet: Maackiain
ChEMBl ID	Euclidean Distances	SMILES	IC50 values		Selectivity	Structure	Name
CHEMBL2018439	1.10577	O=c1c2ccccc2sc2cc(O)cc(O)c12	300	nM	0.933333		1,3-Dihydroxythioxanthone
CHEMBL1766558	1.13117	O=C1/C(=C/c2ccc(O)c(O)c2)COc2ccccc21	140.52	nM	33.7319		Homoisoflavonoid derivative
CHEMBL426110	1.13447	O=C1/C(=C/c2ccc(O)cc2)Oc2cc(O)ccc21	2450	nM	0.106122		Aurone
CHEMBL3933900	1.21525	O=C1/C(=C/c2ccc(F)cc2)Cc2cc(O)ccc21	47	nM	14.4468		Aurone derivative
CHEMBL3965044	1.21525	O=C1/C(=C/c2cccc(F)c2)Cc2cc(O)ccc21	84	nM	5.45238		Aurone derivative
CHEMBL3890408	1.25773	O=C1/C(=C/c2ccc(O)cc2)Cc2cc(O)ccc21	2740	nM	0.609489		Aurone derivative
CHEMBL3891485	1.25773	O=C1/C(=C/c2cccc(O)c2)Cc2cc(O)ccc21	966	nM	1.24224		Aurone derivative
CHEMBL3900500	1.26171	N#Cc1ccc(/C=C2\Cc3cc(O)ccc3C2=O)cc1	316	nM	6.58228		Aurone derivative
CHEMBL3971638	1.26171	N#Cc1cccc(/C=C2\Cc3cc(O)ccc3C2=O)c1	130	nM	3.41538		Aurone derivative
CHEMBL3950873	1.28079	O=C1/C(=C/c2ccc(Br)cc2)Cc2cc(O)ccc21	5.3	nM	198.113		Aurone derivative
CHEMBL3979091	1.28079	O=C1/C(=C/c2cccc(Br)c2)Cc2cc(O)ccc21	13	nM	10.0769		Aurone derivative
