# Supplementary material for: In vitro and in silico evaluation of Ononis isoflavonoids as molecules targeting the central nervous system
Source: PLoS One. 2022 Mar 17;17(3):e0265639. doi: 10.1371/journal.pone.0265639 (PMC8929578; doi:10.1371/journal.pone.0265639)
Supplement: S4 File — (ZIP) [file pone.0265639.s004.zip]

Archive with 1 entries (1 files):
- Supplementary - Calculations.xlsx
