# Supplementary material for: In vitro and in silico evaluation of Ononis isoflavonoids as molecules targeting the central nervous system
Source: PLoS One. 2022 Mar 17;17(3):e0265639. doi: 10.1371/journal.pone.0265639 (PMC8929578; doi:10.1371/journal.pone.0265639)
Supplement: S4 File — (ZIP) [file pone.0265639.s004.zip › Supplementary - Calculations.xlsx]

## Sheet: MAO A
Molecule ChEMBL ID	Molecule Name	Molecule Max Phase	Smiles	Standard Type	Standard Relation	Standard Value	Standard Units	log IC50	pChEMBL Value	Potential Duplicate		MOLID	PS1	PS2	PS3	PS4	PS5	PS6	PS7	PS8
CHEMBL209413		0	COc1ccc2c(c1)-c1nnc(-c3cccc(C(F)(F)F)c3)cc1C2=O	IC50	'='	0.1	nM	-1	10	False	A	COc1ccc2c(c1)-c1nnc(-c3cccc(C(F)(F)F)c3)cc1C2=O	-1.02457	3.82823	0.606908	0.85983	-0.271513	1.09274	-0.412593	0.886771
CHEMBL4061639		0	Cn1ncc2cc(C(=O)Nc3ccc(F)c(Cl)c3)ccc21	IC50	'='	0.6607	nM	-0.179996	9.18	False	A	Cn1ncc2cc(C(=O)Nc3ccc(F)c(Cl)c3)ccc21	-1.78191	3.53881	0.111521	0.706761	0.557152	0.785772	-0.561091	1.06107
CHEMBL3415804		0	C#CCN(C)CC(=C)c1ccoc1.O=C(O)C(=O)O	IC50	'='	0.72	nM	-0.142668	9.14	False	A	C#CCN(C)CC(=C)c1ccoc1.O=C(O)C(=O)O	-1.87513	0.132853	-1.46376	0.85312	0.057831	-0.916826	1.05804	1.2041
CHEMBL1651055		0	COc1cc2c3c(nccc3c1)-c1ccccc1C2=O	IC50	'='	0.83	nM	-0.0809219	9.08	False	A	COc1cc2c3c(nccc3c1)-c1ccccc1C2=O	-1.95468	3.86065	0.494289	-0.410517	0.611832	0.707214	-0.160642	1.12729
CHEMBL3415795		0	C#CCN(C)CC(=C)c1ccc(Br)cc1.Cl	IC50	'='	0.85	nM	-0.0705811	9.07	False	A	C#CCN(C)CC(=C)c1ccc(Br)cc1.Cl	-3.098	1.02571	-0.053577	0.773636	0.145512	-0.465142	0.040161	1.41818
CHEMBL3415817		0	C#CCN(C)CC(=C)c1ccc(Cl)c(Cl)c1.O=C(O)C(=O)O	IC50	'='	1	nM	0	9	False	A	C#CCN(C)CC(=C)c1ccc(Cl)c(Cl)c1.O=C(O)C(=O)O	-1.51425	0.710333	-1.16764	1.15628	-0.343791	-0.496067	0.800523	1.29071
CHEMBL3415783		0	C#CCN(C)CC(=C)c1cccc(COc2ccc(F)cc2)c1.O=C(O)C(=O)O	IC50	'='	1.4	nM	0.146128	8.85	False	A	C#CCN(C)CC(=C)c1cccc(COc2ccc(F)cc2)c1.O=C(O)C(=O)O	0.053555	1.60307	-0.47338	0.822887	-0.027933	-1.05861	0.659952	1.7331
CHEMBL3319257		0	Cn1cc2cc(C(=O)Nc3ccc(Cl)c(Cl)c3)ccc2n1	IC50	'='	1.445	nM	0.159868	8.84	False	A	Cn1cc2cc(C(=O)Nc3ccc(Cl)c(Cl)c3)ccc2n1	-1.76939	3.57832	0.295414	0.680772	0.589671	0.820254	-0.582815	1.03118
CHEMBL3415611		0	C#CCNCC(=C)c1cccc(OCc2cccc(F)c2)c1.O=C(O)C(=O)O	IC50	'='	1.9	nM	0.278754	8.72	False	A	C#CCNCC(=C)c1cccc(OCc2cccc(F)c2)c1.O=C(O)C(=O)O	0.035133	1.69171	-0.814981	0.925407	0.021667	-1.1602	0.606494	1.71372
CHEMBL3415816		0	C#CCN(C)CC(=C)c1ccc(F)c(F)c1.O=C(O)C(=O)O	IC50	'='	2.3	nM	0.361728	8.64	False	A	C#CCN(C)CC(=C)c1ccc(F)c(F)c1.O=C(O)C(=O)O	-1.49994	0.674391	-1.30539	1.24998	-0.441915	-0.571956	0.769539	1.25783
CHEMBL1258610		0	CN(C)c1ccc(-c2nnc3c(C(=O)c4ccccc4)nc4ccccc4n23)cc1	IC50	'='	2.7	nM	0.431364	8.57	False	A	CN(C)c1ccc(-c2nnc3c(C(=O)c4ccccc4)nc4ccccc4n23)cc1	0.437143	4.92239	1.6022	0.153532	1.4819	0.556785	-0.758957	1.58907
CHEMBL1258839		0	O=C(c1ccccc1)c1nc2ccccc2n2c(-c3ccccc3)nnc12	IC50	'='	2.7	nM	0.431364	8.57	False	A	O=C(c1ccccc1)c1nc2ccccc2n2c(-c3ccccc3)nnc12	-0.168241	5.35335	1.31313	0.084298	1.32534	0.611592	-0.562923	1.65395
CHEMBL1257814		0	C/C(=N\Nc1nc2ccccc2nc1Cc1ccccc1)c1ccc(O)cc1	IC50	'='	2.8	nM	0.447158	8.55	False	A	CC(=NNc1nc2ccccc2nc1Cc1ccccc1)c1ccc(O)cc1	0.257162	4.38527	1.11337	0.141623	1.39972	-0.132814	-1.05076	0.997103
CHEMBL4161420		0	Cc1ccc(NC(=S)N/N=C/c2ccc(-n3nc4c(c3C)N(C)S(=O)(=O)c3ccccc3-4)cc2)cc1	IC50	'='	3	nM	0.477121	8.52	False	A	Cc1ccc(NC(=S)NN=Cc2ccc(-n3nc4c(c3C)N(C)S(=O)(=O)c3ccccc3-4)cc2)cc1	1.90034	4.01965	1.49719	0.380919	1.64417	1.03995	-0.297223	0.762081
CHEMBL1257932		0	Oc1ccc(/C=N/Nc2nc3ccccc3nc2Cc2ccccc2)cc1	IC50	'='	3.4	nM	0.531479	8.47	False	A	Oc1ccc(C=NNc2nc3ccccc3nc2Cc2ccccc2)cc1	0.085384	4.51709	0.997005	0.244979	1.40396	-0.168298	-0.995069	1.04009
CHEMBL3415805		0	C#CCN(C)CC(=C)c1cccs1.Cl	IC50	'='	3.4	nM	0.531479	8.47	False	A	C#CCN(C)CC(=C)c1cccs1.Cl	-3.46903	0.517501	-0.2796	0.69823	0.394178	-0.669597	0.23728	1.35095
CHEMBL3415798		0	C#CCN(C)CC(=C)c1ccc(F)cc1.Cl	IC50	'='	3.7	nM	0.568202	8.43	False	A	C#CCN(C)CC(=C)c1ccc(F)cc1.Cl	-3.13828	1.00012	-0.161546	0.826124	0.088185	-0.543165	0.013688	1.39453
CHEMBL488073		0	CC(=O)COc1ccc2c3c(c(=O)oc2c1C)CCCC3	IC50	'='	3.78	nM	0.577492	8.42	False	A	CC(=O)COc1ccc2c3c(c(=O)oc2c1C)CCCC3	-2.02562	0.847736	0.551955	-0.125035	0.2363	0.178849	0.412917	-0.145332
CHEMBL3415793		0	C#CCN(C)CC(=C)c1ccc(Cl)cc1.O=C(O)C(=O)O	IC50	'='	3.9	nM	0.591065	8.41	False	A	C#CCN(C)CC(=C)c1ccc(Cl)cc1.O=C(O)C(=O)O	-1.59803	0.645022	-1.13077	0.862367	-0.057376	-0.715301	0.803765	1.30618
CHEMBL3398530		0	COc1ccc(-c2[nH]c3cc(C#N)c(C#N)cc3c2Cl)cc1	IC50	'='	4	nM	0.60206	8.4	False	A	COc1ccc(-c2[nH]c3cc(C#N)c(C#N)cc3c2Cl)cc1	-1.57353	3.76571	0.34099	0.44681	0.73821	0.710176	-0.527897	1.10149
CHEMBL8706	CLORGILINE	0	C#CCN(C)CCCOc1ccc(Cl)cc1Cl	IC50	'='	4	nM	0.60206	8.4	True	A	C#CCN(C)CCCOc1ccc(Cl)cc1Cl	-3.06624	0.942089	0.800249	1.24615	0.257656	-0.976579	-0.750753	0.431728
CHEMBL3415819		0	C#CCN(C)CC(=C)c1ccc(Cl)c(C)c1.O=C(O)C(=O)O	IC50	'='	4.1	nM	0.612784	8.39	False	A	C#CCN(C)CC(=C)c1ccc(Cl)c(C)c1.O=C(O)C(=O)O	-1.44517	0.534038	-1.00837	0.716256	-0.043942	-0.656907	0.734864	1.27282
CHEMBL1929421		0	C#CCN(C)Cc1cc2cc(OCCCC3CCN(Cc4ccccc4)CC3)ccc2n1C	IC50	'='	4.2	nM	0.623249	8.38	False	A	C#CCN(C)Cc1cc2cc(OCCCC3CCN(Cc4ccccc4)CC3)ccc2n1C	0.499336	1.9124	3.01795	0.126807	0.948741	-0.562888	-1.35059	0.923021
CHEMBL3127967		0	C#CCNCc1cc2cc(OCCCC3CCN(Cc4ccccc4)CC3)ccc2n1C	IC50	'='	5.5	nM	0.740363	8.26	False	A	C#CCNCc1cc2cc(OCCCC3CCN(Cc4ccccc4)CC3)ccc2n1C	0.435993	1.96862	2.63103	0.153649	1.03221	-0.648945	-1.36217	0.944154
CHEMBL463249		0	CN1C(=N)N(C)/C(=C/c2c[nH]c3cc(Br)ccc23)C1=O	IC50	'='	5.6	nM	0.748188	8.25	True	A	CN1C(=N)N(C)C(=Cc2c[nH]c3cc(Br)ccc23)C1=O	-1.82964	1.9973	-0.260029	0.357795	1.05601	1.30384	-0.072787	0.364852
CHEMBL1257571		0	Clc1ccccc1/C=N/Nc1nc2ccccc2nc1Cc1ccccc1	IC50	'='	5.8	nM	0.763428	8.24	False	A	Clc1ccccc1C=NNc1nc2ccccc2nc1Cc1ccccc1	-0.203788	4.53495	1.55467	0.590791	1.24049	0.121348	-0.999802	1.36501
CHEMBL3415802		0	C#CCN(C)CC(=C)c1cccc(OCc2ccccc2)c1.O=C(O)C(=O)O	IC50	'='	6	nM	0.778151	8.22	False	A	C#CCN(C)CC(=C)c1cccc(OCc2ccccc2)c1.O=C(O)C(=O)O	-0.036134	1.5757	-0.39523	0.524315	0.268868	-1.21487	0.69755	1.76772
CHEMBL1258500		0	COc1ccc(-c2nnc3c(C(=O)c4ccccc4)nc4ccccc4n23)cc1	IC50	'='	6.2	nM	0.792392	8.21	False	A	COc1ccc(-c2nnc3c(C(=O)c4ccccc4)nc4ccccc4n23)cc1	0.245574	5.10294	1.36312	0.200428	1.22846	0.421384	-0.526761	1.57966
CHEMBL1258954		0	Clc1ccccc1-c1nnc2c(Cc3ccccc3)nc3ccccc3n12	IC50	'='	6.1	nM	0.78533	8.21	False	A	Clc1ccccc1-c1nnc2c(Cc3ccccc3)nc3ccccc3n12	-0.312167	5.33598	1.62989	0.154555	1.08908	0.680686	-1.05661	1.71149
CHEMBL1257340		0	C(=N/Nc1nc2ccccc2nc1Cc1ccccc1)\c1ccc2c(c1)OCO2	IC50	'='	6.3	nM	0.799341	8.2	False	A	C(=NNc1nc2ccccc2nc1Cc1ccccc1)c1ccc2c(c1)OCO2	0.285987	4.34021	1.29537	0.249814	1.15223	0.22687	-0.686941	1.31251
CHEMBL3407581		0	C#CCN(C)Cc1cc2cc(OCCCC3CCN(Cc4ccccc4C)CC3)ccc2n1C	IC50	'='	6.3	nM	0.799341	8.2	False	A	C#CCN(C)Cc1cc2cc(OCCCC3CCN(Cc4ccccc4C)CC3)ccc2n1C	0.679486	1.84289	3.20544	0.078607	0.911469	-0.511982	-1.42303	0.86443
CHEMBL3415786		0	C#CCNCC(=C)c1cccc(COc2ccccc2)c1.O=C(O)C(=O)O	IC50	'='	6.3	nM	0.799341	8.2	False	A	C#CCNCC(=C)c1cccc(COc2ccccc2)c1.O=C(O)C(=O)O	-0.054259	1.66289	-0.733371	0.619915	0.325761	-1.32099	0.639715	1.74942
CHEMBL3415820		0	C#CCN(C)CC(=C)c1ccc(F)c(Cl)c1.O=C(O)C(=O)O	IC50	'='	6.3	nM	0.799341	8.2	False	A	C#CCN(C)CC(=C)c1ccc(F)c(Cl)c1.O=C(O)C(=O)O	-1.5071	0.692362	-1.23652	1.20313	-0.392853	-0.534011	0.785031	1.27428
CHEMBL2204752		0	N#Cc1ccc(OCc2ccc(Br)cc2)cc1C#N	IC50	'='	6.6	nM	0.819544	8.18	False	A	N#Cc1ccc(OCc2ccc(Br)cc2)cc1C#N	-2.2938	3.15669	0.367822	0.764382	0.579529	0.150327	-0.323346	0.991927
CHEMBL3415780		0	C#CCN(C)CC(=C)c1cccc(OCc2cccc(OC)c2)c1.O=C(O)C(=O)O	IC50	'='	6.6	nM	0.819544	8.18	False	A	C#CCN(C)CC(=C)c1cccc(OCc2cccc(OC)c2)c1.O=C(O)C(=O)O	0.344913	1.40373	-0.360385	0.60743	0.171438	-1.3208	0.739952	1.72718
CHEMBL1258955		0	COc1ccc(-c2nnc3c(C(=O)c4ccccc4)nc4ccccc4n23)cc1OC	IC50	'='	6.8	nM	0.832509	8.17	False	A	COc1ccc(-c2nnc3c(C(=O)c4ccccc4)nc4ccccc4n23)cc1OC	0.65761	4.87031	1.41484	0.303086	1.1357	0.254677	-0.490323	1.51392
CHEMBL488916		0	Cc1cc(=O)oc2c(C)c(OC3CCCC3=O)ccc12	IC50	'='	7.16	nM	0.854913	8.14	False	A	Cc1cc(=O)oc2c(C)c(OC3CCCC3=O)ccc12	-2.23682	1.00685	0.337464	-0.211445	0.186059	0.424856	0.478108	-0.151083
CHEMBL3415615		0	C#CCN(C)CC(=C)c1cccc(CNc2ccccc2)c1.O=C(O)C(=O)O	IC50	'='	7.4	nM	0.869232	8.13	False	A	C#CCN(C)CC(=C)c1cccc(CNc2ccccc2)c1.O=C(O)C(=O)O	0.099044	1.52216	-0.551	0.545328	0.569811	-1.11385	0.431615	1.78372
CHEMBL3415797		0	C#CCN(C)CC(=C)c1cccc(F)c1.O=C(O)C(=O)O	IC50	'='	7.6	nM	0.880814	8.12	False	A	C#CCN(C)CC(=C)c1cccc(F)c1.O=C(O)C(=O)O	-1.59087	0.627051	-1.19964	0.909217	-0.106438	-0.753245	0.788274	1.28974
CHEMBL303112		0	COc1ccccc1C1CC(c2ccc(O)cc2O)=NN1C(C)=O	IC50	'='	8	nM	0.90309	8.1	False	A	COc1ccccc1C1CC(c2ccc(O)cc2O)=NN1C(C)=O	-0.841111	2.42492	-0.229753	-0.143562	0.615853	0.024039	-0.265004	-0.14173
CHEMBL304241		0	CC(=O)N1N=C(c2ccc(O)cc2)CC1c1cccc(C)c1	IC50	'='	8	nM	0.90309	8.1	False	A	CC(=O)N1N=C(c2ccc(O)cc2)CC1c1cccc(C)c1	-1.47314	2.48087	0.399871	-0.333206	0.835409	0.323854	-0.351803	0.233583
CHEMBL63223		0	CC(=O)N1N=C(c2ccc(O)cc2)CC1c1ccccc1Cl	IC50	'='	8.6	nM	0.934498	8.07	False	A	CC(=O)N1N=C(c2ccc(O)cc2)CC1c1ccccc1Cl	-1.54625	2.66965	0.274695	0.062815	0.532596	0.533045	-0.305357	0.229804
CHEMBL1258274		0	O=[N+]([O-])c1ccc(/C=N/Nc2nc3ccccc3nc2Cc2ccccc2)cc1	IC50	'='	8.8	nM	0.944483	8.06	False	A	O=[N+]([O-])c1ccc(C=NNc2nc3ccccc3nc2Cc2ccccc2)cc1	0.5079	4.38922	1.11097	0.887451	1.64272	0.032307	-0.207171	1.1661
CHEMBL293004		0	COc1ccccc1C1CC(c2ccc(O)cc2)=NN1C(C)=O	IC50	'='	8.8	nM	0.944483	8.06	False	A	COc1ccccc1C1CC(c2ccc(O)cc2)=NN1C(C)=O	-1.2389	2.3771	0.235364	-0.10422	0.748797	0.123892	-0.209844	0.260899
CHEMBL291647		0	COc1ccc(C2CC(c3ccc(O)cc3O)=NN2C(C)=O)cc1	IC50	'='	9	nM	0.954243	8.05	False	A	COc1ccc(C2CC(c3ccc(O)cc3O)=NN2C(C)=O)cc1	-0.841111	2.42492	-0.229753	-0.143562	0.615853	0.024039	-0.265004	-0.14173
CHEMBL3415785		0	C#CCN(C)CC(=C)c1cccc(COc2ccc(OC)cc2)c1.O=C(O)C(=O)O	IC50	'='	9	nM	0.954243	8.05	False	A	C#CCN(C)CC(=C)c1cccc(COc2ccc(OC)cc2)c1.O=C(O)C(=O)O	0.344913	1.40373	-0.360385	0.60743	0.171438	-1.3208	0.739952	1.72718
CHEMBL62743		0	CC(=O)N1N=C(c2ccc(O)cc2O)CC1c1ccc(C)cc1	IC50	'='	9	nM	0.954243	8.05	False	A	CC(=O)N1N=C(c2ccc(O)cc2O)CC1c1ccc(C)cc1	-1.07435	2.52681	-0.068788	-0.366425	0.69892	0.222039	-0.40554	-0.17105
CHEMBL65761		0	COc1ccc(C2CC(c3ccc(O)cc3)=NN2C(C)=O)cc1	IC50	'='	9	nM	0.954243	8.05	False	A	COc1ccc(C2CC(c3ccc(O)cc3)=NN2C(C)=O)cc1	-1.2389	2.3771	0.235364	-0.10422	0.748797	0.123892	-0.209844	0.260899
CHEMBL1258611		0	CN(C)c1ccc(-c2nnc3c(C(=O)c4ccccc4)nc4ccccc4n23)cc1Br	IC50	'='	9.6	nM	0.982271	8.02	False	A	CN(C)c1ccc(-c2nnc3c(C(=O)c4ccccc4)nc4ccccc4n23)cc1Br	0.605419	4.97085	1.75292	0.449562	1.18531	0.767963	-0.828	1.49855
CHEMBL3121784		0	C#CCCCCOc1ccc2cc(C(=O)OC)c(=O)oc2c1	IC50	'='	9.64	nM	0.984077	8.02	False	A	C#CCCCCOc1ccc2cc(C(=O)OC)c(=O)oc2c1	-1.77037	0.837584	0.621451	0.989533	0.317806	-0.957582	0.662358	-0.012747
CHEMBL1258160		0	C/C(=N\Nc1nc2ccccc2nc1Cc1ccccc1)c1ccc(N)cc1	IC50	'='	9.8	nM	0.991226	8.01	False	A	CC(=NNc1nc2ccccc2nc1Cc1ccccc1)c1ccc(N)cc1	0.361908	4.19956	0.944934	0.219969	1.78129	0.06456	-1.22023	1.3609
CHEMBL1258275		0	Brc1cccc(/C=N/Nc2nc3ccccc3nc2Cc2ccccc2)c1	IC50	'='	9.8	nM	0.991226	8.01	False	A	Brc1cccc(C=NNc2nc3ccccc3nc2Cc2ccccc2)c1	-0.14265	4.53552	1.6036	0.597384	1.23391	0.151977	-1.00153	1.36131
CHEMBL303594		0	CC(=O)N1N=C(c2ccc(O)cc2)CC1c1cccc(Cl)c1	IC50	'='	10	nM	1	8	False	A	CC(=O)N1N=C(c2ccc(O)cc2)CC1c1cccc(Cl)c1	-1.54625	2.66965	0.274695	0.062815	0.532596	0.533045	-0.305357	0.229804
CHEMBL4169343		0	Cc1ccccc1NC(=S)N/N=C/c1ccc(-n2nc3c(c2C)N(C)S(=O)(=O)c2ccccc2-3)cc1	IC50	'='	10	nM	1	8	False	A	Cc1ccccc1NC(=S)NN=Cc1ccc(-n2nc3c(c2C)N(C)S(=O)(=O)c2ccccc2-3)cc1	1.90034	4.01965	1.49719	0.380919	1.64417	1.03995	-0.297223	0.762081
CHEMBL4174892		0	Cc1cccc(C)c1NC(=S)N/N=C/c1ccc(-n2nc3c(c2C)N(C)S(=O)(=O)c2ccccc2-3)cc1	IC50	'='	10	nM	1	8	False	A	Cc1cccc(C)c1NC(=S)NN=Cc1ccc(-n2nc3c(c2C)N(C)S(=O)(=O)c2ccccc2-3)cc1	2.08113	3.92626	1.69983	0.324593	1.62686	1.04779	-0.382498	0.70002
CHEMBL418480		0	CC(=O)N1N=C(c2ccc(O)cc2O)CC1c1ccc(Cl)cc1	IC50	'='	10	nM	1	8	False	A	CC(=O)N1N=C(c2ccc(O)cc2O)CC1c1ccc(Cl)cc1	-1.14735	2.71443	-0.19574	0.030209	0.393656	0.430814	-0.360175	-0.175678
CHEMBL65252		0	COc1ccc(C2CC(c3ccc(O)cc3)=NN2C(C)=O)c(OC)c1	IC50	'='	10	nM	1	8	False	A	COc1ccc(C2CC(c3ccc(O)cc3)=NN2C(C)=O)c(OC)c1	-0.82654	2.17412	0.283661	0.027613	0.656042	-0.046818	-0.16288	0.218673
CHEMBL145451		0	Cc1c(C)c2ccc(OS(=O)(=O)c3ccc([N+](=O)[O-])cc3)cc2oc1=O	IC50	'='	10.7	nM	1.02938	7.97	False	A	Cc1c(C)c2ccc(OS(=O)(=O)c3ccc([N+](=O)[O-])cc3)cc2oc1=O	-0.418678	2.59612	0.111664	0.935893	0.43912	0.227867	1.54143	-0.047819
CHEMBL4169527		0	Fc1ccc(-c2csc(N/N=C/c3ccc(N4CCOCC4)cc3)n2)c(F)c1	IC50	'='	11	nM	1.04139	7.96	False	A	Fc1ccc(-c2csc(NN=Cc3ccc(N4CCOCC4)cc3)n2)c(F)c1	-0.323799	3.00664	0.911006	0.914612	0.617528	0.507793	-0.782144	0.949034
CHEMBL4172923		0	Fc1ccc(-c2csc(N/N=C/c3ccc(N4CCOCC4)cc3)n2)cc1	IC50	'='	12	nM	1.07918	7.92	False	A	Fc1ccc(-c2csc(NN=Cc3ccc(N4CCOCC4)cc3)n2)cc1	-0.41591	2.97238	0.962449	0.595744	0.935294	0.347773	-0.737685	1.00495
CHEMBL1917530		0	COC1=Cc2ccnc3c2c(cc2ccccc23)C1=O	IC50	'='	13	nM	1.11394	7.89	False	A	COC1=Cc2ccnc3c2c(cc2ccccc23)C1=O	-1.94269	3.61443	0.404292	-0.363146	0.702161	0.80826	0.152901	0.99791
CHEMBL3415779		0	C#CCN(C)CC(=C)c1cccc(OCc2ccc(F)cc2)c1.O=C(O)C(=O)O	IC50	'='	13	nM	1.11394	7.89	False	A	C#CCN(C)CC(=C)c1cccc(OCc2ccc(F)cc2)c1.O=C(O)C(=O)O	0.053555	1.60307	-0.47338	0.822887	-0.027933	-1.05861	0.659952	1.7331
CHEMBL1651054		0	COc1cc2c3c(c1)C(=O)c1ccccc1C3=NCC2	IC50	'='	14	nM	1.14613	7.85	False	A	COc1cc2c3c(c1)C(=O)c1ccccc1C3=NCC2	-2.05706	2.78858	0.557059	-0.479692	0.539679	0.803853	0.039754	0.592223
CHEMBL3398531		0	Cc1ccc(-c2[nH]c3cc(C#N)c(C#N)cc3c2Cl)cc1	IC50	'='	14	nM	1.14613	7.85	False	A	Cc1ccc(-c2[nH]c3cc(C#N)c(C#N)cc3c2Cl)cc1	-1.81182	3.89457	0.512336	0.170551	0.836952	0.962327	-0.676718	1.08282
CHEMBL3415782		0	C#CCN(C)CC(=C)c1cccc(COc2cccc(F)c2)c1.O=C(O)C(=O)O	IC50	'='	14	nM	1.14613	7.85	False	A	C#CCN(C)CC(=C)c1cccc(COc2cccc(F)c2)c1.O=C(O)C(=O)O	0.053555	1.60307	-0.47338	0.822887	-0.027933	-1.05861	0.659952	1.7331
CHEMBL3415818		0	C#CCN(C)CC(=C)c1ccc(F)c(C)c1.O=C(O)C(=O)O	IC50	'='	17	nM	1.23045	7.77	False	A	C#CCN(C)CC(=C)c1ccc(F)c(C)c1.O=C(O)C(=O)O	-1.4384	0.517822	-1.07502	0.761367	-0.090515	-0.692532	0.720837	1.25724
CHEMBL2058428		0	C/N=C1\N(C)C(=O)/C(=C\c2c[nH]c3cc(Br)ccc23)N1C	IC50	'='	18	nM	1.25527	7.75	False	A	CN=C1N(C)C(=O)C(=Cc2c[nH]c3cc(Br)ccc23)N1C	-1.79623	1.87534	0.149918	0.285274	1.01891	1.32289	-0.054954	0.366532
CHEMBL3415815		0	C#CCN(C)CC(=C)c1ccc(C)c(C)c1.O=C(O)C(=O)O	IC50	'='	18	nM	1.25527	7.75	False	A	C#CCN(C)CC(=C)c1ccc(C)c(C)c1.O=C(O)C(=O)O	-1.37549	0.37505	-0.862859	0.31171	0.235215	-0.804672	0.68849	1.26047
CHEMBL125541		0	O=C(Cl)C1=Cc2cc(Br)ccc2CC1=O	IC50	'='	19.95	nM	1.29994	7.7	False	A	O=C(Cl)C1=Cc2cc(Br)ccc2CC1=O	-3.3347	1.95501	-0.288567	0.788531	-0.257746	1.1585	0.696206	0.097485
CHEMBL3415613		0	C#CCN(C)CC(=C)c1cccc(COc2ccccc2)c1.O=C(O)C(=O)O	IC50	'='	20	nM	1.30103	7.7	False	A	C#CCN(C)CC(=C)c1cccc(COc2ccccc2)c1.O=C(O)C(=O)O	-0.036134	1.5757	-0.39523	0.524315	0.268868	-1.21487	0.69755	1.76772
CHEMBL3415784		0	C#CCN(C)CC(=C)c1cccc(COc2cccc(OC)c2)c1.O=C(O)C(=O)O	IC50	'='	20	nM	1.30103	7.7	False	A	C#CCN(C)CC(=C)c1cccc(COc2cccc(OC)c2)c1.O=C(O)C(=O)O	0.344913	1.40373	-0.360385	0.60743	0.171438	-1.3208	0.739952	1.72718
CHEMBL3330334		0	Cl.N[C@]1(CCc2ccccc2)C[C@H]1c1ccccc1	IC50	'='	21.4	nM	1.33041	7.67	False	A	Cl.NC1(CCc2ccccc2)CC1c1ccccc1	-1.98203	2.16348	-0.050784	-0.234682	0.421431	-0.504437	-0.66397	1.85743
CHEMBL1258718		0	O=C(c1ccccc1)c1nc2ccccc2n2c(-c3ccc([N+](=O)[O-])cc3)nnc12	IC50	'='	22	nM	1.34242	7.66	False	A	O=C(c1ccccc1)c1nc2ccccc2n2c(-c3ccc([N+](=O)[O-])cc3)nnc12	0.650064	5.24402	0.962062	0.696477	1.42056	0.696672	0.168498	1.35957
CHEMBL3288301		0	N#Cc1cccc(COc2ccc3c(c2)CCCC3=O)c1	IC50	'='	24	nM	1.38021	7.62	False	A	N#Cc1cccc(COc2ccc3c(c2)CCCC3=O)c1	-1.87694	2.61704	0.774562	-0.094229	0.637497	0.029819	-0.228719	0.695243
CHEMBL3416427		0	Cl.N[C@@H]1C[C@H]1c1ccc(NC(=O)c2ccccc2)cc1	IC50	'='	24	nM	1.38021	7.62	False	A	Cl.NC1CC1c1ccc(NC(=O)c2ccccc2)cc1	-1.5781	2.33694	-0.690856	0.028043	0.480189	-0.041418	-0.357702	1.64703
CHEMBL3416432		0	Cl.N[C@H]1C[C@H]1c1ccc(NC(=O)c2ccccc2)cc1	IC50	'='	25	nM	1.39794	7.6	False	A	Cl.NC1CC1c1ccc(NC(=O)c2ccccc2)cc1	-1.5781	2.33694	-0.690856	0.028043	0.480189	-0.041418	-0.357702	1.64703
CHEMBL3780674		0	Cl.N[C@@H]1C[C@H]1c1ccc(NC(=O)c2cccc(NC(=O)OCc3ccccc3)c2)cc1	IC50	'='	25	nM	1.39794	7.6	False	A	Cl.NC1CC1c1ccc(NC(=O)c2cccc(NC(=O)OCc3ccccc3)c2)cc1	0.846336	3.008	-0.292049	0.434157	0.628227	-0.392095	-0.213743	1.80558
CHEMBL3786785		0	CCN(C)c1ccc(/C=C2\Oc3cc(O)cc(O)c3C2=O)cc1	IC50	'='	27.9	nM	1.4456	7.55	False	A	CCN(C)c1ccc(C=C2Oc3cc(O)cc(O)c3C2=O)cc1	-1.05248	2.54062	-0.009218	-0.214648	0.453732	-0.137157	-0.268231	-0.21623
CHEMBL1257341		0	COc1cc(/C(C)=N/Nc2nc3ccccc3nc2Cc2ccccc2)cc(OC)c1OC	IC50	'='	29	nM	1.4624	7.54	False	A	COc1cc(C(C)=NNc2nc3ccccc3nc2Cc2ccccc2)cc(OC)c1OC	1.09128	3.73245	1.69809	0.499195	1.21131	-0.400085	-0.853656	1.23237
CHEMBL2058417		0	C/N=C1\NC(=O)/C(=C\c2c[nH]c3cc(Br)ccc23)N1C	IC50	'='	29	nM	1.4624	7.54	False	A	CN=C1NC(=O)C(=Cc2c[nH]c3cc(Br)ccc23)N1C	-1.83251	1.99749	-0.256909	0.357845	1.0554	1.30453	-0.074239	0.365799
CHEMBL331290		0	O=C(Cl)C1=Cc2cc([N+](=O)[O-])ccc2CC1=O	IC50	'='	28.84	nM	1.46	7.54	False	A	O=C(Cl)C1=Cc2cc([N+](=O)[O-])ccc2CC1=O	-2.64775	1.80514	-0.828204	1.26726	0.130633	0.819524	1.51234	-0.06281
CHEMBL332164		0	Cc1ccc2c(c1)C=C(C(=O)Cl)C(=O)C2	IC50	'='	28.84	nM	1.46	7.54	False	A	Cc1ccc2c(c1)C=C(C(=O)Cl)C(=O)C2	-3.32106	1.62195	-0.128838	0.206635	0.181529	0.741261	0.514787	0.069958
CHEMBL3780524		0	Cl.N[C@@H]1C[C@H]1c1ccc(NC(=O)c2ccc(N3CCOC3=O)cc2)cc1	IC50	'='	29.7	nM	1.47276	7.53	False	A	Cl.NC1CC1c1ccc(NC(=O)c2ccc(N3CCOC3=O)cc2)cc1	-0.408933	2.00052	-0.665272	0.263863	0.323046	0.296139	0.079487	1.41226
CHEMBL340590		0	O=C(Cl)C1=Cc2cc(Cl)ccc2CC1=O	IC50	'='	30.2	nM	1.48001	7.52	False	A	O=C(Cl)C1=Cc2cc(Cl)ccc2CC1=O	-3.39361	1.94555	-0.351492	0.793914	-0.267202	1.11611	0.690684	0.096416
CHEMBL3415792		0	C#CCN(C)CC(=C)c1cccc(Cl)c1.O=C(O)C(=O)O	IC50	'='	30	nM	1.47712	7.52	False	A	C#CCN(C)CC(=C)c1cccc(Cl)c1.O=C(O)C(=O)O	-1.59803	0.645022	-1.13077	0.862367	-0.057376	-0.715301	0.803765	1.30618
CHEMBL3416425		0	Cl.NC1CC1c1ccc(NC(=O)c2ccccc2)cc1	IC50	'='	31	nM	1.49136	7.51	False	A	Cl.NC1CC1c1ccc(NC(=O)c2ccccc2)cc1	-1.5781	2.33694	-0.690856	0.028043	0.480189	-0.041418	-0.357702	1.64703
CHEMBL3546846		0	N[C@@H]1C[C@H]1c1ccc(NC(=O)c2ccccc2)cc1	IC50	'='	31.2	nM	1.49415	7.51	False	A	NC1CC1c1ccc(NC(=O)c2ccccc2)cc1	-1.82737	2.41628	-0.168759	-0.226043	1.15025	-0.069403	-0.769883	0.799512
CHEMBL3415789		0	C#CCN(C)CC(=C)Cc1ccc(F)c(F)c1.O=C(O)C(=O)O	IC50	'='	34	nM	1.53148	7.47	False	A	C#CCN(C)CC(=C)Cc1ccc(F)c(F)c1.O=C(O)C(=O)O	-1.31306	0.509095	-1.12994	1.27586	-0.372348	-0.780081	0.714119	1.27643
CHEMBL1917529		0	O=C1c2ccccc2-c2nccc3cc(O)cc1c23	IC50	'='	35	nM	1.54407	7.46	False	A	O=C1c2ccccc2-c2nccc3cc(O)cc1c23	-1.9847	4.19759	-0.02766	-0.60737	0.532475	0.932615	-0.226683	0.79196
CHEMBL3398524		0	Cn1c(-c2cccs2)c(Cl)c2cc(C#N)c(C#N)cc21	IC50	'='	35	nM	1.54407	7.46	False	A	Cn1c(-c2cccs2)c(Cl)c2cc(C#N)c(C#N)cc21	-2.18933	3.57775	0.385928	0.414048	0.706473	1.22867	-0.308232	1.11051
CHEMBL258420		0	C#CCN(C)Cc1ccnc2c(O)cccc12	IC50	'='	37	nM	1.5682	7.43	False	A	C#CCN(C)Cc1ccnc2c(O)cccc12	-2.6191	2.25947	0.118478	0.05321	0.97185	-0.310505	-0.740872	0.61759
CHEMBL3291021		0	C#CCN(C)Cc1ccc(O)c2ncccc12	IC50	'='	37	nM	1.5682	7.43	False	A	C#CCN(C)Cc1ccc(O)c2ncccc12	-2.6191	2.25947	0.118478	0.05321	0.97185	-0.310505	-0.740872	0.61759
CHEMBL3416431		0	Cl.N[C@@H]1C[C@@H]1c1ccc(NC(=O)c2ccccc2)cc1	IC50	'='	37	nM	1.5682	7.43	False	A	Cl.NC1CC1c1ccc(NC(=O)c2ccccc2)cc1	-1.5781	2.33694	-0.690856	0.028043	0.480189	-0.041418	-0.357702	1.64703
CHEMBL3416426		0	Cl.N[C@H]1C[C@@H]1c1ccc(NC(=O)c2ccccc2)cc1	IC50	'='	39	nM	1.59106	7.41	False	A	Cl.NC1CC1c1ccc(NC(=O)c2ccccc2)cc1	-1.5781	2.33694	-0.690856	0.028043	0.480189	-0.041418	-0.357702	1.64703
CHEMBL363747		0	COc1cc(O)c2c(=O)c3cccc(O)c3oc2c1	IC50	'='	40	nM	1.60206	7.4	False	A	COc1cc(O)c2c(=O)c3cccc(O)c3oc2c1	-1.86547	3.1347	-0.863473	-0.328392	-0.07519	0.230371	-0.134176	-0.093994
CHEMBL3780391		0	Cl.N[C@@H]1C[C@H]1c1ccc(NC(=O)c2ccc(-c3ccoc3)cc2)cc1	IC50	'='	40	nM	1.60206	7.4	False	A	Cl.NC1CC1c1ccc(NC(=O)c2ccc(-c3ccoc3)cc2)cc1	-0.538142	3.02648	-0.402111	0.030482	0.415898	-0.018005	-0.236823	1.9147
CHEMBL372943		0	Cc1cc(=O)oc2cc(OC3CCCC3=O)ccc12	IC50	'='	40.5	nM	1.60746	7.39	False	A	Cc1cc(=O)oc2cc(OC3CCCC3=O)ccc12	-2.41681	1.1151	0.118716	-0.115373	0.178425	0.428153	0.583298	-0.08531
CHEMBL1917527		0	COc1cc2c3c(c1O)C(=O)c1ccccc1C3=NCC2	IC50	'='	44	nM	1.64345	7.36	False	A	COc1cc2c3c(c1O)C(=O)c1ccccc1C3=NCC2	-1.6661	2.83379	0.09724	-0.496946	0.384834	0.704062	0.00201	0.188346
CHEMBL3415614		0	C#CCN(C)CC(=C)c1ccc(COc2ccccc2)cc1.O=C(O)C(=O)O	IC50	'='	50	nM	1.69897	7.3	False	A	C#CCN(C)CC(=C)c1ccc(COc2ccccc2)cc1.O=C(O)C(=O)O	-0.036134	1.5757	-0.39523	0.524315	0.268868	-1.21487	0.69755	1.76772
CHEMBL3415617		0	C#CCN(C)CC(=C)c1cccc(OCc2cccc(F)c2)c1.O=C(O)C(=O)O	IC50	'='	50	nM	1.69897	7.3	False	A	C#CCN(C)CC(=C)c1cccc(OCc2cccc(F)c2)c1.O=C(O)C(=O)O	0.053555	1.60307	-0.47338	0.822887	-0.027933	-1.05861	0.659952	1.7331
CHEMBL3415781		0	C#CCN(C)CC(=C)c1cccc(OCc2ccc(OC)cc2)c1.O=C(O)C(=O)O	IC50	'='	50	nM	1.69897	7.3	False	A	C#CCN(C)CC(=C)c1cccc(OCc2ccc(OC)cc2)c1.O=C(O)C(=O)O	0.344913	1.40373	-0.360385	0.60743	0.171438	-1.3208	0.739952	1.72718
CHEMBL4097867		0	Cc1cc(=O)oc2cc(OCc3ccc(Br)cc3)ccc12	IC50	'='	50	nM	1.69897	7.3	False	A	Cc1cc(=O)oc2cc(OCc3ccc(Br)cc3)ccc12	-1.86533	2.73545	0.862848	0.288358	0.123175	0.160899	0.003793	0.467442
CHEMBL4105601		0	Cc1c(C#N)c(=O)oc2cc(OCc3ccc(Br)cc3)ccc12	IC50	'='	50	nM	1.69897	7.3	False	A	Cc1c(C#N)c(=O)oc2cc(OCc3ccc(Br)cc3)ccc12	-1.4704	2.80884	0.70639	0.506858	0.227171	0.422071	0.173167	0.480747
CHEMBL2058420		0	CN1C(=N)N(C)/C(=C/c2c[nH]c3c(Br)cccc23)C1=O	IC50	'='	52	nM	1.716	7.28	False	A	CN1C(=N)N(C)C(=Cc2c[nH]c3c(Br)cccc23)C1=O	-1.82964	1.9973	-0.260029	0.357795	1.05601	1.30384	-0.072787	0.364852
CHEMBL3781329		0	Cl.N[C@@H]1C[C@H]1c1ccc(NC(=O)c2ccc(N3CCOCC3)cc2)cc1	IC50	'='	54.8	nM	1.73878	7.26	False	A	Cl.NC1CC1c1ccc(NC(=O)c2ccc(N3CCOCC3)cc2)cc1	-0.507494	1.79642	-0.367187	-0.05299	0.365325	0.229334	-0.399194	1.52295
CHEMBL1257220		0	COc1ccc(/C=N/Nc2nc3ccccc3nc2Cc2ccccc2)cc1OC	IC50	'='	56	nM	1.74819	7.25	False	A	COc1ccc(C=NNc2nc3ccccc3nc2Cc2ccccc2)cc1OC	0.510691	4.0438	1.5407	0.505452	1.31916	-0.337623	-0.848065	1.31972
CHEMBL311469	2-ACETYLAMINOFLUORENE	0	CC(=O)Nc1ccc2c(c1)Cc1ccccc1-2	IC50	'='	59	nM	1.77085	7.23	False	A	CC(=O)Nc1ccc2c(c1)Cc1ccccc1-2	-2.57895	2.84259	0.25196	-0.56673	0.81426	0.412342	-0.500898	0.817347
CHEMBL123155		0	O=C(Cl)C1=Cc2ccccc2CC1=O	IC50	'='	60.26	nM	1.78003	7.22	False	A	O=C(Cl)C1=Cc2ccccc2CC1=O	-3.5016	1.80696	-0.379945	0.374908	0.131193	0.811149	0.669074	0.168052
CHEMBL3121791		0	C#CCCCCOc1ccc2c(C)cc(=O)oc2c1	IC50	'='	59.9	nM	1.77743	7.22	False	A	C#CCCCCOc1ccc2c(C)cc(=O)oc2c1	-2.47254	0.976129	0.852754	0.44223	0.41736	-0.673575	0.121595	0.050725
CHEMBL3415810		0	C#CCN(C)CC(=C)c1ccccc1.Cl	IC50	'='	60	nM	1.77815	7.22	False	A	C#CCN(C)CC(=C)c1ccccc1.Cl	-3.23197	0.962778	-0.032939	0.457524	0.458069	-0.74464	0.015357	1.44714
CHEMBL1257692		0	COc1ccc(/C=N/Nc2nc3ccccc3nc2Cc2ccccc2)cc1	IC50	'='	63	nM	1.79934	7.2	False	A	COc1ccc(C=NNc2nc3ccccc3nc2Cc2ccccc2)cc1	0.100731	4.25677	1.49747	0.404858	1.4264	-0.212111	-0.89436	1.38312
CHEMBL3121862		0	CC(=O)Nc1cc2ccc(OCc3cccc(Cl)c3)cc2oc1=O	IC50	'='	62.7	nM	1.79727	7.2	False	A	CC(=O)Nc1cc2ccc(OCc3cccc(Cl)c3)cc2oc1=O	-1.13468	2.48033	0.281337	0.606754	0.344549	0.157332	0.32617	0.424483
CHEMBL1258042		0	C/C(=N\Nc1nc2ccccc2nc1Cc1ccccc1)c1cccs1	IC50	'='	64	nM	1.80618	7.19	False	A	CC(=NNc1nc2ccccc2nc1Cc1ccccc1)c1cccs1	-0.379962	3.97273	1.32038	0.368976	1.50198	0.080779	-0.794496	1.36469
CHEMBL3415800		0	C#CCN(C)CC(=C)c1cccc(OC)c1.O=C(O)C(=O)O	IC50	'='	65	nM	1.81291	7.19	False	A	C#CCN(C)CC(=C)c1cccc(OC)c1.O=C(O)C(=O)O	-1.29917	0.401914	-1.05833	0.680073	0.131651	-1.0755	0.853108	1.28559
CHEMBL3121865		0	CCCCCCOc1ccc2cc(C(=O)OC)c(=O)oc2c1	IC50	'='	66.1	nM	1.8202	7.18	False	A	CCCCCCOc1ccc2cc(C(=O)OC)c(=O)oc2c1	-1.67082	0.482534	0.737249	0.87637	0.387198	-1.20253	0.433588	-0.033432
CHEMBL123071		0	O=C(O)C1=Cc2cc([N+](=O)[O-])ccc2CC1=O	IC50	'='	67.61	nM	1.83001	7.17	False	A	O=C(O)C1=Cc2cc([N+](=O)[O-])ccc2CC1=O	-2.36609	1.54636	-1.33355	0.848976	0.28992	0.498693	1.49535	0.086698
CHEMBL3113638		0	O=C(O)c1cc2cc([N+](=O)[O-])ccc2oc1=O	IC50	'='	67.61	nM	1.83001	7.17	False	A	O=C(O)c1cc2cc([N+](=O)[O-])ccc2oc1=O	-2.31635	1.72635	-1.68534	1.22183	-0.012092	0.59077	1.73554	0.060566
CHEMBL3121788		0	C#CCCCCOc1ccc2cc(NC(C)=O)c(=O)oc2c1	IC50	'='	66.8	nM	1.82478	7.17	False	A	C#CCCCCOc1ccc2cc(NC(C)=O)c(=O)oc2c1	-1.68063	0.790461	0.304656	0.759349	0.626896	-0.577345	0.451714	0.036684
CHEMBL602464		0	Cn1c(=O)c2c(nc(OCc3cccc(Br)c3)n2C)n(C)c1=O	IC50	'='	68	nM	1.83251	7.17	False	A	Cn1c(=O)c2c(nc(OCc3cccc(Br)c3)n2C)n(C)c1=O	-1.45031	1.8781	0.095267	0.758962	0.706542	0.82158	0.02214	0.572485
CHEMBL191083	METHYLENE BLUE	4	CN(C)c1ccc2nc3ccc(=[N+](C)C)cc-3sc2c1	IC50	'='	70	nM	1.8451	7.16	False	A	CN(C)c1ccc2nc3ccc(=[N+](C)C)cc-3sc2c1	-2.2688	0.944129	0.405428	-0.313978	1.24437	1.20563	0.352818	0.133298
CHEMBL3330339		0	C[C@]1(N)C[C@@H]1c1ccccc1.O=C(O)C(F)(F)F	IC50	'='	70	nM	1.8451	7.16	False	A	CC1(N)CC1c1ccccc1.O=C(O)C(F)(F)F	-2.30919	0.890227	-1.67907	0.420914	-0.848174	0.570666	-0.284571	1.03132
CHEMBL3416434		0	Cl.N[C@H]1C[C@H]1c1cccc(NC(=O)c2ccccc2)c1	IC50	'='	70	nM	1.8451	7.16	False	A	Cl.NC1CC1c1cccc(NC(=O)c2ccccc2)c1	-1.5781	2.33694	-0.690856	0.028043	0.480189	-0.041418	-0.357702	1.64703
CHEMBL405110	METHYLTHIONINIUM CHLORIDE	0	CN(C)c1ccc2nc3ccc(=[N+](C)C)cc-3sc2c1.[Cl-]	IC50	'='	70	nM	1.8451	7.16	False	A	CN(C)c1ccc2nc3ccc(=[N+](C)C)cc-3sc2c1.[Cl-]	-1.74563	0.829245	-0.08104	-0.051473	0.610716	1.34574	0.831881	1.04186
CHEMBL1258387		0	Cc1ccsc1/C=N/Nc1nc2ccccc2nc1Cc1ccccc1	IC50	'='	74	nM	1.86923	7.13	False	A	Cc1ccsc1C=NNc1nc2ccccc2nc1Cc1ccccc1	-0.37255	3.98972	1.40803	0.390069	1.48268	0.071287	-0.828125	1.32393
CHEMBL3121795		0	COC(=O)c1cc2ccc(OCCc3ccc(Cl)cc3)cc2oc1=O	IC50	'='	74.8	nM	1.8739	7.13	False	A	COC(=O)c1cc2ccc(OCCc3ccc(Cl)cc3)cc2oc1=O	-1.01422	2.35936	0.826772	0.871849	0.082773	-0.427646	0.452452	0.35608
CHEMBL1257570		0	Clc1ccc(/C=N/Nc2nc3ccccc3nc2Cc2ccccc2)cc1	IC50	'='	76	nM	1.88081	7.12	False	A	Clc1ccc(C=NNc2nc3ccccc3nc2Cc2ccccc2)cc1	-0.203788	4.53495	1.55467	0.590791	1.24049	0.121348	-0.999802	1.36501
CHEMBL3121793		0	COC(=O)c1cc2ccc(OCc3cccc(F)c3)cc2oc1=O	IC50	'='	77.2	nM	1.88762	7.11	False	A	COC(=O)c1cc2ccc(OCc3cccc(F)c3)cc2oc1=O	-1.23794	2.50449	0.434304	0.866132	-0.005207	-0.237384	0.556603	0.395264
CHEMBL1257693		0	C/C(=N\Nc1nc2ccccc2nc1Cc1ccccc1)c1ccccc1	IC50	'='	79	nM	1.89763	7.1	False	A	CC(=NNc1nc2ccccc2nc1Cc1ccccc1)c1ccccc1	-0.138268	4.35063	1.56984	0.190407	1.53133	-0.033044	-0.997533	1.4091
CHEMBL3687959		0	C#CCN(C)CCc1ccc(O)c2ncccc12	IC50	'='	80	nM	1.90309	7.1	False	A	C#CCN(C)CCc1ccc(O)c2ncccc12	-2.40724	2.06715	0.344684	0.145277	1.0014	-0.556762	-0.80209	0.586146
CHEMBL1257452		0	C(=N/Nc1nc2ccccc2nc1Cc1ccccc1)\c1ccccc1	IC50	'='	81	nM	1.90849	7.09	False	A	C(=NNc1nc2ccccc2nc1Cc1ccccc1)c1ccccc1	-0.310562	4.48433	1.45729	0.291683	1.54046	-0.071633	-0.942631	1.4553
CHEMBL1258388		0	c1ccc(Cc2nc3ccccc3n3c(-c4ccccc4)nnc23)cc1	IC50	'='	82	nM	1.91381	7.09	False	A	c1ccc(Cc2nc3ccccc3n3c(-c4ccccc4)nnc23)cc1	-0.419154	5.28588	1.53575	-0.149448	1.39471	0.482322	-1.00381	1.805
CHEMBL1257219		0	COc1ccccc1/C=N/Nc1nc2ccccc2nc1Cc1ccccc1	IC50	'='	83	nM	1.91908	7.08	False	A	COc1ccccc1C=NNc1nc2ccccc2nc1Cc1ccccc1	0.100731	4.25677	1.49747	0.404858	1.4264	-0.212111	-0.89436	1.38312
CHEMBL1257933		0	CN(C)c1ccc(/C=N/Nc2nc3ccccc3nc2Cc2ccccc2)cc1	IC50	'='	83	nM	1.91908	7.08	False	A	CN(C)c1ccc(C=NNc2nc3ccccc3nc2Cc2ccccc2)cc1	0.290872	4.0968	1.72364	0.366678	1.65923	-0.036546	-1.11281	1.39457
CHEMBL3330331		0	Cl.N[C@@]1(c2ccccc2)C[C@H]1c1ccccc1	IC50	'='	82.8	nM	1.91803	7.08	False	A	Cl.NC1(c2ccccc2)CC1c1ccccc1	-2.36327	2.54999	-0.357472	-0.422987	0.368085	-0.039158	-0.605808	1.86819
CHEMBL1256152		0	C=NNc1nc2ccccc2nc1Cc1ccccc1	IC50	'='	86	nM	1.9345	7.07	False	A	C=NNc1nc2ccccc2nc1Cc1ccccc1	-1.65506	3.4585	0.476579	0.48164	1.5883	-0.075983	-0.683761	1.35074
CHEMBL1258159		0	C/C(=N\Nc1nc2ccccc2nc1Cc1ccccc1)c1ccc(C)cc1	IC50	'='	86	nM	1.9345	7.07	False	A	CC(=NNc1nc2ccccc2nc1Cc1ccccc1)c1ccc(C)cc1	0.041699	4.24039	1.76814	0.119155	1.50124	-0.004038	-1.08222	1.32657
CHEMBL2058427		0	C/N=C1\N(C)C(=O)/C(=C\c2c[nH]c3ccc(Br)cc23)N1C	IC50	'='	85	nM	1.92942	7.07	False	A	CN=C1N(C)C(=O)C(=Cc2c[nH]c3ccc(Br)cc23)N1C	-1.79623	1.87534	0.149918	0.285274	1.01891	1.32289	-0.054954	0.366532
CHEMBL1256153		0	c1ccc(Cc2nc3ccccc3n3cnnc23)cc1	IC50	'='	87	nM	1.93952	7.06	False	A	c1ccc(Cc2nc3ccccc3n3cnnc23)cc1	-1.76541	4.35307	0.522519	-0.007	1.43514	0.601295	-0.734448	1.75299
CHEMBL1258499		0	O=C(c1ccccc1)c1nc2ccccc2n2c(-c3ccccc3Cl)nnc12	IC50	'='	88	nM	1.94448	7.06	False	A	O=C(c1ccccc1)c1nc2ccccc2n2c(-c3ccccc3Cl)nnc12	-0.061337	5.40842	1.40583	0.391312	1.01833	0.812225	-0.614513	1.56357
CHEMBL1257451		0	COc1ccc(/C(C)=N/Nc2nc3ccccc3nc2Cc2ccccc2)cc1	IC50	'='	89	nM	1.94939	7.05	False	A	COc1ccc(C(C)=NNc2nc3ccccc3nc2Cc2ccccc2)cc1	0.27271	4.13249	1.60991	0.304586	1.41868	-0.167826	-0.947432	1.34282
CHEMBL1258041		0	C/C(=N\Nc1nc2ccccc2nc1Cc1ccccc1)c1ccccn1	IC50	'='	91	nM	1.95904	7.04	False	A	CC(=NNc1nc2ccccc2nc1Cc1ccccc1)c1ccccn1	-0.171333	4.04151	1.21558	0.411454	1.69988	0.190795	-0.854961	1.48924
CHEMBL3780374		0	Cl.N[C@@H]1C[C@H]1c1ccc(NC(=O)c2cccc(N3CCOC3=O)c2)cc1	IC50	'='	90.5	nM	1.95665	7.04	False	A	Cl.NC1CC1c1ccc(NC(=O)c2cccc(N3CCOC3=O)c2)cc1	-0.408933	2.00052	-0.665272	0.263863	0.323046	0.296139	0.079487	1.41226
CHEMBL3330341		0	Cl.N[C@@]1(c2ccccc2)C[C@@H]1c1ccccc1	IC50	'='	94	nM	1.97313	7.03	False	A	Cl.NC1(c2ccccc2)CC1c1ccccc1	-2.36327	2.54999	-0.357472	-0.422987	0.368085	-0.039158	-0.605808	1.86819
CHEMBL1945155		0	O=c1ccoc2ccc(OCc3ccc(Br)cc3)cc12	IC50	'='	95	nM	1.97772	7.02	False	A	O=c1ccoc2ccc(OCc3ccc(Br)cc3)cc12	-2.04512	2.86201	0.561786	0.400051	0.132708	0.176557	0.156793	0.596428
CHEMBL2391876		0	O=C1OCc2ccc(OCCCc3ccccc3)cc21	IC50	'='	96	nM	1.98227	7.02	False	A	O=C1OCc2ccc(OCCCc3ccccc3)cc21	-2.00634	2.39136	0.856139	0.135093	0.468759	-0.720353	-0.265967	0.733621
CHEMBL512332	METHYLAPLYSINOPSIN	0	C/N=C1\N(C)C(=O)/C(=C\c2c[nH]c3ccccc23)N1C	IC50	'='	98	nM	1.99123	7.01	False	A	CN=C1N(C)C(=O)C(=Cc2c[nH]c3ccccc23)N1C	-1.96394	1.7941	0.014997	-0.043024	1.33865	1.07552	-0.01066	0.446268
CHEMBL155350		0	CC/N=C1/CCc2c1n(C)c1ccc(OC(=O)NC)c(Cl)c21	IC50	'='	100	nM	2	7	False	A	CCN=C1CCc2c1n(C)c1ccc(OC(=O)NC)c(Cl)c21	-1.66635	1.57713	0.431794	0.365086	0.745645	0.557351	-0.324049	0.378006
CHEMBL294811		0	CC(=O)N1N=C(c2ccc(O)cc2)CC1c1ccc(C)cc1	IC50	'='	100	nM	2	7	False	A	CC(=O)N1N=C(c2ccc(O)cc2)CC1c1ccc(C)cc1	-1.47314	2.48087	0.399871	-0.333206	0.835409	0.323854	-0.351803	0.233583
CHEMBL66639		0	CC(=O)N1N=C(c2ccc(O)cc2)CC1c1ccc(Cl)cc1	IC50	'='	100	nM	2	7	False	A	CC(=O)N1N=C(c2ccc(O)cc2)CC1c1ccc(Cl)cc1	-1.54625	2.66965	0.274695	0.062815	0.532596	0.533045	-0.305357	0.229804
CHEMBL1945153		0	O=c1ccoc2ccc(OCc3ccc(Cl)cc3)cc12	IC50	'='	106	nM	2.02531	6.97	False	A	O=c1ccoc2ccc(OCc3ccc(Cl)cc3)cc12	-2.1054	2.85804	0.507494	0.398042	0.133149	0.141427	0.155748	0.598302
CHEMBL602260		0	Cn1c(=O)c2c(nc(OCc3cccc(Cl)c3)n2C)n(C)c1=O	IC50	'='	107	nM	2.02938	6.97	False	A	Cn1c(=O)c2c(nc(OCc3cccc(Cl)c3)n2C)n(C)c1=O	-1.51113	1.87626	0.044314	0.754096	0.710811	0.789257	0.022827	0.575497
CHEMBL188014		0	COc1cc(O)c2c(=O)c3ccccc3oc2c1	IC50	'='	110	nM	2.04139	6.96	False	A	COc1cc(O)c2c(=O)c3ccccc3oc2c1	-2.26801	3.10015	-0.374449	-0.314093	0.085504	0.327552	-0.084437	0.325777
CHEMBL3421672		0	Cl.N[C@H]1C[C@@H]1c1ccc(NC(=O)[C@H](Cc2ccccc2)NC(=O)OCc2ccccc2)cc1	IC50	'='	110	nM	2.04139	6.96	False	A	Cl.NC1CC1c1ccc(NC(=O)C(Cc2ccccc2)NC(=O)OCc2ccccc2)cc1	1.2182	2.72135	-0.003842	0.516912	0.673013	-0.676021	-0.288803	1.82838
CHEMBL3736264		0	Cl.N[C@@H]1C[C@H]1c1ccc(NC(=O)c2ccn(C(=O)OCc3ccccc3)c2)cc1	IC50	'='	110	nM	2.04139	6.96	False	A	Cl.NC1CC1c1ccc(NC(=O)c2ccn(C(=O)OCc3ccccc3)c2)cc1	0.240117	2.69758	-0.284174	0.44185	0.572918	-0.13272	0.031613	1.79494
CHEMBL3586583		0	CCN(CCCCCCOc1ccc2c(C)c(C)c(=O)oc2c1)Cc1ccccc1.Cl	IC50	'='	115	nM	2.0607	6.94	False	A	CCN(CCCCCCOc1ccc2c(C)c(C)c(=O)oc2c1)Cc1ccccc1.Cl	0.058231	1.11925	1.09912	0.524096	0.192269	-1.11384	0.138543	1.6169
CHEMBL3786747		0	CCN(CC)c1ccc(/C=C2\Oc3cc(O)cc(O)c3C2=O)cc1	IC50	'='	115	nM	2.0607	6.94	False	A	CCN(CC)c1ccc(C=C2Oc3cc(O)cc(O)c3C2=O)cc1	-0.842206	2.37927	0.221246	-0.138486	0.489102	-0.357377	-0.336442	-0.231446
CHEMBL3398532		0	N#Cc1cc2[nH]c(-c3cccs3)c(Cl)c2cc1C#N	IC50	'='	118	nM	2.07188	6.93	False	A	N#Cc1cc2[nH]c(-c3cccs3)c(Cl)c2cc1C#N	-2.2382	3.7797	-0.020208	0.5532	0.707109	1.27759	-0.261523	1.15035
CHEMBL243664	ACACETIN	0	COc1ccc(-c2cc(=O)c3c(O)cc(O)cc3o2)cc1	IC50	'='	121	nM	2.08279	6.92	False	A	COc1ccc(-c2cc(=O)c3c(O)cc(O)cc3o2)cc1	-1.45298	2.9192	-0.52351	-0.196746	0.104215	0.01639	0.062152	-0.210593
CHEMBL3398529		0	N#Cc1cc2[nH]c(-c3ccccc3)c(Cl)c2cc1C#N	IC50	'='	121	nM	2.08279	6.92	False	A	N#Cc1cc2[nH]c(-c3ccccc3)c(Cl)c2cc1C#N	-1.994	4.07575	0.281616	0.290132	0.820253	1.02695	-0.544799	1.18575
CHEMBL3605359		0	C[n+]1ccc2c(c1)c1ccccc1n2CCCCCCCn1c2ccccc2c2c[n+](C)ccc21.[I-].[I-]	IC50	'='	120	nM	2.07918	6.92	False	A	C[n+]1ccc2c(c1)c1ccccc1n2CCCCCCCn1c2ccccc2c2c[n+](C)ccc21.[I-].[I-]	2.07026	3.98306	2.37043	0.032789	0.756813	0.406848	-0.845028	2.93081
CHEMBL487050		0	COc1c(OCC(C)=O)ccc2c3c(c(=O)oc12)CCC3	IC50	'='	121	nM	2.08279	6.92	False	A	COc1c(OCC(C)=O)ccc2c3c(c(=O)oc12)CCC3	-1.96721	0.855439	0.176936	0.21174	0.152491	-0.048657	0.650414	-0.042882
CHEMBL309490	GALANGIN	0	O=c1c(O)c(-c2ccccc2)oc2cc(O)cc(O)c12	IC50	'='	130	nM	2.11394	6.89	False	A	O=c1c(O)c(-c2ccccc2)oc2cc(O)cc(O)c12	-1.46556	3.024	-1.18031	-0.400074	-0.000156	0.256524	0.040845	-0.029221
CHEMBL3398522		0	COc1ccc(-c2c(Cl)c3cc(C#N)c(C#N)cc3n2C)cc1	IC50	'='	129	nM	2.11059	6.89	False	A	COc1ccc(-c2c(Cl)c3cc(C#N)c(C#N)cc3n2C)cc1	-1.52497	3.61529	0.725738	0.341907	0.711586	0.721856	-0.542508	1.07861
CHEMBL488074		0	C=C(Br)COc1ccc2c3c(c(=O)oc2c1C)CCC3	IC50	'='	130	nM	2.11394	6.89	False	A	C=C(Br)COc1ccc2c3c(c(=O)oc2c1C)CCC3	-2.26813	1.08589	0.761393	0.245955	0.038172	0.363448	0.311	-0.143787
CHEMBL3979091		0	O=C1/C(=C/c2cccc(Br)c2)Cc2cc(O)ccc21	IC50	'='	131	nM	2.11727	6.88	False	A	O=C1C(=Cc2cccc(Br)c2)Cc2cc(O)ccc21	-2.14919	3.13931	0.439378	-0.190169	0.170082	0.597123	-0.17918	0.154255
CHEMBL2391878		0	O=C1OCc2ccc(OCCOc3ccc(Cl)cc3)cc21	IC50	'='	137	nM	2.13672	6.86	False	A	O=C1OCc2ccc(OCCOc3ccc(Cl)cc3)cc21	-1.87336	2.54265	0.549647	0.659043	0.003889	-0.485725	-0.088788	0.69162
CHEMBL3398533		0	Cn1c(-c2ccccc2)c(Cl)c2cc(C#N)c(C#N)cc21	IC50	'='	142	nM	2.15229	6.85	False	A	Cn1c(-c2ccccc2)c(Cl)c2cc(C#N)c(C#N)cc21	-1.94477	3.8993	0.673253	0.182789	0.799602	1.00519	-0.569103	1.15345
CHEMBL3415788		0	C#CCN(C)CC(=C)CCc1ccccc1.O=C(O)C(=O)O	IC50	'='	140	nM	2.14613	6.85	False	A	C#CCN(C)CC(=C)CCc1ccccc1.O=C(O)C(=O)O	-1.3077	0.273703	-0.778832	0.662148	0.314648	-1.29888	0.721965	1.35576
CHEMBL3421673		0	Cl.N[C@@H]1C[C@H]1c1ccc(NC(=O)[C@H](Cc2ccccc2)NC(=O)OCc2ccccc2)cc1	IC50	'='	140	nM	2.14613	6.85	False	A	Cl.NC1CC1c1ccc(NC(=O)C(Cc2ccccc2)NC(=O)OCc2ccccc2)cc1	1.2182	2.72135	-0.003842	0.516912	0.673013	-0.676021	-0.288803	1.82838
CHEMBL4173258		0	C#CCN(C)Cc1cc2cc(OCCCN3CCCCC3)ccc2n1C	IC50	'='	145	nM	2.16137	6.84	False	A	C#CCN(C)Cc1cc2cc(OCCCN3CCCCC3)ccc2n1C	-1.06168	0.811149	1.91137	0.206633	0.980337	-0.500936	-1.06121	0.684226
CHEMBL3799747		0	COc1ccc(-c2c(C=O)c3cc(C#N)c(C#N)cc3n2OC)cc1	IC50	'='	147	nM	2.16732	6.83	False	A	COc1ccc(-c2c(C=O)c3cc(C#N)c(C#N)cc3n2OC)cc1	-0.926588	3.32721	0.496954	0.592744	0.90305	0.160853	0.00403	1.01111
CHEMBL2058429		0	C/N=C1\N(C)C(=O)/C(=C\c2c[nH]c3c(Br)cccc23)N1C	IC50	'='	153	nM	2.18469	6.82	False	A	CN=C1N(C)C(=O)C(=Cc2c[nH]c3c(Br)cccc23)N1C	-1.79623	1.87534	0.149918	0.285274	1.01891	1.32289	-0.054954	0.366532
CHEMBL3652427		0	FC(F)(F)Oc1ccc(-c2ccc3cc(-n4ccnc4)ccc3n2)cc1	IC50	'='	150	nM	2.17609	6.82	False	A	FC(F)(F)Oc1ccc(-c2ccc3cc(-n4ccnc4)ccc3n2)cc1	-0.938198	4.42873	1.00439	1.02965	0.08209	0.765283	-0.936857	1.29161
CHEMBL602466		0	Cn1c(=O)c2c(nc(OCc3cccc(C(F)(F)F)c3)n2C)n(C)c1=O	IC50	'='	152	nM	2.18184	6.82	False	A	Cn1c(=O)c2c(nc(OCc3cccc(C(F)(F)F)c3)n2C)n(C)c1=O	-1.16005	1.82184	-0.039351	1.33979	0.034507	1.10465	-0.130483	0.437252
CHEMBL3734779		0	Cl.N[C@@H]1C[C@H]1c1ccc(NC(=O)c2cc3ccccc3n2C(=O)OCc2ccccc2)cc1	IC50	'='	160	nM	2.20412	6.8	False	A	Cl.NC1CC1c1ccc(NC(=O)c2cc3ccccc3n2C(=O)OCc2ccccc2)cc1	1.11396	3.67801	0.122163	0.144524	0.584567	0.005456	-0.070695	2.04228
CHEMBL3781124		0	CN1CCN(c2ccc(C(=O)Nc3ccc([C@H]4C[C@@H]4N)cc3)cc2)CC1.Cl.Cl	IC50	'='	160	nM	2.20412	6.8	False	A	CN1CCN(c2ccc(C(=O)Nc3ccc(C4CC4N)cc3)cc2)CC1.Cl.Cl	-0.228078	1.64836	-0.158035	0.120481	0.398353	0.519623	-0.689348	1.56046
CHEMBL3924440		0	O=C1/C(=C/c2cccc(Cl)c2)Cc2cc(O)ccc21	IC50	'='	157	nM	2.1959	6.8	False	A	O=C1C(=Cc2cccc(Cl)c2)Cc2cc(O)ccc21	-2.20938	3.13495	0.384481	-0.191659	0.16983	0.561486	-0.180539	0.155923
CHEMBL4239843		0	C#CCN(C)[C@H](C)Cc1ccc(OCc2ccccc2)cc1	IC50	'='	161	nM	2.20683	6.79	False	A	C#CCN(C)C(C)Cc1ccc(OCc2ccccc2)cc1	-1.74914	2.04455	1.7501	0.252519	0.870965	-1.1514	-0.988791	0.828155
CHEMBL4292597		0	c1ccc(-c2cccc(CN[C@H]3C[C@@H]3c3ccccc3)c2)cc1	IC50	'='	160.5	nM	2.20548	6.79	False	A	c1ccc(-c2cccc(CNC3CC3c3ccccc3)c2)cc1	-1.19761	3.59106	1.71995	-0.443517	0.973158	-0.540029	-1.19878	1.24009
CHEMBL1629810		0	CC(O)COC[C@@H]1O[C@H]2O[C@H]3[C@H](COCC(C)O)O[C@@H](O[C@H]4[C@H](COCC(C)O)O[C@@H](O[C@H]5[C@H](COCC(C)O)O[C@@H](O[C@H]6[C@H](COCC(C)O)OC[C@@H](O[C@H]7[C@H](COCC(C)O)O[C@@H](O[C@H]8[C@H](COCC(C)O)O[C@@H](O[C@H]9[C@H](COCC(C)O)O[C@@H](O[C@@H]1[C@@H](O)[C@@H]2O)[C@@H](O)[C@@H]9O)[C@@H](O)[C@@H]8O)[C@@H](O)[C@@H]7O)[C@@H]6O)[C@@H](O)[C@@H]5O)[C@@H](O)[C@@H]4O)[C@@H](O)[C@@H]3O	IC50	'='	167	nM	2.22272	6.78	False	A	CC(O)COCC1OC2OC3C(COCC(C)O)OC(OC4C(COCC(C)O)OC(OC5C(COCC(C)O)OC(OC6C(COCC(C)O)OCC(OC7C(COCC(C)O)OC(OC8C(COCC(C)O)OC(OC9C(COCC(C)O)OC(OC1C(O)C2O)C(O)C9O)C(O)C8O)C(O)C7O)C6O)C(O)C5O)C(O)C4O)C(O)C3O	21.5788	-9.52796	-6.67036	-3.75011	-4.83444	-1.81894	-1.08478	4.67776
CHEMBL2058413		0	CN1C(=N)N/C(=C\c2c[nH]c3cc(Br)ccc23)C1=O	IC50	'='	165	nM	2.21748	6.78	False	A	CN1C(=N)NC(=Cc2c[nH]c3cc(Br)ccc23)C1=O	-1.86013	2.1206	-0.748881	0.431603	1.10016	1.30028	-0.073443	0.392412
CHEMBL3330328		0	C[C@@]1(N)C[C@H]1c1ccccc1.Cl	IC50	'='	170	nM	2.23045	6.77	False	A	CC1(N)CC1c1ccccc1.Cl	-3.47938	1.08584	-0.881885	-0.455496	0.233147	0.079368	-0.654487	1.29434
CHEMBL1945271		0	N#Cc1ccc(COc2ccc3occc(=O)c3c2)cc1	IC50	'='	175	nM	2.24304	6.76	False	A	N#Cc1ccc(COc2ccc3occc(=O)c3c2)cc1	-1.81519	2.84543	0.283646	0.281449	0.559414	0.18454	0.362208	0.681696
CHEMBL2391739		0	O=C1OCc2ccc(OCc3ccc(Cl)cc3)cc21	IC50	'='	172	nM	2.23553	6.76	False	A	O=C1OCc2ccc(OCc3ccc(Cl)cc3)cc21	-2.32281	2.85452	0.438891	0.341548	0.044492	0.018834	-0.129618	0.714378
CHEMBL160347	BROFAROMINE	0	COc1cc(Br)c2oc(C3CCNCC3)cc2c1	IC50	'='	180	nM	2.25527	6.75	False	A	COc1cc(Br)c2oc(C3CCNCC3)cc2c1	-2.49939	1.7341	0.254133	-0.192131	0.282997	0.346934	-0.757148	0.591116
CHEMBL186368		0	COc1ccc2c(=O)c3ccccc3oc2c1	IC50	'='	180	nM	2.25527	6.75	False	A	COc1ccc2c(=O)c3ccccc3oc2c1	-2.6612	3.06692	0.099526	-0.308029	0.260118	0.417671	-0.052544	0.745872
CHEMBL2391881		0	O=C1OCc2ccc(OCC3CCCCC3)cc21	IC50	'='	185	nM	2.26717	6.73	False	A	O=C1OCc2ccc(OCC3CCCCC3)cc21	-2.69224	0.780018	0.57998	-0.349412	0.176767	-0.085085	-0.287548	0.0807
CHEMBL123768		0	CCOC(=O)C1=Cc2cc(C)ccc2CC1=O	IC50	'='	190.55	nM	2.28001	6.72	False	A	CCOC(=O)C1=Cc2cc(C)ccc2CC1=O	-2.79338	1.07211	0.165603	0.140906	0.50661	-0.143367	0.456403	0.05472
CHEMBL1814057		0	O=C(Nc1ccc(O)c(O)c1)c1cc(=O)c2ccccc2o1	IC50	'='	190.55	nM	2.28001	6.72	False	A	O=C(Nc1ccc(O)c(O)c1)c1cc(=O)c2ccccc2o1	-1.05763	2.93614	-1.00051	0.048911	0.369709	0.242288	0.280614	-0.282091
CHEMBL3586582		0	Cc1c(C)c2ccc(OCCCCCCN(C)Cc3ccccc3)cc2oc1=O	IC50	'='	191	nM	2.28103	6.72	False	A	Cc1c(C)c2ccc(OCCCCCCN(C)Cc3ccccc3)cc2oc1=O	-0.182782	1.44034	2.26296	0.416346	0.685207	-1.06889	-0.511502	0.424317
CHEMBL3764447		0	O=c1oc2cc(OCc3ccc(Cl)cc3)ccc2s1	IC50	'='	189	nM	2.27646	6.72	False	A	O=c1oc2cc(OCc3ccc(Cl)cc3)ccc2s1	-2.26938	3.0447	0.425512	0.606418	-0.095608	0.116261	-0.015349	0.632234
CHEMBL2333930		0	C#CCN(C)[C@H](C)Cc1ccc(OCCCCCCCCNc2c3c(nc4cc(Cl)ccc24)CCCC3)cc1	IC50	'='	192.6	nM	2.28466	6.71	False	A	C#CCN(C)C(C)Cc1ccc(OCCCCCCCCNc2c3c(nc4cc(Cl)ccc24)CCCC3)cc1	2.2624	1.60095	3.92606	0.888236	0.192095	-1.08649	-1.43721	1.44067
CHEMBL3780542		0	Cl.N[C@@H]1C[C@H]1c1ccc(NC(=O)c2ccc(N3CCOCC3)c(NC(=O)OCc3ccccc3)c2)cc1	IC50	'='	193.1	nM	2.28578	6.71	False	A	Cl.NC1CC1c1ccc(NC(=O)c2ccc(N3CCOCC3)c(NC(=O)OCc3ccccc3)c2)cc1	1.91468	2.56087	0.029499	0.302362	0.544862	-0.059143	-0.280914	1.74534
CHEMBL3421674		0	Cl.N[C@H]1C[C@@H]1c1ccc(NC(=O)[C@@H](Cc2ccccc2)NC(=O)OCc2ccccc2)cc1	IC50	'='	200	nM	2.30103	6.7	False	A	Cl.NC1CC1c1ccc(NC(=O)C(Cc2ccccc2)NC(=O)OCc2ccccc2)cc1	1.2182	2.72135	-0.003842	0.516912	0.673013	-0.676021	-0.288803	1.82838
CHEMBL3687960		0	C#CCN(C)CCCc1ccc(O)c2ncccc12	IC50	'='	200	nM	2.30103	6.7	False	A	C#CCN(C)CCCc1ccc(O)c2ncccc12	-2.19669	1.89618	0.585675	0.234418	1.01627	-0.771481	-0.869221	0.546463
CHEMBL4289408		0	Clc1ccc(CN[C@H]2C[C@@H]2c2ccccc2)cc1	IC50	'='	205.5	nM	2.31281	6.69	False	A	Clc1ccc(CNC2CC2c2ccccc2)cc1	-2.44847	2.49554	0.904109	0.017278	0.68758	-0.364894	-1.04503	0.932265
CHEMBL160836		0	CC/N=C1/CCc2c1n(C)c1ccc(OC(=O)NC)c(Br)c21	IC50	'='	210	nM	2.32222	6.68	False	A	CCN=C1CCc2c1n(C)c1ccc(OC(=O)NC)c(Br)c21	-1.60541	1.57851	0.482008	0.370585	0.740528	0.589054	-0.325119	0.374742
CHEMBL3288294		0	O=C1CCCc2cc(OCc3cccc(Cl)c3)ccc21	IC50	'='	207	nM	2.31597	6.68	False	A	O=C1CCCc2cc(OCc3cccc(Cl)c3)ccc21	-2.17071	2.6156	1.00399	0.006394	0.216215	-0.016158	-0.448775	0.60633
CHEMBL333180		0	CCOC(=O)C1=Cc2cc(Br)ccc2CC1=O	IC50	'='	208.93	nM	2.32	6.68	False	A	CCOC(=O)C1=Cc2cc(Br)ccc2CC1=O	-2.80302	1.30317	0.063317	0.634874	0.159374	0.112958	0.550175	0.064863
CHEMBL3747269		0	Cn1c(-c2cccnc2)c(C#N)c2ccc(Cl)cc21	IC50	'='	210	nM	2.32222	6.68	False	A	Cn1c(-c2cccnc2)c(C#N)c2ccc(Cl)cc21	-2.37095	3.56401	0.37939	0.177035	0.882206	0.999604	-0.560374	1.29794
CHEMBL3288296		0	O=C1CCCc2cc(OCc3cccc(Br)c3)ccc21	IC50	'='	212	nM	2.32634	6.67	False	A	O=C1CCCc2cc(OCc3cccc(Br)c3)ccc21	-2.1101	2.61825	1.05622	0.010175	0.213399	0.01723	-0.448804	0.60375
CHEMBL1813523		0	O=C1NC(=O)c2cc(OCc3ccc(Br)cc3)ccc21	IC50	'='	220	nM	2.34242	6.66	False	A	O=C1NC(=O)c2cc(OCc3ccc(Br)cc3)ccc21	-1.86221	2.8779	0.016899	0.597762	0.300922	0.291244	0.137721	0.644791
CHEMBL2179398		0	c1ccc(-c2ncc3cc(-n4ccnc4)ccc3n2)cc1	IC50	'='	220	nM	2.34242	6.66	False	A	c1ccc(-c2ncc3cc(-n4ccnc4)ccc3n2)cc1	-1.59369	4.5385	0.526099	-0.027885	1.44857	0.641255	-0.706113	1.82476
CHEMBL3421675		0	Cl.N[C@@H]1C[C@H]1c1ccc(NC(=O)[C@@H](Cc2ccccc2)NC(=O)OCc2ccccc2)cc1	IC50	'='	220	nM	2.34242	6.66	False	A	Cl.NC1CC1c1ccc(NC(=O)C(Cc2ccccc2)NC(=O)OCc2ccccc2)cc1	1.2182	2.72135	-0.003842	0.516912	0.673013	-0.676021	-0.288803	1.82838
CHEMBL3605361		0	C[n+]1ccc2c(c1)c1ccccc1n2CCCCCCCCCn1c2ccccc2c2c[n+](C)ccc21.[I-].[I-]	IC50	'='	220	nM	2.34242	6.66	False	A	C[n+]1ccc2c(c1)c1ccccc1n2CCCCCCCCCn1c2ccccc2c2c[n+](C)ccc21.[I-].[I-]	2.48616	3.73511	2.80443	0.167942	0.733757	0.160436	-0.969754	2.87047
CHEMBL2391740		0	O=C1OCc2ccc(OCc3ccc(Br)cc3)cc21	IC50	'='	227	nM	2.35603	6.64	False	A	O=C1OCc2ccc(OCc3ccc(Br)cc3)cc21	-2.26262	2.85887	0.493788	0.343038	0.044744	0.054472	-0.12826	0.71271
CHEMBL332223		0	CCOC(=O)C1=Cc2ccccc2CC1=O	IC50	'='	229.09	nM	2.36001	6.64	False	A	CCOC(=O)C1=Cc2ccccc2CC1=O	-2.97112	1.19163	-0.052595	0.272315	0.505183	-0.173706	0.567954	0.137899
CHEMBL1170237		0	CN1C(=N)N(C)/C(=C/c2c[nH]c3ccc(Br)cc23)C1=O	IC50	'='	236	nM	2.37291	6.63	False	A	CN1C(=N)N(C)C(=Cc2c[nH]c3ccc(Br)cc23)C1=O	-1.82964	1.9973	-0.260029	0.357795	1.05601	1.30384	-0.072787	0.364852
CHEMBL2288402		0	CN(C)c1ccc(/C=C2\Oc3cc(O)cc(O)c3C2=O)cc1	IC50	'='	233	nM	2.36736	6.63	False	A	CN(C)c1ccc(C=C2Oc3cc(O)cc(O)c3C2=O)cc1	-1.2638	2.71438	-0.246996	-0.29629	0.408261	0.112732	-0.1964	-0.200495
CHEMBL3330337		0	Cl.N[C@]1(c2ccccc2)C[C@H]1c1ccccc1	IC50	'='	235	nM	2.37107	6.63	False	A	Cl.NC1(c2ccccc2)CC1c1ccccc1	-2.36327	2.54999	-0.357472	-0.422987	0.368085	-0.039158	-0.605808	1.86819
CHEMBL3928890		0	O=C1/C(=C/c2ccc(Cl)c(Cl)c2)Cc2cc(O)ccc21	IC50	'='	235	nM	2.37107	6.63	False	A	O=C1C(=Cc2ccc(Cl)c(Cl)c2)Cc2cc(O)ccc21	-2.10232	3.22285	0.452983	0.158557	-0.172278	0.802283	-0.203735	0.073459
CHEMBL466872		0	O=C1Nc2ccc(/C=C/c3ccccc3)cc2C1=O	IC50	'='	233	nM	2.36736	6.63	False	A	O=C1Nc2ccc(C=Cc3ccccc3)cc2C1=O	-2.06662	2.90526	0.154694	0.021698	0.825915	0.391843	0.283744	0.594601
CHEMBL488076		0	CC(=O)COc1ccc2c3c(c(=O)oc2c1C)CCC3	IC50	'='	235	nM	2.37107	6.63	False	A	CC(=O)COc1ccc2c3c(c(=O)oc2c1C)CCC3	-2.20319	0.945726	0.346231	-0.03148	0.237385	0.162162	0.510262	-0.08373
CHEMBL1089	PHENELZINE	4	NNCCc1ccccc1	IC50	'='	238	nM	2.37658	6.62	False	A	NNCCc1ccccc1	-3.75143	1.09161	-1.01095	0.131507	1.42731	-1.00969	-1.23184	0.738869
CHEMBL2391879		0	O=C1OCc2ccc(OCCOc3ccc(Br)cc3)cc21	IC50	'='	240	nM	2.38021	6.62	False	A	O=C1OCc2ccc(OCCOc3ccc(Br)cc3)cc21	-1.81282	2.54561	0.60234	0.66242	0.001615	-0.45194	-0.088572	0.6892
CHEMBL3288295		0	O=C1CCCc2cc(OCc3ccc(Cl)cc3)ccc21	IC50	'='	238	nM	2.37658	6.62	False	A	O=C1CCCc2cc(OCc3ccc(Cl)cc3)ccc21	-2.17071	2.6156	1.00399	0.006394	0.216215	-0.016158	-0.448775	0.60633
CHEMBL4068321		0	O=c1ccc2ccc(OCc3ccc(Br)cc3)cc2o1	IC50	'='	240	nM	2.38021	6.62	False	A	O=c1ccc2ccc(OCc3ccc(Br)cc3)cc2o1	-2.04162	2.87993	0.648077	0.421522	0.112829	0.165968	0.122979	0.555218
CHEMBL4294686		0	C[C@@H]1[C@H](NCc2cccc([N+](=O)[O-])c2)[C@H]1c1ccccc1	IC50	'='	237	nM	2.37475	6.62	False	A	CC1C(NCc2cccc([N+](=O)[O-])c2)C1c1ccccc1	-1.5425	2.2711	0.6174	0.268538	1.06268	-0.424179	-0.282405	0.675157
CHEMBL3605360		0	C[n+]1ccc2c(c1)c1ccccc1n2CCCCCCCCn1c2ccccc2c2c[n+](C)ccc21.[I-].[I-]	IC50	'='	250	nM	2.39794	6.6	False	A	C[n+]1ccc2c(c1)c1ccccc1n2CCCCCCCCn1c2ccccc2c2c[n+](C)ccc21.[I-].[I-]	2.27836	3.85719	2.58809	0.101325	0.746055	0.280099	-0.90768	2.90018
CHEMBL3652424		0	c1cn(-c2ccc3nc(-c4ccoc4)ccc3c2)cn1	IC50	'='	250	nM	2.39794	6.6	False	A	c1cn(-c2ccc3nc(-c4ccoc4)ccc3c2)cn1	-1.87522	4.18642	0.372019	-0.00136	1.17265	0.588425	-0.487511	1.7279
CHEMBL3799006		0	O=C1NC(=O)c2cc3c(Cl)c(-c4ccccc4)[nH]c3cc21	IC50	'='	250	nM	2.39794	6.6	False	A	O=C1NC(=O)c2cc3c(Cl)c(-c4ccccc4)[nH]c3cc21	-1.54526	3.78529	-0.081031	0.156615	0.560591	1.10514	-0.084224	0.837543
CHEMBL121752		0	CCOC(=O)C1=Cc2cc([N+](=O)[O-])ccc2CC1=O	IC50	'='	257.04	nM	2.41	6.59	False	A	CCOC(=O)C1=Cc2cc([N+](=O)[O-])ccc2CC1=O	-2.12648	1.20888	-0.459976	1.03055	0.563641	-0.094564	1.37761	-0.084906
CHEMBL1945160		0	N#Cc1cccc(COc2ccc3occc(=O)c3c2)c1	IC50	'='	255	nM	2.40654	6.59	False	A	N#Cc1cccc(COc2ccc3occc(=O)c3c2)c1	-1.81519	2.84543	0.283646	0.281449	0.559414	0.18454	0.362208	0.681696
CHEMBL3407582		0	C#CCN(C)Cc1cc2cc(OCCCC3CCN(Cc4ccc(OC(=O)N(C)C)c5ncccc45)CC3)ccc2n1C	IC50	'='	257.6	nM	2.41095	6.59	False	A	C#CCN(C)Cc1cc2cc(OCCCC3CCN(Cc4ccc(OC(=O)N(C)C)c5ncccc45)CC3)ccc2n1C	2.66713	2.24337	3.34281	0.446857	1.11975	-0.11541	-1.09107	1.03594
CHEMBL2058416		0	C/N=C1\NC(=O)/C(=C\c2c[nH]c3ccc(Br)cc23)N1C	IC50	'='	263	nM	2.41996	6.58	False	A	CN=C1NC(=O)C(=Cc2c[nH]c3ccc(Br)cc23)N1C	-1.83251	1.99749	-0.256909	0.357845	1.0554	1.30453	-0.074239	0.365799
CHEMBL3288293		0	O=C1CCCc2cc(OCc3ccc(F)cc3)ccc21	IC50	'='	266	nM	2.42488	6.58	False	A	O=C1CCCc2cc(OCc3ccc(F)cc3)ccc21	-2.18411	2.58345	0.845387	0.035881	0.181546	-0.050731	-0.434106	0.626331
CHEMBL3735553		0	Cl.N[C@@H]1C[C@H]1c1ccc(NC(=O)c2cccn2C(=O)OCc2ccccc2)cc1	IC50	'='	260	nM	2.41497	6.58	False	A	Cl.NC1CC1c1ccc(NC(=O)c2cccn2C(=O)OCc2ccccc2)cc1	0.240117	2.69758	-0.284174	0.44185	0.572918	-0.13272	0.031613	1.79494
CHEMBL426110		0	O=C1/C(=C/c2ccc(O)cc2)Oc2cc(O)ccc21	IC50	'='	260	nM	2.41497	6.58	False	A	O=C1C(=Cc2ccc(O)cc2)Oc2cc(O)ccc21	-1.86946	3.1909	-0.594089	-0.34967	0.172752	0.304399	0.031722	-0.149894
CHEMBL1946826		0	CN(C)c1ccc(/C=C2\Oc3ccccc3C2=O)cc1	IC50	'='	268	nM	2.42813	6.57	False	A	CN(C)c1ccc(C=C2Oc3ccccc3C2=O)cc1	-2.05364	2.6269	0.684398	-0.24266	0.704676	0.304712	-0.106584	0.614588
CHEMBL2058694		0	O=C1NC(=S)N/C1=C\c1c[nH]c2cccc(Br)c12	IC50	'='	267	nM	2.42651	6.57	False	A	O=C1NC(=S)NC1=Cc1c[nH]c2cccc(Br)c12	-2.07027	2.4197	-0.788772	0.550948	0.841049	1.35269	0.14675	0.383266
CHEMBL3263556		0	O=C1/C(=C/c2ccc(N3CCCCC3)cc2)Oc2cc(O)cc(O)c21	IC50	'='	271	nM	2.43297	6.57	False	A	O=C1C(=Cc2ccc(N3CCCCC3)cc2)Oc2cc(O)cc(O)c21	-0.714518	2.46662	0.286956	-0.605634	0.301116	0.314951	-0.322483	-0.340241
CHEMBL2158243		0	O=C1NC(=O)c2cc(SCc3ccc(Br)cc3)ccc21	IC50	'='	273	nM	2.43616	6.56	False	A	O=C1NC(=O)c2cc(SCc3ccc(Br)cc3)ccc21	-1.8637	2.91477	0.230851	0.57127	0.389671	0.355018	0.07657	0.628044
CHEMBL3687958		0	C#CCN(C)Cc1ccc(OC)c2ncccc12	IC50	'='	275	nM	2.43933	6.56	False	A	C#CCN(C)Cc1ccc(OC)c2ncccc12	-2.59551	1.97204	0.618833	0.240869	1.01003	-0.417818	-0.645425	0.954235
CHEMBL2018439		0	O=c1c2ccccc2sc2cc(O)cc(O)c12	IC50	'='	280	nM	2.44716	6.55	False	A	O=c1c2ccccc2sc2cc(O)cc(O)c12	-2.29907	3.49002	-0.712876	-0.539696	0.076099	0.667593	-0.224138	-0.032858
CHEMBL3652428		0	Cc1cc(OC(F)(F)F)ccc1-c1ccc2cc(-n3ccnc3)ccc2n1	IC50	'='	280	nM	2.44716	6.55	False	A	Cc1cc(OC(F)(F)F)ccc1-c1ccc2cc(-n3ccnc3)ccc2n1	-0.758771	4.28878	1.23366	0.912219	0.096719	0.752331	-1.04805	1.2047
CHEMBL45069		0	C#CCNCc1cc2cc(OCc3ccccc3)ccc2[nH]1	IC50	'='	287.3	nM	2.45834	6.54	False	A	C#CCNCc1cc2cc(OCc3ccccc3)ccc2[nH]1	-1.36285	3.00929	1.00978	0.275786	1.16459	-0.796723	-1.01754	1.15011
CHEMBL2391742		0	O=C1OCc2ccc(OCc3ccc(C(F)(F)F)cc3)cc21	IC50	'='	303	nM	2.48144	6.52	False	A	O=C1OCc2ccc(OCc3ccc(C(F)(F)F)cc3)cc21	-1.96801	2.76775	0.308882	0.962475	-0.704935	0.366345	-0.268863	0.531381
CHEMBL4073457		0	O=C1CCc2ccc(OCCCCCCN3CCC(Cc4ccccc4)CC3)cc2N1	IC50	'='	300	nM	2.47712	6.52	False	A	O=C1CCc2ccc(OCCCCCCN3CCC(Cc4ccccc4)CC3)cc2N1	0.267514	1.18423	2.31268	0.056428	0.755859	-0.689032	-1.02231	0.556345
CHEMBL187368		0	O=c1c2ccccc2oc2cccc(O)c12	IC50	'='	310	nM	2.49136	6.51	False	A	O=c1c2ccccc2oc2cccc(O)c12	-2.69055	3.42226	-0.445372	-0.510814	0.155747	0.695531	-0.11585	0.407055
CHEMBL3288297		0	O=C1CCCc2cc(OCc3ccc(Br)cc3)ccc21	IC50	'='	311	nM	2.49276	6.51	False	A	O=C1CCCc2cc(OCc3ccc(Br)cc3)ccc21	-2.1101	2.61825	1.05622	0.010175	0.213399	0.01723	-0.448804	0.60375
CHEMBL4292257		0	C[C@@H]1[C@H](NCc2ccc(Cl)cc2)[C@H]1c1ccccc1	IC50	'='	310	nM	2.49136	6.51	False	A	CC1C(NCc2ccc(Cl)cc2)C1c1ccccc1	-2.27309	2.37045	1.07484	-0.083579	0.662372	-0.317864	-1.12427	0.852723
CHEMBL1271944		0	CC(=O)N1N=C(c2ccc(OCC=C(C)C)cc2O)CC1c1ccc(OCc2ccccc2)cc1	IC50	'='	316.23	nM	2.5	6.5	False	A	CC(=O)N1N=C(c2ccc(OCC=C(C)C)cc2O)CC1c1ccc(OCc2ccccc2)cc1	1.34523	2.93226	2.02433	0.128792	0.782492	-0.451166	-0.384404	0.274595
CHEMBL2333926		0	C#CCN(C)[C@H](C)Cc1ccc(OCCCCCCCCCCNc2c3c(nc4ccccc24)CCCC3)cc1	IC50	'='	313	nM	2.49554	6.5	False	A	C#CCN(C)C(C)Cc1ccc(OCCCCCCCCCCNc2c3c(nc4ccccc24)CCCC3)cc1	2.56773	1.36569	4.22331	0.756471	0.406242	-1.40105	-1.45678	1.47527
CHEMBL3104337		0	Cl.NC1CC1c1ccc(NC(=O)C(Cc2ccccc2)NC(=O)OCc2ccccc2)cc1	IC50	'='	320	nM	2.50515	6.5	False	A	Cl.NC1CC1c1ccc(NC(=O)C(Cc2ccccc2)NC(=O)OCc2ccccc2)cc1	1.2182	2.72135	-0.003842	0.516912	0.673013	-0.676021	-0.288803	1.82838
CHEMBL698	TETRACAINE	4	CCCCNc1ccc(C(=O)OCCN(C)C)cc1	IC50	'='	317	nM	2.50106	6.5	False	A	CCCCNc1ccc(C(=O)OCCN(C)C)cc1	-2.17852	0.129361	0.597281	0.904994	1.07446	-1.63546	-0.688981	0.393511
CHEMBL1945157		0	O=c1ccoc2ccc(OCc3ccc(F)cc3)cc12	IC50	'='	322	nM	2.50786	6.49	False	A	O=c1ccoc2ccc(OCc3ccc(F)cc3)cc12	-2.1181	2.82269	0.344831	0.430691	0.093953	0.102635	0.167754	0.616729
CHEMBL2058412		0	CN1C(=N)N/C(=C\c2c[nH]c3ccc(Br)cc23)C1=O	IC50	'='	327	nM	2.51455	6.49	False	A	CN1C(=N)NC(=Cc2c[nH]c3ccc(Br)cc23)C1=O	-1.86013	2.1206	-0.748881	0.431603	1.10016	1.30028	-0.073443	0.392412
CHEMBL2391880		0	O=C1OCc2ccc(OCCOc3ccc(F)cc3)cc21	IC50	'='	323	nM	2.5092	6.49	False	A	O=C1OCc2ccc(OCCOc3ccc(F)cc3)cc21	-1.88659	2.50977	0.390114	0.689251	-0.031812	-0.521259	-0.074726	0.711262
CHEMBL1213843		0	COc1cccc(-c2csc(N/N=C(\C)c3ccco3)n2)c1	IC50	'='	333.05	nM	2.52251	6.48	False	A	COc1cccc(-c2csc(NN=C(C)c3ccco3)n2)c1	-1.32462	2.78863	0.358677	0.675062	1.1352	-0.212653	-0.351465	1.08954
CHEMBL4094880		0	CCN(CCCCOc1cc(O)c2c(=O)c3ccccc3sc2c1)Cc1ccccc1	IC50	'='	340	nM	2.53148	6.47	False	A	CCN(CCCCOc1cc(O)c2c(=O)c3ccccc3sc2c1)Cc1ccccc1	0.575948	3.07259	2.01688	0.106437	0.591229	-1.00734	-0.837524	0.526864
CHEMBL1213842		0	COc1cccc(-c2csc(N/N=C/c3ccco3)n2)c1	IC50	'='	342.88	nM	2.53514	6.46	False	A	COc1cccc(-c2csc(NN=Cc3ccco3)n2)c1	-1.49394	2.9387	0.230041	0.829648	1.1258	-0.263068	-0.278943	1.14702
CHEMBL2391869		0	O=C1OCc2ccc(OCc3ccc(I)cc3)cc21	IC50	'='	344	nM	2.53656	6.46	False	A	O=C1OCc2ccc(OCc3ccc(I)cc3)cc21	-2.18483	2.85219	0.531732	0.318542	0.071345	0.105479	-0.10999	0.735203
CHEMBL247834		0	O=[N+]([O-])c1ccc(-c2csc(NN=C3CCCC3)n2)cc1	IC50	'='	344	nM	2.53656	6.46	False	A	O=[N+]([O-])c1ccc(-c2csc(NN=C3CCCC3)n2)cc1	-1.47917	1.96331	-0.050293	0.816542	1.27588	0.319561	0.237785	0.515703
CHEMBL3652418		0	c1cn(-c2ccc3nc(-c4ccc5occc5c4)ncc3c2)cn1	IC50	'='	350	nM	2.54407	6.46	False	A	c1cn(-c2ccc3nc(-c4ccc5occc5c4)ncc3c2)cn1	-0.876934	5.07236	0.642147	-0.066363	1.28228	0.8516	-0.566355	1.90916
CHEMBL3781885		0	Cl.N[C@@H]1C[C@H]1c1ccc(NC(=O)c2ccc(NC(=O)OCc3ccccc3)c(N3CCOCC3)c2)cc1	IC50	'='	344.7	nM	2.53744	6.46	False	A	Cl.NC1CC1c1ccc(NC(=O)c2ccc(NC(=O)OCc3ccccc3)c(N3CCOCC3)c2)cc1	1.91468	2.56087	0.029499	0.302362	0.544862	-0.059143	-0.280914	1.74534
CHEMBL3219618		0	CN(C)c1ccc(/N=C/c2ccccn2)cc1	IC50	'='	360	nM	2.5563	6.44	False	A	CN(C)c1ccc(N=Cc2ccccn2)cc1	-2.64896	2.31465	0.454435	0.220952	1.38916	-0.060383	-0.593722	1.03034
CHEMBL2333925		0	C#CCN(C)[C@H](C)Cc1ccc(OCCCCCCCCCNc2c3c(nc4ccccc24)CCCC3)cc1	IC50	'='	372.4	nM	2.57101	6.43	False	A	C#CCN(C)C(C)Cc1ccc(OCCCCCCCCCNc2c3c(nc4ccccc24)CCCC3)cc1	2.36154	1.46201	4.01288	0.698185	0.423461	-1.31607	-1.39709	1.49432
CHEMBL3121790		0	C#CCCCCOc1ccc2ccc(=O)oc2c1	IC50	'='	367	nM	2.56467	6.43	False	A	C#CCCCCOc1ccc2ccc(=O)oc2c1	-2.64612	1.07837	0.653707	0.57764	0.427628	-0.737321	0.226363	0.126956
CHEMBL3415801		0	C#CCN(C)CC(=C)c1ccc(OC)cc1.Cl	IC50	'='	370	nM	2.5682	6.43	False	A	C#CCN(C)CC(=C)c1ccc(OC)cc1.Cl	-2.84361	0.751559	-0.027578	0.618172	0.314376	-0.887695	0.081936	1.37505
CHEMBL4079843		0	Cc1c(Cl)c(=O)oc2cc(OCc3ccc(Br)cc3)ccc12	IC50	'='	370	nM	2.5682	6.43	False	A	Cc1c(Cl)c(=O)oc2cc(OCc3ccc(Br)cc3)ccc12	-1.75961	2.80626	0.891009	0.607657	-0.189133	0.389101	-0.015197	0.412216
CHEMBL2158251		0	CC(C)CCSc1ccc2c(c1)C(=O)NC2=O	IC50	'='	380	nM	2.57978	6.42	False	A	CC(C)CCSc1ccc2c(c1)C(=O)NC2=O	-2.61429	0.90534	0.031608	0.327763	0.723321	-0.378183	-0.023023	0.154807
CHEMBL1945154		0	O=c1ccoc2ccc(OCc3cccc(Br)c3)cc12	IC50	'='	386	nM	2.58659	6.41	False	A	O=c1ccoc2ccc(OCc3cccc(Br)c3)cc12	-2.04512	2.86201	0.561786	0.400051	0.132708	0.176557	0.156793	0.596428
CHEMBL3288292		0	O=C1CCCc2cc(OCc3cccc(F)c3)ccc21	IC50	'='	392	nM	2.59329	6.41	False	A	O=C1CCCc2cc(OCc3cccc(F)c3)ccc21	-2.18411	2.58345	0.845387	0.035881	0.181546	-0.050731	-0.434106	0.626331
CHEMBL3586577		0	Cc1c(C)c2ccc(OCCCCCNCc3ccccc3)cc2oc1=O.Cl	IC50	'='	390	nM	2.59106	6.41	False	A	Cc1c(C)c2ccc(OCCCCCNCc3ccccc3)cc2oc1=O.Cl	-0.35184	1.45057	0.539728	0.507347	0.224098	-0.979057	0.162794	1.56833
CHEMBL2333936		0	C#CCN(C)[C@H](C)Cc1ccc(OCCCCCCNc2c3c(nc4ccccc24)CCCC3)cc1	IC50	'='	397.8	nM	2.59966	6.4	False	A	C#CCN(C)C(C)Cc1ccc(OCCCCCCNc2c3c(nc4ccccc24)CCCC3)cc1	1.30233	1.82364	3.39919	0.39642	0.961792	-0.95725	-1.57344	0.858173
CHEMBL3398534		0	N#Cc1ccc(OC/C=C/c2ccccc2)cc1C#N	IC50	'='	399	nM	2.60097	6.4	False	A	N#Cc1ccc(OCC=Cc2ccccc2)cc1C#N	-2.04927	2.84527	0.600309	0.539563	1.04431	-0.292	-0.141737	0.909704
CHEMBL488063		0	COc1c(OCC(C)=O)ccc2c3c(c(=O)oc12)CCCC3	IC50	'='	396	nM	2.5977	6.4	False	A	COc1c(OCC(C)=O)ccc2c3c(c(=O)oc12)CCCC3	-1.79065	0.759818	0.385215	0.104955	0.154769	-0.021355	0.55043	-0.104583
CHEMBL488917		0	Cc1cc(=O)oc2c(C)c(OC3CCCCC3=O)ccc12	IC50	'='	400	nM	2.60206	6.4	False	A	Cc1cc(=O)oc2c(C)c(OC3CCCCC3=O)ccc12	-2.05842	0.906475	0.544722	-0.294604	0.187641	0.42622	0.381986	-0.210492
CHEMBL3799754		0	COn1c(-c2ccc(C)cc2)c(C=O)c2cc(C#N)c(C#N)cc21	IC50	'='	405	nM	2.60746	6.39	False	A	COn1c(-c2ccc(C)cc2)c(C=O)c2cc(C#N)c(C#N)cc21	-1.1618	3.44062	0.662257	0.359314	0.990972	0.372822	-0.136154	0.98836
CHEMBL887	RASAGILINE	4	C#CCN[C@@H]1CCc2ccccc21	IC50	'='	410	nM	2.61278	6.39	False	A	C#CCNC1CCc2ccccc21	-3.67175	1.26269	0.259107	-0.368798	0.849006	-0.143335	-0.780594	0.470809
CHEMBL1213972		0	COc1cccc(-c2csc(N/N=C/c3c[nH]c4ccccc34)n2)c1	IC50	'='	413.81	nM	2.6168	6.38	False	A	COc1cccc(-c2csc(NN=Cc3c[nH]c4ccccc34)n2)c1	-0.44403	3.87373	0.730911	0.476993	1.45212	0.020894	-0.71824	1.32331
CHEMBL2417754		0	CN1N=C(c2ccc(O)cc2O)CC1c1cccc(Cl)c1	IC50	'='	420	nM	2.62325	6.38	False	A	CN1N=C(c2ccc(O)cc2O)CC1c1cccc(Cl)c1	-1.57232	2.76724	-0.001649	-0.08704	0.42201	0.281717	-0.792767	-0.056416
CHEMBL1814066		0	O=C(Nc1ccc(O)c(O)c1)c1coc2ccccc2c1=O	IC50	'='	430	nM	2.63347	6.37	False	A	O=C(Nc1ccc(O)c(O)c1)c1coc2ccccc2c1=O	-1.06423	2.92755	-1.04887	0.037743	0.379778	0.246702	0.298698	-0.260324
CHEMBL1945152		0	O=c1ccoc2ccc(OCc3cccc(Cl)c3)cc12	IC50	'='	424	nM	2.62737	6.37	False	A	O=c1ccoc2ccc(OCc3cccc(Cl)c3)cc12	-2.1054	2.85804	0.507494	0.398042	0.133149	0.141427	0.155748	0.598302
CHEMBL2331563		0	O=C(/C=C(O)/C=C/c1ccc(O)c(O)c1)c1ccccc1O	IC50	'='	431.07	nM	2.63455	6.37	False	A	O=C(C=C(O)C=Cc1ccc(O)c(O)c1)c1ccccc1O	-0.808802	2.69342	-0.931275	0.058451	0.383766	-0.881467	-0.107305	-0.480388
CHEMBL3763837		0	O=c1oc2cc(OCc3cccc(Cl)c3)ccc2s1	IC50	'='	424	nM	2.62737	6.37	False	A	O=c1oc2cc(OCc3cccc(Cl)c3)ccc2s1	-2.26938	3.0447	0.425512	0.606418	-0.095608	0.116261	-0.015349	0.632234
CHEMBL3925000		0	O=C1/C(=C/c2ccccc2)Cc2ccc(O)cc21	IC50	'='	440	nM	2.64345	6.36	False	A	O=C1C(=Cc2ccccc2)Cc2ccc(O)cc21	-2.31658	3.05131	0.316183	-0.541568	0.513302	0.32018	-0.15829	0.24232
CHEMBL3652429		0	CS(=O)(=O)c1ccc(-c2ccc3cc(-n4ccnc4)ccc3n2)cc1	IC50	'='	450	nM	2.65321	6.35	False	A	CS(=O)(=O)c1ccc(-c2ccc3cc(-n4ccnc4)ccc3n2)cc1	-0.648319	4.2448	0.747069	0.168073	1.22338	0.476016	-0.068174	1.34154
CHEMBL3971638		0	N#Cc1cccc(/C=C2\Cc3cc(O)ccc3C2=O)c1	IC50	'='	444	nM	2.64738	6.35	False	A	N#Cc1cccc(C=C2Cc3cc(O)ccc3C2=O)c1	-1.91883	3.11701	0.161807	-0.297246	0.595116	0.592032	0.029253	0.238082
CHEMBL1213911		0	COc1cccc(-c2csc(N/N=C/c3cccs3)n2)c1	IC50	'='	457.73	nM	2.66061	6.34	False	A	COc1cccc(-c2csc(NN=Cc3cccs3)n2)c1	-1.50579	2.97323	0.450216	0.809122	1.20559	-0.200422	-0.348296	1.1322
CHEMBL1213915		0	COc1cccc(-c2csc(N/N=C(\C)c3cccnc3)n2)c1	IC50	'='	455.16	nM	2.65816	6.34	False	A	COc1cccc(-c2csc(NN=C(C)c3cccnc3)n2)c1	-1.1271	2.88167	0.402541	0.665166	1.43389	-0.030029	-0.461786	1.23843
CHEMBL3735901		0	Cl.N[C@@H]1C[C@H]1c1ccc(NC(=O)c2cn(C(=O)OCc3ccccc3)c3ccccc23)cc1	IC50	'='	460	nM	2.66276	6.34	False	A	Cl.NC1CC1c1ccc(NC(=O)c2cn(C(=O)OCc3ccccc3)c3ccccc23)cc1	1.11396	3.67801	0.122163	0.144524	0.584567	0.005456	-0.070695	2.04228
CHEMBL3786282		0	O=C1/C(=C/c2ccc(N3CCCC3)cc2)Oc2cc(O)cc(O)c21	IC50	'='	457	nM	2.65992	6.34	False	A	O=C1C(=Cc2ccc(N3CCCC3)cc2)Oc2cc(O)cc(O)c21	-0.892642	2.57428	0.079198	-0.530191	0.30391	0.319616	-0.230507	-0.276103
CHEMBL3965044		0	O=C1/C(=C/c2cccc(F)c2)Cc2cc(O)ccc21	IC50	'='	458	nM	2.66087	6.34	False	A	O=C1C(=Cc2cccc(F)c2)Cc2cc(O)ccc21	-2.22187	3.09867	0.220636	-0.158089	0.129315	0.521463	-0.16931	0.173891
CHEMBL4163558		0	Cc1c2c(nn1-c1ccc(/C=N/NC(=S)Nc3cccc(F)c3)cc1)-c1ccccc1S(=O)(=O)N2C	IC50	'='	470	nM	2.6721	6.33	False	A	Cc1c2c(nn1-c1ccc(C=NNC(=S)Nc3cccc(F)c3)cc1)-c1ccccc1S(=O)(=O)N2C	1.8106	4.14636	1.25765	0.73823	1.36514	1.17921	-0.265269	0.774659
CHEMBL1945273		0	O=c1ccoc2ccc(OCCc3ccc(Br)cc3)cc12	IC50	'='	480	nM	2.68124	6.32	False	A	O=c1ccoc2ccc(OCCc3ccc(Br)cc3)cc12	-1.83189	2.65716	0.801931	0.458206	0.193319	-0.104064	0.065017	0.570882
CHEMBL3586576		0	Cc1c(C)c2ccc(OCCCCN(C)Cc3ccccc3)cc2oc1=O	IC50	'='	480	nM	2.68124	6.32	False	A	Cc1c(C)c2ccc(OCCCCN(C)Cc3ccccc3)cc2oc1=O	-0.598623	1.6773	1.81837	0.284647	0.68789	-0.805946	-0.381267	0.468653
CHEMBL4281778		0	O=[N+]([O-])c1cccc(CN[C@H]2C[C@@H]2c2ccccc2)c1	IC50	'='	488.5	nM	2.68886	6.31	False	A	O=[N+]([O-])c1cccc(CNC2CC2c2ccccc2)c1	-1.71667	2.3869	0.440428	0.383372	1.07728	-0.478862	-0.199858	0.747641
CHEMBL122697		0	CCOC(=O)C1=Cc2cc(Cl)ccc2CC1=O	IC50	'='	501.19	nM	2.7	6.3	False	A	CCOC(=O)C1=Cc2cc(Cl)ccc2CC1=O	-2.86299	1.29796	0.007082	0.63453	0.157587	0.076197	0.548123	0.066074
CHEMBL122750		0	O=C(O)C1=Cc2cc(Cl)ccc2CC1=O	IC50	'='	501.19	nM	2.7	6.3	False	A	O=C(O)C1=Cc2cc(Cl)ccc2CC1=O	-3.10861	1.67394	-0.861921	0.380718	-0.106911	0.769584	0.66255	0.242964
CHEMBL2158242		0	O=C1NC(=O)c2cc(SCc3ccc(Cl)cc3)ccc21	IC50	'='	506	nM	2.70415	6.3	False	A	O=C1NC(=O)c2cc(SCc3ccc(Cl)cc3)ccc21	-1.92389	2.91042	0.175954	0.569779	0.389419	0.31938	0.075211	0.629712
CHEMBL2391873		0	O=C1OCc2ccc(OCCc3ccc(Cl)cc3)cc21	IC50	'='	498	nM	2.69723	6.3	False	A	O=C1OCc2ccc(OCCc3ccc(Cl)cc3)cc21	-2.11002	2.64702	0.682649	0.398539	0.107699	-0.262035	-0.218833	0.68678
CHEMBL3605368		0	CN1CCc2c(c3ccccc3n2CCCCCCCCn2c3c(c4ccccc42)CN(C)CC3)C1	IC50	'='	510	nM	2.70757	6.29	False	A	CN1CCc2c(c3ccccc3n2CCCCCCCCn2c3c(c4ccccc42)CN(C)CC3)C1	1.23242	2.32306	3.49813	-0.345259	1.07076	0.106155	-1.59194	1.13426
CHEMBL1823805		0	CN1C(=O)/C(=C\c2ccccc2)SC1=S	IC50	'='	520	nM	2.716	6.28	False	A	CN1C(=O)C(=Cc2ccccc2)SC1=S	-3.19427	1.62975	-0.037056	0.134401	0.629139	0.821268	0.503589	0.08141
CHEMBL2333929		0	C#CCN(C)[C@H](C)Cc1ccc(OCCCCCCNc2c3c(nc4cc(Cl)ccc24)CCCC3)cc1	IC50	'='	521.4	nM	2.71717	6.28	False	A	C#CCN(C)C(C)Cc1ccc(OCCCCCCNc2c3c(nc4cc(Cl)ccc24)CCCC3)cc1	1.84926	1.80523	3.49876	0.770263	0.21773	-0.892532	-1.31331	1.48015
CHEMBL3330330		0	CCC[C@@]1(N)C[C@H]1c1ccccc1.Cl	IC50	'='	527	nM	2.72181	6.28	False	A	CCCC1(N)CC1c1ccccc1.Cl	-3.09624	0.682387	-0.552856	-0.192222	0.305853	-0.485884	-0.690116	1.29702
CHEMBL3797374		0	COn1c(-c2ccccc2)c(C=O)c2cc(C#N)c(C#N)cc21	IC50	'='	522	nM	2.71767	6.28	False	A	COn1c(-c2ccccc2)c(C=O)c2cc(C#N)c(C#N)cc21	-1.34189	3.58177	0.442475	0.476775	0.987504	0.379969	-0.020466	1.07835
CHEMBL1213914		0	COc1cccc(-c2csc(N/N=C/c3cccnc3)n2)c1	IC50	'='	537.66	nM	2.73051	6.27	False	A	COc1cccc(-c2csc(NN=Cc3cccnc3)n2)c1	-1.29721	3.02724	0.27901	0.804977	1.43071	-0.078116	-0.394107	1.29313
CHEMBL158946		0	C/N=C1/CCc2c1n(C)c1ccc(OC(=O)N(C)C)c(Br)c21	IC50	'='	540	nM	2.73239	6.27	True	A	CN=C1CCc2c1n(C)c1ccc(OC(=O)N(C)C)c(Br)c21	-1.76051	1.63788	0.61341	0.213102	0.660425	0.873989	-0.239273	0.383332
CHEMBL2058700		0	CSC1=NC(=O)/C(=C/c2c[nH]c3cc(Br)ccc23)N1	IC50	'='	533	nM	2.72673	6.27	False	A	CSC1=NC(=O)C(=Cc2c[nH]c3cc(Br)ccc23)N1	-1.98799	2.21221	-0.225826	0.672748	0.861676	0.999041	0.141321	0.377254
CHEMBL2391741		0	O=C1OCc2ccc(OCc3ccc(F)cc3)cc21	IC50	'='	542	nM	2.734	6.27	False	A	O=C1OCc2ccc(OCc3ccc(F)cc3)cc21	-2.3353	2.81824	0.275045	0.375119	0.003975	-0.021188	-0.118388	0.732346
CHEMBL4174572		0	CN1c2c(nn(-c3ccc(/C=N/NC(=S)Nc4ccccc4F)cc3)c2-c2ccccc2)-c2ccccc2S1(=O)=O	IC50	'='	540	nM	2.73239	6.27	False	A	CN1c2c(nn(-c3ccc(C=NNC(=S)Nc4ccccc4F)cc3)c2-c2ccccc2)-c2ccccc2S1(=O)=O	2.96859	5.24768	2.10419	0.634322	1.35217	1.06921	-0.513733	0.935876
CHEMBL602465		0	Cn1c(=O)c2c(nc(OCc3cccc(F)c3)n2C)n(C)c1=O	IC50	'='	542	nM	2.734	6.27	False	A	Cn1c(=O)c2c(nc(OCc3cccc(F)c3)n2C)n(C)c1=O	-1.52495	1.84606	-0.111815	0.781649	0.678912	0.757266	0.039125	0.596461
CHEMBL13045	CHELERYTHRINE	0	COc1ccc2c(c[n+](C)c3c4cc5c(cc4ccc23)OCO5)c1OC	IC50	'='	550	nM	2.74036	6.26	False	A	COc1ccc2c(c[n+](C)c3c4cc5c(cc4ccc23)OCO5)c1OC	-0.659961	4.12444	1.0835	-0.673122	0.35282	0.409818	-0.576209	1.22382
CHEMBL2058697		0	O=C1NC(=S)N/C1=C\c1c[nH]c2c(Br)cccc12	IC50	'='	543	nM	2.7348	6.26	False	A	O=C1NC(=S)NC1=Cc1c[nH]c2c(Br)cccc12	-2.07027	2.4197	-0.788772	0.550948	0.841049	1.35269	0.14675	0.383266
CHEMBL2426048		0	C#CCNCC(O)COc1ccc(-c2ccccc2)cc1	IC50	'='	550	nM	2.74036	6.26	False	A	C#CCNCC(O)COc1ccc(-c2ccccc2)cc1	-1.58887	2.05966	0.568338	0.338652	0.838312	-1.36194	-0.882926	1.09802
CHEMBL3121783		0	C#CCCCOc1ccc2c(C)cc(=O)oc2c1	IC50	'='	553	nM	2.74273	6.26	False	A	C#CCCCOc1ccc2c(C)cc(=O)oc2c1	-2.68418	1.13697	0.6041	0.366993	0.379187	-0.438658	0.206222	0.072714
CHEMBL3218151		0	Cc1sc(NN=C2CCCC2)nc1-c1ccccc1	IC50	'='	550	nM	2.74036	6.26	False	A	Cc1sc(NN=C2CCCC2)nc1-c1ccccc1	-2.13982	1.86167	0.479304	0.007714	1.19676	0.263645	-0.632264	0.713104
CHEMBL3288303		0	O=C1CCCc2cc(OCc3ccc(C(F)(F)F)cc3)ccc21	IC50	'='	547	nM	2.73799	6.26	False	A	O=C1CCCc2cc(OCc3ccc(C(F)(F)F)cc3)ccc21	-1.81662	2.54045	0.890685	0.62118	-0.506729	0.320188	-0.587266	0.437945
CHEMBL589765		0	Cc1cccc(COc2nc3c(c(=O)n(C)c(=O)n3C)n2C)c1	IC50	'='	546	nM	2.73719	6.26	False	A	Cc1cccc(COc2nc3c(c(=O)n(C)c(=O)n3C)n2C)c1	-1.43939	1.69202	0.173704	0.34416	1.01829	0.595982	-0.02276	0.579067
CHEMBL1642676		0	O=C1Nc2ccc(-c3ccccc3)cc2C1=O	IC50	'='	562	nM	2.74974	6.25	False	A	O=C1Nc2ccc(-c3ccccc3)cc2C1=O	-2.48312	3.13678	-0.21739	-0.148513	0.683395	0.627667	0.107865	0.754206
CHEMBL4089754		0	Cn1cc2cc(C(=O)Nc3ccc(F)c(Cl)c3)ccc2n1	IC50	'='	562	nM	2.74974	6.25	False	A	Cn1cc2cc(C(=O)Nc3ccc(F)c(Cl)c3)ccc2n1	-1.78228	3.54385	0.13386	0.712556	0.551713	0.782615	-0.570081	1.05004
CHEMBL4072860		0	CN(CCCCCCOc1cc(O)c2c(=O)c3ccccc3sc2c1)Cc1ccccc1	IC50	'='	570	nM	2.75587	6.24	False	A	CN(CCCCCCOc1cc(O)c2c(=O)c3ccccc3sc2c1)Cc1ccccc1	0.783525	2.95128	2.2582	0.170362	0.586105	-1.14266	-0.912937	0.491723
CHEMBL4093991		0	CN(CCCCOc1cc(O)c2c(=O)c3ccccc3sc2c1)Cc1ccccc1	IC50	'='	570	nM	2.75587	6.24	False	A	CN(CCCCOc1cc(O)c2c(=O)c3ccccc3sc2c1)Cc1ccccc1	0.367814	3.20699	1.80834	0.04997	0.584665	-0.866394	-0.774771	0.545637
CHEMBL1213719		0	COc1cccc(-c2csc(NN=C3CCCC3)n2)c1	IC50	'='	591.8	nM	2.77217	6.23	False	A	COc1cccc(-c2csc(NN=C3CCCC3)n2)c1	-1.90203	1.76591	0.365605	0.270055	1.08577	0.051181	-0.505951	0.709108
CHEMBL2333937		0	C#CCN(C)[C@H](C)Cc1ccc(OCCCCCCCCNc2c3c(nc4ccccc24)CCCC3)cc1	IC50	'='	591	nM	2.77159	6.23	False	A	C#CCN(C)C(C)Cc1ccc(OCCCCCCCCNc2c3c(nc4ccccc24)CCCC3)cc1	2.15521	1.5602	3.80171	0.638831	0.439868	-1.22751	-1.33722	1.5138
CHEMBL3781494		0	CN1CCC(c2ccc(C(=O)Nc3ccc([C@@H]4C[C@H]4N)cc3)cc2)CC1.Cl	IC50	'='	589.6	nM	2.77056	6.23	False	A	CN1CCC(c2ccc(C(=O)Nc3ccc(C4CC4N)cc3)cc2)CC1.Cl	-0.390225	1.62714	-0.040379	-0.267873	0.479161	0.267607	-0.576527	1.52839
CHEMBL828	PHENOTHIAZINE	0	c1ccc2c(c1)Nc1ccccc1S2	IC50	'='	592	nM	2.77232	6.23	False	A	c1ccc2c(c1)Nc1ccccc1S2	-3.18242	3.35394	0.150991	-0.683448	0.740723	0.765611	-0.766657	0.971678
CHEMBL4082300		0	Cc1c(C#N)c(=O)oc2cc(OCc3ccc(F)cc3)ccc12	IC50	'='	600	nM	2.77815	6.22	False	A	Cc1c(C#N)c(=O)oc2cc(OCc3ccc(F)cc3)ccc12	-1.54441	2.77403	0.49556	0.532564	0.195317	0.35411	0.187865	0.503328
CHEMBL2058426		0	C/N=C1\N(C)C(=O)/C(=C\c2c[nH]c3cccc(Br)c23)N1C	IC50	'='	623	nM	2.79449	6.21	False	A	CN=C1N(C)C(=O)C(=Cc2c[nH]c3cccc(Br)c23)N1C	-1.79623	1.87534	0.149918	0.285274	1.01891	1.32289	-0.054954	0.366532
CHEMBL2204756		0	N#Cc1ccc(SCc2ccc(Cl)cc2)cc1C#N	IC50	'='	623	nM	2.79449	6.21	False	A	N#Cc1ccc(SCc2ccc(Cl)cc2)cc1C#N	-2.35581	3.19023	0.529146	0.734244	0.67071	0.179815	-0.385063	0.97749
CHEMBL4067447		0	COc1ccccc1CN(C)CCCCOc1cc(O)c2c(=O)c3ccccc3sc2c1	IC50	'='	620	nM	2.79239	6.21	False	A	COc1ccccc1CN(C)CCCCOc1cc(O)c2c(=O)c3ccccc3sc2c1	0.77654	3.0249	1.85048	0.138944	0.484044	-0.968662	-0.732062	0.501892
CHEMBL1213912		0	COc1cccc(-c2csc(N/N=C(\C)c3cccs3)n2)c1	IC50	'='	636.08	nM	2.80351	6.2	False	A	COc1cccc(-c2csc(NN=C(C)c3cccs3)n2)c1	-1.33592	2.82129	0.57524	0.657842	1.21076	-0.152486	-0.422307	1.07362
CHEMBL2058701		0	CSC1=NC(=O)/C(=C/c2c[nH]c3c(Br)cccc23)N1	IC50	'='	627	nM	2.79727	6.2	False	A	CSC1=NC(=O)C(=Cc2c[nH]c3c(Br)cccc23)N1	-1.98799	2.21221	-0.225826	0.672748	0.861676	0.999041	0.141321	0.377254
CHEMBL2391871		0	O=C1OCc2ccc(OCc3cccc(Br)c3)cc21	IC50	'='	629	nM	2.79865	6.2	False	A	O=C1OCc2ccc(OCc3cccc(Br)c3)cc21	-2.26262	2.85887	0.493788	0.343038	0.044744	0.054472	-0.12826	0.71271
CHEMBL156861		0	C/N=C1/CCc2c1n(C)c1ccc(OC(=O)NC)c(Br)c21	IC50	'='	650	nM	2.81291	6.19	False	A	CN=C1CCc2c1n(C)c1ccc(OC(=O)NC)c(Br)c21	-1.81719	1.74575	0.248572	0.282979	0.698902	0.834866	-0.25526	0.387254
CHEMBL3416433		0	Cl.N[C@@H]1C[C@@H]1c1cccc(NC(=O)c2ccccc2)c1	IC50	'='	650	nM	2.81291	6.19	False	A	Cl.NC1CC1c1cccc(NC(=O)c2ccccc2)c1	-1.5781	2.33694	-0.690856	0.028043	0.480189	-0.041418	-0.357702	1.64703
CHEMBL399572		0	N#Cc1ccc(-c2csc(NN=C3CCCC3)n2)cc1	IC50	'='	645.65	nM	2.81	6.19	False	A	N#Cc1ccc(-c2csc(NN=C3CCCC3)n2)cc1	-1.91476	2.07657	0.18227	0.344319	1.30089	0.503629	-0.370784	0.77947
CHEMBL185776	BELLIDIFOLIN	0	COc1cc(O)c2c(=O)c3c(O)ccc(O)c3oc2c1	IC50	'='	660	nM	2.81954	6.18	False	A	COc1cc(O)c2c(=O)c3c(O)ccc(O)c3oc2c1	-1.45745	3.17064	-1.35989	-0.349643	-0.2249	0.127732	-0.195637	-0.512333
CHEMBL3288302		0	N#Cc1ccc(COc2ccc3c(c2)CCCC3=O)cc1	IC50	'='	656	nM	2.8169	6.18	False	A	N#Cc1ccc(COc2ccc3c(c2)CCCC3=O)cc1	-1.87694	2.61704	0.774562	-0.094229	0.637497	0.029819	-0.228719	0.695243
CHEMBL3799798		0	COc1ccc(C(=O)Cc2cc3c(cc2[N+](=O)[O-])C(=O)NC3=O)cc1	IC50	'='	661	nM	2.8202	6.18	False	A	COc1ccc(C(=O)Cc2cc3c(cc2[N+](=O)[O-])C(=O)NC3=O)cc1	-0.558662	2.49645	-0.384674	1.0795	0.743799	0.002352	1.24325	0.301262
CHEMBL1213839		0	COc1cccc(-c2csc(N/N=C3\CCCC(C)C3)n2)c1	IC50	'='	678.75	nM	2.83171	6.17	False	A	COc1cccc(-c2csc(NN=C3CCCC(C)C3)n2)c1	-1.55003	1.54992	0.726798	0.090106	1.05122	0.127859	-0.664368	0.575538
CHEMBL1257815		0	C/C(=N\Nc1nc2ccccc2nc1Cc1ccccc1)c1ccc([N+](=O)[O-])cc1	IC50	'='	680	nM	2.83251	6.17	False	A	CC(=NNc1nc2ccccc2nc1Cc1ccccc1)c1ccc([N+](=O)[O-])cc1	0.679494	4.25993	1.23046	0.771777	1.646	0.070051	-0.2688	1.1259
CHEMBL2058698		0	CSC1=NC(=O)/C(=C/c2c[nH]c3cccc(Br)c23)N1	IC50	'='	677	nM	2.83059	6.17	False	A	CSC1=NC(=O)C(=Cc2c[nH]c3cccc(Br)c23)N1	-1.98799	2.21221	-0.225826	0.672748	0.861676	0.999041	0.141321	0.377254
CHEMBL3219619		0	CN(C)c1ccc(NCc2ccccn2)cc1	IC50	'='	670	nM	2.82607	6.17	False	A	CN(C)c1ccc(NCc2ccccn2)cc1	-2.55056	2.08651	0.343368	0.203292	1.40048	-0.448114	-1.02296	1.12905
CHEMBL3652422		0	COc1ccc(-c2ccc3cc(-n4ccnc4)ccc3n2)cc1	IC50	'='	670	nM	2.82607	6.17	False	A	COc1ccc(-c2ccc3cc(-n4ccnc4)ccc3n2)cc1	-1.22676	4.29035	0.954688	-0.065024	1.18428	0.263781	-0.751825	1.62711
CHEMBL3933900		0	O=C1/C(=C/c2ccc(F)cc2)Cc2cc(O)ccc21	IC50	'='	679	nM	2.83187	6.17	False	A	O=C1C(=Cc2ccc(F)cc2)Cc2cc(O)ccc21	-2.22187	3.09867	0.220636	-0.158089	0.129315	0.521463	-0.16931	0.173891
CHEMBL1213916		0	COc1cccc(-c2csc(N/N=C/c3ccncc3)n2)c1	IC50	'='	697.53	nM	2.84356	6.16	False	A	COc1cccc(-c2csc(NN=Cc3ccncc3)n2)c1	-1.29721	3.02724	0.27901	0.804977	1.43071	-0.078116	-0.394107	1.29313
CHEMBL3585853		0	C#CCN(C)[C@H](C)Cc1ccc(NCc2cc(Cl)ccc2O)cc1	IC50	'='	700	nM	2.8451	6.16	False	A	C#CCN(C)C(C)Cc1ccc(NCc2cc(Cl)ccc2O)cc1	-1.10958	2.0851	1.23837	0.510743	0.746533	-0.938375	-1.34315	0.373304
CHEMBL3780774		0	Cl.N[C@@H]1C[C@H]1c1ccc(NC(=O)c2ccc(N3CCCCC3)c(NC(=O)OCc3ccccc3)c2)cc1	IC50	'='	687.1	nM	2.83702	6.16	False	A	Cl.NC1CC1c1ccc(NC(=O)c2ccc(N3CCCCC3)c(NC(=O)OCc3ccccc3)c2)cc1	1.87677	2.50096	0.234383	0.181557	0.647501	-0.038145	-0.405292	1.77424
CHEMBL488075		0	C=C(Br)COc1ccc2c3c(c(=O)oc2c1C)CCCC3	IC50	'='	695	nM	2.84198	6.16	False	A	C=C(Br)COc1ccc2c3c(c(=O)oc2c1C)CCCC3	-2.09013	0.981046	0.96733	0.146594	0.038662	0.373043	0.20687	-0.207915
CHEMBL1201142	RASAGILINE MESYLATE	4	C#CCN[C@@H]1CCc2ccccc21.CS(=O)(=O)O	IC50	'='	710	nM	2.85126	6.15	False	A	C#CCNC1CCc2ccccc21.CS(=O)(=O)O	-2.10873	0.861898	-1.06385	-0.184444	0.152767	-0.022942	0.446919	1.1339
CHEMBL2206103		0	Cn1c(=O)c2c(nc(SCCCc3ccc(Cl)cc3)n2C)n(C)c1=O	IC50	'='	708	nM	2.85003	6.15	False	A	Cn1c(=O)c2c(nc(SCCCc3ccc(Cl)cc3)n2C)n(C)c1=O	-1.08971	1.58506	0.72539	0.871851	0.868249	0.397186	-0.199696	0.520758
CHEMBL596254		0	O=C1/C(=C/c2ccc(Cl)cc2)Oc2ccccc21	IC50	'='	709	nM	2.85065	6.15	False	A	O=C1C(=Cc2ccc(Cl)cc2)Oc2ccccc21	-2.5584	3.21461	0.432565	0.031687	0.155075	0.750365	0.103966	0.602343
CHEMBL185686		0	O=c1c2cccc(O)c2oc2cccc(O)c12	IC50	'='	730	nM	2.86332	6.14	False	A	O=c1c2cccc(O)c2oc2cccc(O)c12	-2.28483	3.44717	-0.949091	-0.504495	-0.022442	0.593938	-0.161399	-0.022924
CHEMBL2312981		0	Cn1c(=O)c2c(cc(-n3cc(-c4ccc(Cl)cc4)nn3)n2C)n(C)c1=O	IC50	'='	726.3	nM	2.86112	6.14	False	A	Cn1c(=O)c2c(cc(-n3cc(-c4ccc(Cl)cc4)nn3)n2C)n(C)c1=O	-0.805918	2.7763	0.26539	0.676456	1.13453	1.4663	-0.118271	0.92841
CHEMBL3398526		0	COc1ccc(-c2c(Br)c3cc(C#N)c(C#N)cc3n2O)cc1	IC50	'='	726	nM	2.86094	6.14	False	A	COc1ccc(-c2c(Br)c3cc(C#N)c(C#N)cc3n2O)cc1	-1.25394	3.82568	0.187907	0.457172	0.522013	0.677554	-0.494794	0.7135
CHEMBL3781125		0	CN1CCN(c2ccc(C(=O)Nc3ccc([C@@H]4C[C@H]4N)cc3)cc2)CC1.Cl.Cl	IC50	'='	726.3	nM	2.86112	6.14	False	A	CN1CCN(c2ccc(C(=O)Nc3ccc(C4CC4N)cc3)cc2)CC1.Cl.Cl	-0.228078	1.64836	-0.158035	0.120481	0.398353	0.519623	-0.689348	1.56046
CHEMBL4069084		0	Cc1c(C#N)c(=O)oc2cc(OCc3ccc(Br)cc3Br)ccc12	IC50	'='	720	nM	2.85733	6.14	False	A	Cc1c(C#N)c(=O)oc2cc(OCc3ccc(Br)cc3Br)ccc12	-1.30242	2.89517	0.838863	0.838685	-0.094342	0.673019	0.130602	0.403491
CHEMBL461133		0	O=C1c2ccccc2-c2nccc3cccc1c23	IC50	'='	720	nM	2.85733	6.14	False	A	O=C1c2ccccc2-c2nccc3cccc1c23	-2.37828	4.177	0.447051	-0.609563	0.712428	1.03427	-0.196529	1.21955
CHEMBL1213838		0	COc1cccc(-c2csc(N/N=C3\CCCCC3C)n2)c1	IC50	'='	737.4	nM	2.8677	6.13	False	A	COc1cccc(-c2csc(NN=C3CCCCC3C)n2)c1	-1.54892	1.55736	0.762131	0.098958	1.04301	0.123418	-0.678274	0.558572
CHEMBL3907033		0	O=C1/C(=C/c2ccc(Cl)cc2)Cc2cc(O)ccc21	IC50	'='	741	nM	2.86982	6.13	False	A	O=C1C(=Cc2ccc(Cl)cc2)Cc2cc(O)ccc21	-2.20938	3.13495	0.384481	-0.191659	0.16983	0.561486	-0.180539	0.155923
CHEMBL1213840		0	COc1cccc(-c2csc(NN=C3CCC(C)CC3)n2)c1	IC50	'='	749.15	nM	2.87457	6.12	False	A	COc1cccc(-c2csc(NN=C3CCC(C)CC3)n2)c1	-1.55003	1.54992	0.726798	0.090106	1.05122	0.127859	-0.664368	0.575538
CHEMBL1258719		0	O=C(c1ccccc1)c1nc2ccccc2n2cnnc12	IC50	'='	750	nM	2.87506	6.12	False	A	O=C(c1ccccc1)c1nc2ccccc2n2cnnc12	-1.51178	4.44256	0.273184	0.276624	1.32268	0.770181	-0.254503	1.59724
CHEMBL348607		0	CCCCNC(=O)Oc1ccc2c(c1Br)c1c(n2C)/C(=N\C)CC1	IC50	'='	750	nM	2.87506	6.12	False	A	CCCCNC(=O)Oc1ccc2c(c1Br)c1c(n2C)C(=NC)CC1	-1.18503	1.28753	0.976127	0.539938	0.786177	0.172686	-0.474452	0.328016
CHEMBL4097487		0	Cn1cc2cc(C(=O)Nc3ccc(F)c(F)c3)ccc2n1	IC50	'='	764	nM	2.88309	6.12	False	A	Cn1cc2cc(C(=O)Nc3ccc(F)c(F)c3)ccc2n1	-1.79516	3.50938	-0.027694	0.74434	0.513756	0.744977	-0.557347	1.0689
CHEMBL4278271		0	C[C@@H]1[C@H](NCc2ccc(Cl)cc2Cl)[C@H]1c1ccccc1	IC50	'='	780	nM	2.89209	6.11	False	A	CC1C(NCc2ccc(Cl)cc2Cl)C1c1ccccc1	-2.16576	2.43657	1.15957	0.236208	0.345695	-0.105689	-1.16843	0.765816
CHEMBL3288291		0	O=C1CCCc2cc(OCc3ccccc3)ccc21	IC50	'='	792	nM	2.89873	6.1	False	A	O=C1CCCc2cc(OCc3ccccc3)ccc21	-2.27856	2.54422	0.924461	-0.320752	0.538825	-0.235168	-0.408889	0.692409
CHEMBL3415616		0	C#CCN(C)CC(=C)c1ccc(CNc2ccccc2)cc1.O=C(O)C(=O)O	IC50	'='	801	nM	2.90363	6.1	False	A	C#CCN(C)CC(=C)c1ccc(CNc2ccccc2)cc1.O=C(O)C(=O)O	0.099044	1.52216	-0.551	0.545328	0.569811	-1.11385	0.431615	1.78372
CHEMBL468597		0	N[C@H]1C[C@]1(F)c1ccc(C(F)(F)F)cc1	IC50	'='	800	nM	2.90309	6.1	False	A	NC1CC1(F)c1ccc(C(F)(F)F)cc1	-3.47072	1.39522	-1.01684	0.936932	-0.757545	0.932133	-0.982519	0.223762
CHEMBL55	PENTAMIDINE	4	N=C(N)c1ccc(OCCCCCOc2ccc(C(=N)N)cc2)cc1	IC50	'='	793	nM	2.89927	6.1	False	A	N=C(N)c1ccc(OCCCCCOc2ccc(C(=N)N)cc2)cc1	0.08202	1.53004	-0.47853	1.05618	1.82401	-1.39593	-1.02113	0.60069
CHEMBL2313296		0	Cn1c(=O)c2c(cc(/C=C/c3ccc(F)cc3)n2C)n(C)c1=O	IC50	'='	812.3	nM	2.90972	6.09	False	A	Cn1c(=O)c2c(cc(C=Cc3ccc(F)cc3)n2C)n(C)c1=O	-1.61752	1.97973	0.42732	0.400649	0.725861	0.935685	0.114475	0.413223
CHEMBL2417749		0	CN1N=C(c2ccc(O)cc2O)CC1c1ccc(F)cc1	IC50	'='	810	nM	2.90849	6.09	False	A	CN1N=C(c2ccc(O)cc2O)CC1c1ccc(F)cc1	-1.58586	2.73578	-0.159386	-0.058233	0.388315	0.248053	-0.777524	-0.036077
CHEMBL3121774		0	C#CCCOc1ccc2cc(C(=O)OC)c(=O)oc2c1	IC50	'='	818	nM	2.91275	6.09	False	A	C#CCCOc1ccc2cc(C(=O)OC)c(=O)oc2c1	-2.18933	1.15574	0.106777	0.91398	0.21499	-0.523339	0.855652	0.031371
CHEMBL1213718		0	COc1cccc(-c2csc(N/N=C3\CCCC3C)n2)c1	IC50	'='	836.21	nM	2.92232	6.08	False	A	COc1cccc(-c2csc(NN=C3CCCC3C)n2)c1	-1.72576	1.65827	0.565817	0.178693	1.06562	0.08787	-0.594575	0.631137
CHEMBL1213777		0	CCC(CC)=NNc1nc(-c2cccc(OC)c2)cs1	IC50	'='	824.33	nM	2.9161	6.08	False	A	CCC(CC)=NNc1nc(-c2cccc(OC)c2)cs1	-1.8492	1.58042	0.529802	0.692012	1.27212	-0.663931	-0.622637	0.756582
CHEMBL1269737		0	NCc1cn(-c2ccncc2)nn1	IC50	'='	830	nM	2.91908	6.08	False	A	NCc1cn(-c2ccncc2)nn1	-3.16372	2.09446	-1.43172	0.563435	1.70147	0.320215	-0.698553	1.38939
CHEMBL1475	TRIOXSALEN	4	Cc1cc2cc3c(C)cc(=O)oc3c(C)c2o1	IC50	'='	831	nM	2.9196	6.08	False	A	Cc1cc2cc3c(C)cc(=O)oc3c(C)c2o1	-2.76455	2.21786	0.145669	-0.538303	0.293984	0.830893	0.178714	0.33334
CHEMBL186784	XANTHONE	0	O=c1c2ccccc2oc2ccccc12	IC50	'='	840	nM	2.92428	6.08	False	A	O=c1c2ccccc2oc2ccccc12	-3.08709	3.39999	0.045109	-0.528315	0.351065	0.789608	-0.089431	0.839023
CHEMBL3958135		0	Cc1cccc(/C=C2\Cc3cc(O)ccc3C2=O)c1	IC50	'='	860	nM	2.9345	6.07	False	A	Cc1cccc(C=C2Cc3cc(O)ccc3C2=O)c1	-2.13524	2.90565	0.533228	-0.627701	0.509248	0.292853	-0.262724	0.151944
CHEMBL4097183		0	C#CCn1c(-c2ccc(C(=O)N/N=C/c3ccc(F)cc3)cc2)nc2ccccc21	IC50	'='	851	nM	2.92993	6.07	False	A	C#CCn1c(-c2ccc(C(=O)NN=Cc3ccc(F)cc3)cc2)nc2ccccc21	0.23391	4.30891	1.50941	0.715826	1.12239	0.32387	-0.575875	1.11347
CHEMBL1213971		0	COc1cccc(-c2csc(N/N=C/c3cccc4c3OCO4)n2)c1	IC50	'='	874.69	nM	2.94185	6.06	False	A	COc1cccc(-c2csc(NN=Cc3cccc4c3OCO4)n2)c1	-0.670113	3.20627	0.538881	0.535565	0.844584	0.028377	-0.307851	1.02297
CHEMBL1945272		0	O=c1ccoc2ccc(OCc3ccc(C(F)(F)F)cc3)cc12	IC50	'='	879	nM	2.94399	6.06	False	A	O=c1ccoc2ccc(OCc3ccc(C(F)(F)F)cc3)cc12	-1.75056	2.77617	0.383596	1.01257	-0.603441	0.478412	0.009696	0.424249
CHEMBL3407586		0	CCOC(=O)c1cc2cc(OCCCC3CCN(Cc4ccccc4)CC3)ccc2[nH]1	IC50	'='	876.6	nM	2.9428	6.06	False	A	CCOC(=O)c1cc2cc(OCCCC3CCN(Cc4ccccc4)CC3)ccc2[nH]1	0.413436	1.99798	2.12618	0.250412	0.834294	-0.844754	-0.859953	0.785979
CHEMBL364619		0	COc1cccc2oc3ccccc3c(=O)c12	IC50	'='	900	nM	2.95424	6.05	False	A	COc1cccc2oc3ccccc3c(=O)c12	-2.6612	3.06692	0.099526	-0.308029	0.260118	0.417671	-0.052544	0.745872
CHEMBL1813522		0	O=C1NC(=O)c2cc(Oc3ccc4ccccc4c3)ccc21	IC50	'='	920	nM	2.96379	6.04	False	A	O=C1NC(=O)c2cc(Oc3ccc4ccccc4c3)ccc21	-1.29075	4.04695	0.321659	-0.11703	0.602659	0.434789	0.048714	0.936729
CHEMBL346766		0	C/N=C1/CCc2c1n(C)c1ccccc21	IC50	'='	920	nM	2.96379	6.04	False	A	CN=C1CCc2c1n(C)c1ccccc21	-3.21053	2.10617	0.399691	-0.738641	1.00659	0.854684	-0.560227	0.69355
CHEMBL3121781		0	C#CCCCOc1ccc2cc(NC(C)=O)c(=O)oc2c1	IC50	'='	930	nM	2.96848	6.03	False	A	C#CCCCOc1ccc2cc(NC(C)=O)c(=O)oc2c1	-1.89017	0.939684	0.054587	0.701363	0.587298	-0.366326	0.537891	0.054889
CHEMBL4292235		0	Cc1ccc(NC(=O)c2cc(=O)c3cc(/C=C/C(=O)OCCN(C)C)ccc3o2)cc1	IC50	'='	940	nM	2.97313	6.03	False	A	Cc1ccc(NC(=O)c2cc(=O)c3cc(C=CC(=O)OCCN(C)C)ccc3o2)cc1	0.436029	1.70996	1.03261	0.775363	0.953862	-0.361388	0.646868	0.210315
CHEMBL2158244		0	O=C1NC(=O)c2cc(SCc3ccc(F)cc3)ccc21	IC50	'='	958	nM	2.98137	6.02	False	A	O=C1NC(=O)c2cc(SCc3ccc(F)cc3)ccc21	-1.93638	2.87414	0.012109	0.603349	0.348903	0.279357	0.08644	0.64768
CHEMBL3121775		0	C#CCCCOc1ccc2cc(C(=O)OC)c(=O)oc2c1	IC50	'='	953	nM	2.97909	6.02	False	A	C#CCCCOc1ccc2cc(C(=O)OC)c(=O)oc2c1	-1.97938	0.989477	0.368916	0.951187	0.273362	-0.755943	0.755475	0.008862
CHEMBL3909535		0	CC(C)c1ccc(/C=C2\Cc3cc(O)ccc3C2=O)cc1	IC50	'='	961	nM	2.98272	6.02	False	A	CC(C)c1ccc(C=C2Cc3cc(O)ccc3C2=O)cc1	-1.74323	2.59227	0.948425	-0.594933	0.534075	0.016028	-0.414515	0.059451
CHEMBL1269719		0	NCc1cn(-c2ccccc2)nn1	IC50	'='	970	nM	2.98677	6.01	False	A	NCc1cn(-c2ccccc2)nn1	-3.13553	2.39845	-0.963151	0.294447	1.56726	0.070328	-0.889693	1.27266
CHEMBL1946828		0	CN(C)c1ccc(/C=C2\Oc3cc(O)ccc3C2=O)cc1	IC50	'='	979	nM	2.99078	6.01	False	A	CN(C)c1ccc(C=C2Oc3cc(O)ccc3C2=O)cc1	-1.66339	2.67048	0.227003	-0.266584	0.551097	0.211696	-0.143252	0.207657
CHEMBL3127968		0	C=CCNCc1cc2cc(OCCCC3CCN(Cc4ccccc4)CC3)ccc2n1C	IC50	'='	979.49	nM	2.991	6.01	False	A	C=CCNCc1cc2cc(OCCCC3CCN(Cc4ccccc4)CC3)ccc2n1C	0.561519	1.78845	2.62372	0.246371	1.16209	-0.754492	-1.18968	0.899745
CHEMBL4164511		0	CN1c2c(nn(-c3ccc(/C=N/NC(N)=S)cc3)c2-c2ccccc2)-c2ccccc2S1(=O)=O	IC50	'='	970	nM	2.98677	6.01	False	A	CN1c2c(nn(-c3ccc(C=NNC(N)=S)cc3)c2-c2ccccc2)-c2ccccc2S1(=O)=O	1.69994	4.21486	0.90076	0.500194	1.71438	0.979094	-0.240996	0.805123
CHEMBL10316	IDAZOXAN	3	c1ccc2c(c1)OCC(C1=NCCN1)O2	IC50	'='	1000	nM	3	6	False	A	c1ccc2c(c1)OCC(C1=NCCN1)O2	-3.12898	1.16184	-0.611033	-0.299294	0.548257	0.704232	-0.242317	0.323855
CHEMBL1070	NABUMETONE	4	COc1ccc2cc(CCC(C)=O)ccc2c1	IC50	'='	998	nM	2.99913	6	False	A	COc1ccc2cc(CCC(C)=O)ccc2c1	-2.62741	2.25871	0.602684	-0.008575	0.751743	-0.794934	-0.396533	0.807333
CHEMBL123609		0	O=C(O)C1=Cc2cc(Br)ccc2CC1=O	IC50	'='	1000	nM	3	6	False	A	O=C(O)C1=Cc2cc(Br)ccc2CC1=O	-3.04951	1.68262	-0.800213	0.376376	-0.098849	0.810945	0.667441	0.243618
CHEMBL2158248		0	O=C1NC(=O)c2cc(Sc3ccc(Br)cc3)ccc21	IC50	'='	1010	nM	3.00432	6	False	A	O=C1NC(=O)c2cc(Sc3ccc(Br)cc3)ccc21	-2.07787	3.16624	0.02576	0.528735	0.291945	0.699068	0.166938	0.63248
CHEMBL3651102		0	FC(F)(F)c1ccc(CN[C@H]2CC2c2ccccc2)cn1	IC50	'='	1000	nM	3	6	False	A	FC(F)(F)c1ccc(CNC2CC2c2ccccc2)cn1	-2.12733	2.11029	0.407718	0.88534	0.082513	0.235591	-1.01771	0.824428
CHEMBL3781560		0	CN1CCN(c2ccc(C(=O)Nc3ccc([C@@H]4C[C@H]4N)cc3)cc2NC(=O)OCc2ccccc2)CC1.Cl.Cl	IC50	'='	999.8	nM	2.99991	6	False	A	CN1CCN(c2ccc(C(=O)Nc3ccc(C4CC4N)cc3)cc2NC(=O)OCc2ccccc2)CC1.Cl.Cl	2.1937	2.42438	0.23632	0.476527	0.57652	0.241609	-0.569158	1.78892
CHEMBL4093565		0	CCN(CCCCOc1cc(O)c2c(=O)c3ccccc3sc2c1)Cc1ccc(N(C)C)cc1	IC50	'='	1000	nM	3	6	False	A	CCN(CCCCOc1cc(O)c2c(=O)c3ccccc3sc2c1)Cc1ccc(N(C)C)cc1	1.17409	2.77248	2.27181	0.175053	0.710281	-0.897692	-0.999531	0.515114
CHEMBL4101838		0	C#CCN(CCCCCCOc1ccc2c(c1)NC(=O)CC2)Cc1ccccc1	IC50	'='	1000	nM	3	6	False	A	C#CCN(CCCCCCOc1ccc2c(c1)NC(=O)CC2)Cc1ccccc1	-0.144162	1.47192	2.08367	0.595064	0.923466	-1.18599	-0.836116	0.652256
CHEMBL4102209		0	CCN(CCCCCCOc1cc(O)c2c(=O)c3ccccc3sc2c1)Cc1ccccc1N(C)C	IC50	'='	1010	nM	3.00432	6	False	A	CCN(CCCCCCOc1cc(O)c2c(=O)c3ccccc3sc2c1)Cc1ccccc1N(C)C	2.02802	2.48477	2.68853	0.414408	0.206831	-1.21109	-0.772759	1.16609
CHEMBL536060		0	C=C(CNN)c1ccc(Cl)cc1.Cl	IC50	'='	1000	nM	3	6	False	A	C=C(CNN)c1ccc(Cl)cc1.Cl	-3.10894	1.14931	-1.29064	0.881587	0.383425	-0.440738	-0.453176	1.32388
CHEMBL602880		0	COc1cccc(COc2nc3c(c(=O)n(C)c(=O)n3C)n2C)c1	IC50	'='	1010	nM	3.00432	6	False	A	COc1cccc(COc2nc3c(c(=O)n(C)c(=O)n3C)n2C)c1	-1.20579	1.59356	0.01186	0.563048	0.937107	0.40213	0.115937	0.610027
CHEMBL2158250		0	O=C1NC(=O)c2cc(SC3CCCCC3)ccc21	IC50	'='	1030	nM	3.01284	5.99	False	A	O=C1NC(=O)c2cc(SC3CCCCC3)ccc21	-2.49494	1.02572	0.090539	-0.224852	0.503041	0.446677	-0.014924	0.02324
CHEMBL2332182		0	COc1cc(/C=C/C=C/C(=O)c2c(O)cccc2OC)ccc1O	IC50	'='	1030	nM	3.01284	5.99	False	A	COc1cc(C=CC=CC(=O)c2c(O)cccc2OC)ccc1O	-0.798869	2.36686	0.244011	0.394363	0.488228	-1.07841	0.041428	-0.307319
CHEMBL3585851		0	C#CCN(C)[C@H](C)Cc1ccc(NCc2cc(OC)ccc2O)cc1	IC50	'='	1020	nM	3.0086	5.99	False	A	C#CCN(C)C(C)Cc1ccc(NCc2cc(OC)ccc2O)cc1	-0.808004	1.84541	1.17088	0.329736	0.91612	-1.21534	-1.21961	0.403544
CHEMBL3585856		0	C#CCN(C)[C@H](C)Cc1ccc(NCc2cc(O)ccc2O)cc1	IC50	'='	1030	nM	3.01284	5.99	False	A	C#CCN(C)C(C)Cc1ccc(NCc2cc(O)ccc2O)cc1	-0.812954	2.07554	0.660529	0.166306	0.908698	-1.21338	-1.34326	0.046132
CHEMBL4064264		0	COc1ccccc1CN(C)CCCCCCOc1cc(O)c2c(=O)c3ccccc3sc2c1	IC50	'='	1030	nM	3.01284	5.99	False	A	COc1ccccc1CN(C)CCCCCCOc1cc(O)c2c(=O)c3ccccc3sc2c1	1.19127	2.78072	2.29894	0.251965	0.484736	-1.22684	-0.869463	0.452256
CHEMBL4101300		0	CCN(CCCCOc1cc(O)c2c(=O)c3ccccc3sc2c1)Cc1ccccc1OC	IC50	'='	1020	nM	3.0086	5.99	False	A	CCN(CCCCOc1cc(O)c2c(=O)c3ccccc3sc2c1)Cc1ccccc1OC	0.984147	2.89664	2.05821	0.191509	0.490095	-1.09981	-0.794345	0.485338
CHEMBL2062871		0	O=C(O)c1coc2ccc(OCc3cccc(Br)c3)cc2c1=O	IC50	'='	1040	nM	3.01703	5.98	False	A	O=C(O)c1coc2ccc(OCc3cccc(Br)c3)cc2c1=O	-1.19531	2.61509	0.006083	0.672413	-0.065947	0.006312	0.56913	0.58197
CHEMBL247833		0	COc1ccc(-c2csc(NN=C3CCCC3)n2)cc1	IC50	'='	1055	nM	3.02325	5.98	False	A	COc1ccc(-c2csc(NN=C3CCCC3)n2)cc1	-1.90203	1.76591	0.365605	0.270055	1.08577	0.051181	-0.505951	0.709108
CHEMBL363555		0	CCOc1ccc(/C=C2\SC(=O)N(CCN)C2=O)cc1	IC50	'='	1040	nM	3.01703	5.98	False	A	CCOc1ccc(C=C2SC(=O)N(CCN)C2=O)cc1	-1.81127	0.73625	-0.435094	0.691978	0.912598	-0.306084	0.274465	0.099038
CHEMBL3950873		0	O=C1/C(=C/c2ccc(Br)cc2)Cc2cc(O)ccc21	IC50	'='	1050	nM	3.02119	5.98	False	A	O=C1C(=Cc2ccc(Br)cc2)Cc2cc(O)ccc21	-2.14919	3.13931	0.439378	-0.190169	0.170082	0.597123	-0.17918	0.154255
CHEMBL1813524		0	O=C1NC(=O)c2cc(OCCc3ccc(Br)cc3)ccc21	IC50	'='	1080	nM	3.03342	5.97	False	A	O=C1NC(=O)c2cc(OCCc3ccc(Br)cc3)ccc21	-1.64965	2.66661	0.265194	0.647097	0.371151	0.000141	0.041178	0.618954
CHEMBL1813525		0	O=C1NC(=O)c2cc(Oc3ccc(Br)cc3)ccc21	IC50	'='	1080	nM	3.03342	5.97	False	A	O=C1NC(=O)c2cc(Oc3ccc(Br)cc3)ccc21	-2.07554	3.12646	-0.193803	0.560362	0.196633	0.631443	0.225776	0.647518
CHEMBL1814450		0	O=C1/C(=C/c2ccc(N3CCOCC3)cc2)Oc2cc(O)cc(O)c21	IC50	'='	1080	nM	3.03342	5.97	False	A	O=C1C(=Cc2ccc(N3CCOCC3)cc2)Oc2cc(O)cc(O)c21	-0.693516	2.51459	-0.167124	-0.489666	0.196481	0.362898	-0.090976	-0.267875
CHEMBL2058425		0	C/N=C1/N/C(=C\c2c[nH]c3c(Br)cccc23)C(=O)N1C	IC50	'='	1080	nM	3.03342	5.97	False	A	CN=C1NC(=Cc2c[nH]c3c(Br)cccc23)C(=O)N1C	-1.83571	1.9861	-0.313121	0.344028	1.06814	1.31113	-0.052383	0.392383
CHEMBL2391870		0	Cc1ccc(COc2ccc3c(c2)C(=O)OC3)cc1	IC50	'='	1060	nM	3.02531	5.97	False	A	Cc1ccc(COc2ccc3c(c2)C(=O)OC3)cc1	-2.25168	2.63184	0.58983	-0.131012	0.384702	-0.207157	-0.215589	0.705221
CHEMBL2391874		0	O=C1OCc2ccc(OCCc3ccc(F)cc3)cc21	IC50	'='	1070	nM	3.02938	5.97	False	A	O=C1OCc2ccc(OCCc3ccc(F)cc3)cc21	-2.12309	2.61337	0.522136	0.429511	0.070903	-0.29859	-0.205414	0.706041
CHEMBL3263526		0	CC(C)=NNc1nc(-c2cccc([N+](=O)[O-])c2)cs1	IC50	'='	1070	nM	3.02938	5.97	False	A	CC(C)=NNc1nc(-c2cccc([N+](=O)[O-])c2)cs1	-1.84636	2.10621	-0.463926	1.10689	1.40983	0.042231	0.311489	0.669041
CHEMBL2417753		0	CN1N=C(c2ccc(O)cc2O)CC1c1ccccc1Cl	IC50	'='	1100	nM	3.04139	5.96	False	A	CN1N=C(c2ccc(O)cc2O)CC1c1ccccc1Cl	-1.57232	2.76724	-0.001649	-0.08704	0.42201	0.281717	-0.792767	-0.056416
CHEMBL365640		0	O=c1c2ccccc2oc2cc(O)ccc12	IC50	'='	1100	nM	3.04139	5.96	False	A	O=c1c2ccccc2oc2cc(O)ccc12	-2.69055	3.42226	-0.445372	-0.510814	0.155747	0.695531	-0.11585	0.407055
CHEMBL4078101		0	O=C1CCc2ccc(OCCCN3CCN(c4ccccn4)CC3)cc2N1	IC50	'='	1100	nM	3.04139	5.96	False	A	O=C1CCc2ccc(OCCCN3CCN(c4ccccn4)CC3)cc2N1	-0.559147	1.33112	0.83719	0.144113	1.09799	0.188336	-0.616832	0.796587
CHEMBL4159772		0	Cc1c2c(nn1-c1ccc(/C=N/NC(=S)Nc3cccc(Cl)c3)cc1)-c1ccccc1S(=O)(=O)N2C	IC50	'='	1110	nM	3.04532	5.96	False	A	Cc1c2c(nn1-c1ccc(C=NNC(=S)Nc3cccc(Cl)c3)cc1)-c1ccccc1S(=O)(=O)N2C	1.82608	4.16896	1.40413	0.718199	1.38627	1.20116	-0.287903	0.749951
CHEMBL109018		0	Cc1c(C)c2ccc(OCc3cccc(Cl)c3)cc2oc1=O	IC50	'='	1120	nM	3.04922	5.95	False	A	Cc1c(C)c2ccc(OCc3cccc(Cl)c3)cc2oc1=O	-1.74941	2.60216	1.01994	0.171062	0.129067	0.128611	-0.104362	0.389346
CHEMBL1945158		0	Cc1cccc(COc2ccc3occc(=O)c3c2)c1	IC50	'='	1130	nM	3.05308	5.95	False	A	Cc1cccc(COc2ccc3occc(=O)c3c2)c1	-2.03375	2.63743	0.654763	-0.06639	0.468872	-0.084774	0.072464	0.589893
CHEMBL2058424		0	C/N=C1/N/C(=C\c2c[nH]c3cc(Br)ccc23)C(=O)N1C	IC50	'='	1123	nM	3.05038	5.95	False	A	CN=C1NC(=Cc2c[nH]c3cc(Br)ccc23)C(=O)N1C	-1.83571	1.9861	-0.313121	0.344028	1.06814	1.31113	-0.052383	0.392383
CHEMBL3652421		0	c1ccc(-c2ccc3cc(-n4ccnc4)ccc3n2)cc1	IC50	'='	1130	nM	3.05308	5.95	False	A	c1ccc(-c2ccc3cc(-n4ccnc4)ccc3n2)cc1	-1.64338	4.57036	0.914541	-0.220307	1.30393	0.477502	-0.803463	1.72369
CHEMBL3797506		0	COc1ccc(-c2c(CO)c3cc(C#N)c(C#N)cc3n2OC)cc1	IC50	'='	1130	nM	3.05308	5.95	False	A	COc1ccc(-c2c(CO)c3cc(C#N)c(C#N)cc3n2OC)cc1	-0.798493	3.08127	0.20273	0.267989	0.812422	-0.007421	-0.416175	1.27885
CHEMBL4060398		0	Cc1c(C#N)c(=O)oc2cc(OCc3ccc(Cl)cc3)ccc12	IC50	'='	1130	nM	3.05308	5.95	False	A	Cc1c(C#N)c(=O)oc2cc(OCc3ccc(Cl)cc3)ccc12	-1.53102	2.80618	0.654169	0.503077	0.229987	0.388682	0.173196	0.483328
CHEMBL4167004		0	Cc1ccc(NC(=S)N/N=C/c2ccc(-n3nc4c(c3C)N(C)S(=O)(=O)c3ccccc3-4)cc2)c(C)c1	IC50	'='	1130	nM	3.05308	5.95	False	A	Cc1ccc(NC(=S)NN=Cc2ccc(-n3nc4c(c3C)N(C)S(=O)(=O)c3ccccc3-4)cc2)c(C)c1	2.08113	3.92626	1.69983	0.324593	1.62686	1.04779	-0.382498	0.70002
CHEMBL1213775		0	CCCCC/C(C)=N/Nc1nc(-c2cccc(OC)c2)cs1	IC50	'='	1150	nM	3.0607	5.94	False	A	CCCCCC(C)=NNc1nc(-c2cccc(OC)c2)cs1	-1.43428	1.28107	0.960737	0.820515	1.29146	-0.984671	-0.740245	0.704595
CHEMBL3288305		0	O=C1CCCc2cc(OCCCc3ccccc3)ccc21	IC50	'='	1160	nM	3.06446	5.94	False	A	O=C1CCCc2cc(OCCCc3ccccc3)ccc21	-1.85493	2.20947	1.37756	-0.141273	0.576938	-0.669146	-0.540538	0.63548
CHEMBL3797838		0	Cc1ccc(-c2cc3cc4c(cc3n2O)C(=O)NC4=O)cc1	IC50	'='	1160	nM	3.06446	5.94	False	A	Cc1ccc(-c2cc3cc4c(cc3n2O)C(=O)NC4=O)cc1	-1.21195	3.60207	-0.126974	-0.283142	0.702117	0.748892	-0.14199	0.447732
CHEMBL3800008		0	Cc1ccc(-c2cc3cc(C#N)c(C#N)cc3n2O)cc1	IC50	'='	1140	nM	3.0569	5.94	False	A	Cc1ccc(-c2cc3cc(C#N)c(C#N)cc3n2O)cc1	-1.65869	3.87214	0.227566	-0.152256	0.952259	0.659534	-0.612891	0.782589
CHEMBL3927065		0	O=c1ccoc2cc(OCc3ccc(F)cc3)ccc12	IC50	'='	1170	nM	3.06819	5.93	False	A	O=c1ccoc2cc(OCc3ccc(F)cc3)ccc12	-2.1181	2.82269	0.344831	0.430691	0.093953	0.102635	0.167754	0.616729
CHEMBL144898		0	O=C1OCc2ccc(OCc3ccccc3)cc21	IC50	'='	1190	nM	3.07555	5.92	False	A	O=C1OCc2ccc(OCc3ccccc3)cc21	-2.43042	2.77092	0.371446	-0.008295	0.387757	-0.222349	-0.106773	0.800956
CHEMBL1797641		0	NC1CC1c1ccc(NC(=O)C(Cc2ccccc2)NC(=O)OCc2ccccc2)cc1	IC50	'='	1200	nM	3.07918	5.92	False	A	NC1CC1c1ccc(NC(=O)C(Cc2ccccc2)NC(=O)OCc2ccccc2)cc1	1.1743	2.83628	0.913126	0.357526	1.2666	-0.683312	-0.81949	0.837025
CHEMBL2058414		0	CN1C(=N)N/C(=C\c2c[nH]c3c(Br)cccc23)C1=O	IC50	'='	1197	nM	3.07809	5.92	False	A	CN1C(=N)NC(=Cc2c[nH]c3c(Br)cccc23)C1=O	-1.86013	2.1206	-0.748881	0.431603	1.10016	1.30028	-0.073443	0.392412
CHEMBL2058704		0	C/N=C1\NC(=O)/C(=C/c2c[nH]c3ccc(Br)cc23)N1	IC50	'='	1200	nM	3.07918	5.92	False	A	CN=C1NC(=O)C(=Cc2c[nH]c3ccc(Br)cc23)N1	-1.863	2.12079	-0.745762	0.431653	1.09955	1.30097	-0.074896	0.39336
CHEMBL3218142		0	c1ccc2cc(-c3csc(NN=C4CCCC4)n3)ccc2c1	IC50	'='	1210	nM	3.08279	5.92	False	A	c1ccc2cc(-c3csc(NN=C4CCCC4)n3)ccc2c1	-1.35792	3.09304	0.917026	-0.122421	1.20144	0.388714	-0.696293	1.00585
CHEMBL3605367		0	CN1CCc2c(c3ccccc3n2CCCCCCCn2c3c(c4ccccc42)CN(C)CC3)C1	IC50	'='	1200	nM	3.07918	5.92	False	A	CN1CCc2c(c3ccccc3n2CCCCCCCn2c3c(c4ccccc42)CN(C)CC3)C1	1.0246	2.43052	3.28408	-0.419562	1.08323	0.22092	-1.53342	1.15417
CHEMBL3651113		0	c1ccc(C2C[C@@H]2NCc2cnc3ccccc3c2)cc1	IC50	'='	1200	nM	3.07918	5.92	False	A	c1ccc(C2CC2NCc2cnc3ccccc3c2)cc1	-1.62745	3.22711	1.0316	-0.313398	1.14304	-0.153622	-0.978485	1.31969
CHEMBL3891485		0	O=C1/C(=C/c2cccc(O)c2)Cc2cc(O)ccc21	IC50	'='	1200	nM	3.07918	5.92	False	A	O=C1C(=Cc2cccc(O)c2)Cc2cc(O)ccc21	-1.91357	3.08709	-0.175131	-0.552613	0.350639	0.223757	-0.207088	-0.177255
CHEMBL3918471		0	COc1cccc(/C=C2\Cc3cc(O)ccc3C2=O)c1	IC50	'='	1190	nM	3.07555	5.92	False	A	COc1cccc(C=C2Cc3cc(O)ccc3C2=O)c1	-1.8977	2.78944	0.360468	-0.357728	0.410448	0.059909	-0.111684	0.17509
CHEMBL4083836		0	CCN(CCCCCCOc1ccc2c(c1)NC(=O)CC2)Cc1ccccc1	IC50	'='	1200	nM	3.07918	5.92	False	A	CCN(CCCCCCOc1ccc2c(c1)NC(=O)CC2)Cc1ccccc1	-0.249626	1.29167	1.91039	0.475418	0.95298	-1.2239	-0.926956	0.685697
CHEMBL1917528		0	COc1cc2ccnc3c2c(c1O)C(=O)c1ccccc1-3	IC50	'='	1230	nM	3.08991	5.91	False	A	COc1cc2ccnc3c2c(c1O)C(=O)c1ccccc1-3	-1.56368	3.89009	0.032508	-0.42634	0.44819	0.608599	-0.194814	0.70918
CHEMBL1945156		0	O=c1ccoc2ccc(OCc3cccc(F)c3)cc12	IC50	'='	1230	nM	3.08991	5.91	False	A	O=c1ccoc2ccc(OCc3cccc(F)c3)cc12	-2.1181	2.82269	0.344831	0.430691	0.093953	0.102635	0.167754	0.616729
CHEMBL2058695		0	O=C1NC(=S)N/C1=C\c1c[nH]c2ccc(Br)cc12	IC50	'='	1233	nM	3.09096	5.91	False	A	O=C1NC(=S)NC1=Cc1c[nH]c2ccc(Br)cc12	-2.07027	2.4197	-0.788772	0.550948	0.841049	1.35269	0.14675	0.383266
CHEMBL2313294		0	COc1cccc(/C=C/c2cc3c(c(=O)n(C)c(=O)n3C)n2C)c1	IC50	'='	1237	nM	3.09237	5.91	False	A	COc1cccc(C=Cc2cc3c(c(=O)n(C)c(=O)n3C)n2C)c1	-1.29649	1.7294	0.540871	0.208192	0.971748	0.57082	0.197077	0.428769
CHEMBL3797384		0	COn1c(-c2ccccc2)cc2cc3c(cc21)C(=O)N(C)C3=O	IC50	'='	1240	nM	3.09342	5.91	False	A	COn1c(-c2ccccc2)cc2cc3c(cc21)C(=O)N(C)C3=O	-1.32736	3.31345	0.564001	-0.091601	0.726708	0.64442	0.054289	0.869075
CHEMBL2333935		0	C#CCN(C)[C@H](C)Cc1ccc(OCCCCCNc2c3c(nc4ccccc24)CCCC3)cc1	IC50	'='	1260	nM	3.10037	5.9	False	A	C#CCN(C)C(C)Cc1ccc(OCCCCCNc2c3c(nc4ccccc24)CCCC3)cc1	1.09548	1.92861	3.18532	0.333108	0.975102	-0.855331	-1.51286	0.879106
CHEMBL4066985		0	CCN(CCCCCCOc1cc(O)c2c(=O)c3ccccc3sc2c1)Cc1ccc(N(C)C)cc1	IC50	'='	1250	nM	3.09691	5.9	False	A	CCN(CCCCCCOc1cc(O)c2c(=O)c3ccccc3sc2c1)Cc1ccc(N(C)C)cc1	2.02802	2.48477	2.68853	0.414408	0.206831	-1.21109	-0.772759	1.16609
CHEMBL2312988		0	CCCOc1ccc(/C=C/c2cc3c(c(=O)n(C)c(=O)n3C)n2C)cc1	IC50	'='	1300	nM	3.11394	5.89	False	A	CCCOc1ccc(C=Cc2cc3c(c(=O)n(C)c(=O)n3C)n2C)cc1	-0.875795	1.44487	1.01207	0.370668	1.01794	0.174685	0.056855	0.39291
CHEMBL3288298		0	O=C1CCCc2cc(OCc3cccc(I)c3)ccc21	IC50	'='	1290	nM	3.11059	5.89	False	A	O=C1CCCc2cc(OCc3cccc(I)c3)ccc21	-2.03163	2.60933	1.08954	-0.010016	0.234566	0.065267	-0.432301	0.624883
CHEMBL3288299		0	O=C1CCCc2cc(OCc3ccc(I)cc3)ccc21	IC50	'='	1290	nM	3.11059	5.89	False	A	O=C1CCCc2cc(OCc3ccc(I)cc3)ccc21	-2.03163	2.60933	1.08954	-0.010016	0.234566	0.065267	-0.432301	0.624883
CHEMBL3319268		0	O=C(Nc1ccc(Cl)c(Cl)c1)c1ccc2[nH]ccc2c1	IC50	'='	1300	nM	3.11394	5.89	False	A	O=C(Nc1ccc(Cl)c(Cl)c1)c1ccc2[nH]ccc2c1	-1.86644	3.75179	0.194394	0.573483	0.499923	0.642689	-0.657242	0.99085
CHEMBL3330333		0	Cl.N[C@]1(Cc2ccc3ccccc3c2)C[C@H]1c1ccccc1	IC50	'='	1300	nM	3.11394	5.89	False	A	Cl.NC1(Cc2ccc3ccccc3c2)CC1c1ccccc1	-1.28366	3.42049	0.189984	-0.570198	0.406818	-0.124239	-0.681966	2.15508
CHEMBL3330335		0	C[C@]1(N)C[C@@H]1c1ccccc1.Cl	IC50	'='	1280	nM	3.10721	5.89	False	A	CC1(N)CC1c1ccccc1.Cl	-3.47938	1.08584	-0.881885	-0.455496	0.233147	0.079368	-0.654487	1.29434
CHEMBL3408841		0	CCOc1nc(NC(=O)C(C)(C)NC(=O)c2ccc3c(C4CCCC4)c(-c4ccc(F)cn4)n(C)c3c2)ccc1/C=C/C(=O)O	IC50	'='	1300	nM	3.11394	5.89	False	A	CCOc1nc(NC(=O)C(C)(C)NC(=O)c2ccc3c(C4CCCC4)c(-c4ccc(F)cn4)n(C)c3c2)ccc1C=CC(=O)O	3.49665	2.2145	1.89219	0.787085	1.04448	0.323893	-0.353809	0.715399
CHEMBL359978		0	O=c1c2ccccc2oc2c(O)cccc12	IC50	'='	1300	nM	3.11394	5.89	False	A	O=c1c2ccccc2oc2c(O)cccc12	-2.69055	3.42226	-0.445372	-0.510814	0.155747	0.695531	-0.11585	0.407055
CHEMBL4077948		0	CCN(CCCCCCOc1cc(O)c2c(=O)c3ccccc3sc2c1)Cc1ccccc1OC	IC50	'='	1300	nM	3.11394	5.89	False	A	CCN(CCCCCCOc1cc(O)c2c(=O)c3ccccc3sc2c1)Cc1ccccc1OC	1.39829	2.66097	2.50247	0.302318	0.485347	-1.34123	-0.929398	0.437175
CHEMBL4094097		0	O=C1CCc2ccc(OCCCCCCN3CCCC3)cc2N1	IC50	'='	1300	nM	3.11394	5.89	False	A	O=C1CCc2ccc(OCCCCCCN3CCCC3)cc2N1	-1.48637	0.037966	1.05073	0.212863	0.758795	-0.703004	-0.712863	0.27187
CHEMBL536057		0	C=C(CNN)c1ccccc1.Cl	IC50	'='	1300	nM	3.11394	5.89	False	A	C=C(CNN)c1ccccc1.Cl	-3.18961	1.08965	-1.22689	0.528089	0.740677	-0.726224	-0.510691	1.3755
CHEMBL1213776		0	CCC/C(C)=N/Nc1nc(-c2cccc(OC)c2)cs1	IC50	'='	1310	nM	3.11727	5.88	False	A	CCCC(C)=NNc1nc(-c2cccc(OC)c2)cs1	-1.85032	1.57298	0.49447	0.68316	1.28033	-0.65949	-0.608731	0.773548
CHEMBL1806760		0	Cn1c(=O)c2c(nc(OCc3ccc(Br)cc3)n2C)n(C)c1=O	IC50	'='	1304	nM	3.11528	5.88	False	A	Cn1c(=O)c2c(nc(OCc3ccc(Br)cc3)n2C)n(C)c1=O	-1.45031	1.8781	0.095267	0.758962	0.706542	0.82158	0.02214	0.572485
CHEMBL3288304		0	O=C1CCCc2cc(OCCc3ccccc3)ccc21	IC50	'='	1320	nM	3.12057	5.88	False	A	O=C1CCCc2cc(OCCc3ccccc3)ccc21	-2.06616	2.36797	1.14273	-0.230225	0.564343	-0.464787	-0.471631	0.668538
CHEMBL3929816		0	O=C1OCc2cc(OCc3ccc(F)cc3)ccc21	IC50	'='	1330	nM	3.12385	5.88	False	A	O=C1OCc2cc(OCc3ccc(F)cc3)ccc21	-2.3353	2.81824	0.275045	0.375119	0.003975	-0.021188	-0.118388	0.732346
CHEMBL155754		0	C/N=C1/CCc2c1n(C)c1ccc(OC(=O)NC)c(Cl)c21	IC50	'='	1360	nM	3.13354	5.87	False	A	CN=C1CCc2c1n(C)c1ccc(OC(=O)NC)c(Cl)c21	-1.87794	1.74364	0.197218	0.278455	0.702713	0.802206	-0.254781	0.39013
CHEMBL1806759		0	Cn1c(=O)c2c(nc(OCc3ccc(Cl)cc3)n2C)n(C)c1=O	IC50	'='	1337	nM	3.12613	5.87	False	A	Cn1c(=O)c2c(nc(OCc3ccc(Cl)cc3)n2C)n(C)c1=O	-1.51113	1.87626	0.044314	0.754096	0.710811	0.789257	0.022827	0.575497
CHEMBL1213774		0	CCCCCC/C(C)=N/Nc1nc(-c2cccc(OC)c2)cs1	IC50	'='	1380	nM	3.13988	5.86	False	A	CCCCCCC(C)=NNc1nc(-c2cccc(OC)c2)cs1	-1.22705	1.14787	1.18796	0.884468	1.29015	-1.12332	-0.803899	0.672924
CHEMBL2417755		0	CN1N=C(c2ccc(O)cc2O)CC1c1ccc(Cl)cc1	IC50	'='	1390	nM	3.14301	5.86	False	A	CN1N=C(c2ccc(O)cc2O)CC1c1ccc(Cl)cc1	-1.57232	2.76724	-0.001649	-0.08704	0.42201	0.281717	-0.792767	-0.056416
CHEMBL2417762		0	Cc1ccc(C2CC(c3ccccc3)=NN2C)cc1	IC50	'='	1390	nM	3.14301	5.86	False	A	Cc1ccc(C2CC(c3ccccc3)=NN2C)cc1	-2.29057	2.49254	1.06071	-0.4379	1.0273	0.259683	-0.755059	0.767462
CHEMBL3218130		0	C=CCC/C(C)=N\Nc1nc(-c2ccc3ccccc3c2)cs1	IC50	'='	1370	nM	3.13672	5.86	False	A	C=CCCC(C)=NNc1nc(-c2ccc3ccccc3c2)cs1	-1.07814	2.8583	1.18016	0.51933	1.49515	-0.416717	-0.523018	0.992359
CHEMBL3416428		0	Cl.N[C@H]1C[C@@H]1c1cccc(NC(=O)c2ccccc2)c1	IC50	'='	1370	nM	3.13672	5.86	False	A	Cl.NC1CC1c1cccc(NC(=O)c2ccccc2)c1	-1.5781	2.33694	-0.690856	0.028043	0.480189	-0.041418	-0.357702	1.64703
CHEMBL4095676		0	Cc1c(C#N)c(=O)oc2cc(OCc3ccccc3)ccc12	IC50	'='	1380	nM	3.13988	5.86	False	A	Cc1c(C#N)c(=O)oc2cc(OCc3ccccc3)ccc12	-1.63852	2.72503	0.57413	0.175221	0.549469	0.170835	0.215235	0.560353
CHEMBL3651092		0	N#Cc1ccc(CN[C@H]2CC2c2ccccc2)cc1	IC50	'='	1400	nM	3.14613	5.85	False	A	N#Cc1ccc(CNC2CC2c2ccccc2)cc1	-2.15196	2.50313	0.67456	-0.081983	1.10613	-0.309046	-0.810861	1.01864
CHEMBL4086270		0	O=c1c(/C=N/c2ccc(Cl)cc2O)coc2ccccc12	IC50	'='	1420	nM	3.15229	5.85	False	A	O=c1c(C=Nc2ccc(Cl)cc2O)coc2ccccc12	-1.6875	3.05421	-0.019718	0.381173	0.271133	0.566973	0.306861	0.131321
CHEMBL4168112		0	Cc1c2c(nn1-c1ccc(/C=N/NC(=S)Nc3ccccc3F)cc1)-c1ccccc1S(=O)(=O)N2C	IC50	'='	1420	nM	3.15229	5.85	False	A	Cc1c2c(nn1-c1ccc(C=NNC(=S)Nc3ccccc3F)cc1)-c1ccccc1S(=O)(=O)N2C	1.8106	4.14636	1.25765	0.73823	1.36514	1.17921	-0.265269	0.774659
CHEMBL1213717		0	COc1cccc(-c2csc(N/N=C3\CCC(C)C3)n2)c1	IC50	'='	1450	nM	3.16137	5.84	False	A	COc1cccc(-c2csc(NN=C3CCC(C)C3)n2)c1	-1.72687	1.65083	0.530485	0.169841	1.07383	0.092311	-0.58067	0.648103
CHEMBL1766561		0	Nc1cc(/C=C2\COc3ccccc3C2=O)ccc1O	IC50	'='	1440	nM	3.15836	5.84	False	A	Nc1cc(C=C2COc3ccccc3C2=O)ccc1O	-1.60283	2.82067	-0.532189	-0.428108	0.618752	0.427369	-0.277222	0.14545
CHEMBL2204765		0	CC(C)CCSc1ccc(C#N)c(C#N)c1	IC50	'='	1450	nM	3.16137	5.84	False	A	CC(C)CCSc1ccc(C#N)c(C#N)c1	-3.03471	1.16647	0.40444	0.489457	1.02977	-0.574042	-0.469097	0.495275
CHEMBL2332184		0	COc1cc(/C=C/C=C/C(=O)c2c(O)cccc2O)ccc1O	IC50	'='	1430	nM	3.15534	5.84	False	A	COc1cc(C=CC=CC(=O)c2c(O)cccc2O)ccc1O	-0.804405	2.62538	-0.28929	0.244092	0.44977	-1.02043	-0.06574	-0.66278
CHEMBL3113645		0	O=c1oc2ccc(O)cc2cc1CN1CCCC1	IC50	'='	1460	nM	3.16435	5.84	False	A	O=c1oc2ccc(O)cc2cc1CN1CCCC1	-2.45461	1.08505	-0.220416	-0.292368	0.374798	0.303039	-0.001525	-0.234022
CHEMBL3330340		0	CC[C@]1(N)C[C@@H]1c1ccccc1.Cl	IC50	'='	1430	nM	3.15534	5.84	False	A	CCC1(N)CC1c1ccccc1.Cl	-3.28683	0.872849	-0.712291	-0.312676	0.274967	-0.229665	-0.671889	1.29426
CHEMBL4085819		0	CCN(CCCCCCOc1cc(O)c2c(=O)c3ccccc3sc2c1)Cc1ccccc1	IC50	'='	1440	nM	3.15836	5.84	False	A	CCN(CCCCCCOc1cc(O)c2c(=O)c3ccccc3sc2c1)Cc1ccccc1	0.99094	2.82679	2.46218	0.223814	0.586739	-1.26409	-0.973034	0.474727
CHEMBL2058411		0	CN1C(=N)N/C(=C\c2c[nH]c3cccc(Br)c23)C1=O	IC50	'='	1517	nM	3.18099	5.82	False	A	CN1C(=N)NC(=Cc2c[nH]c3cccc(Br)c23)C1=O	-1.86013	2.1206	-0.748881	0.431603	1.10016	1.30028	-0.073443	0.392412
CHEMBL2062882		0	O=C1CC(O)Oc2ccc(OCc3cccc(Br)c3)cc21	IC50	'='	1530	nM	3.18469	5.82	False	A	O=C1CC(O)Oc2ccc(OCc3cccc(Br)c3)cc21	-1.70203	2.54514	0.135458	0.136985	-0.113946	0.024322	-0.203169	0.766129
CHEMBL2332173		0	O=C(/C=C(O)/C=C/c1ccc(O)cc1)c1ccccc1O	IC50	'='	1520	nM	3.18184	5.82	False	A	O=C(C=C(O)C=Cc1ccc(O)cc1)c1ccccc1O	-1.21876	2.65272	-0.432644	0.099059	0.524622	-0.791976	-0.037307	-0.062278
CHEMBL28855		0	CN(C)c1ccc(/C=C2\Cc3ccccc3C2=O)cc1	IC50	'='	1520	nM	3.18184	5.82	False	A	CN(C)c1ccc(C=C2Cc3ccccc3C2=O)cc1	-2.09713	2.55244	1.07183	-0.399938	0.837149	0.267741	-0.318611	0.590638
CHEMBL3127970		0	CCOC(=O)c1cc2cc(OCCCC3CCN(Cc4ccccc4)CC3)ccc2n1C	IC50	'='	1530	nM	3.18469	5.82	False	A	CCOC(=O)c1cc2cc(OCCCC3CCN(Cc4ccccc4)CC3)ccc2n1C	0.463337	1.92803	2.4709	0.200508	0.76503	-0.747373	-0.833528	0.792454
CHEMBL3415807		0	C#CCNCC(=C)c1ccccc1.Cl	IC50	'='	1500	nM	3.17609	5.82	False	A	C#CCNCC(=C)c1ccccc1.Cl	-3.25855	1.08205	-0.345191	0.585448	0.527672	-0.879232	-0.024589	1.46749
CHEMBL3605354		0	c1ccc2c(c1)c1cnccc1n2CCCCCCCn1c2ccccc2c2cnccc21	IC50	'='	1500	nM	3.17609	5.82	False	A	c1ccc2c(c1)c1cnccc1n2CCCCCCCn1c2ccccc2c2cnccc21	0.974449	4.51213	2.85509	-0.017481	1.45154	-0.115118	-1.26893	1.78971
CHEMBL2058696		0	O=C1NC(=S)N/C1=C\c1c[nH]c2cc(Br)ccc12	IC50	'='	1533	nM	3.18554	5.81	False	A	O=C1NC(=S)NC1=Cc1c[nH]c2cc(Br)ccc12	-2.07027	2.4197	-0.788772	0.550948	0.841049	1.35269	0.14675	0.383266
CHEMBL2332181		0	COc1cc(/C=C/C=C/C(=O)c2ccccc2O)ccc1O	IC50	'='	1560	nM	3.19312	5.81	False	A	COc1cc(C=CC=CC(=O)c2ccccc2O)ccc1O	-1.20878	2.58132	0.194957	0.289573	0.587479	-0.932672	-0.001378	-0.249985
CHEMBL3218125		0	CC(C)=NNc1nc(-c2ccc3ccccc3c2)cs1	IC50	'='	1560	nM	3.19312	5.81	False	A	CC(C)=NNc1nc(-c2ccc3ccccc3c2)cs1	-1.73056	3.25789	0.524573	0.093548	1.36948	0.149688	-0.646006	1.17429
CHEMBL3218134		0	CC/C(C)=N\Nc1nc(-c2ccccc2)c(C)s1	IC50	'='	1550	nM	3.19033	5.81	False	A	CCC(C)=NNc1nc(-c2ccccc2)c(C)s1	-2.29729	1.83812	0.368402	0.341011	1.38163	-0.252833	-0.67077	0.822085
CHEMBL3416429		0	Cl.N[C@@H]1C[C@H]1c1cccc(NC(=O)c2ccccc2)c1	IC50	'='	1540	nM	3.18752	5.81	False	A	Cl.NC1CC1c1cccc(NC(=O)c2ccccc2)c1	-1.5781	2.33694	-0.690856	0.028043	0.480189	-0.041418	-0.357702	1.64703
CHEMBL4083301		0	CCN(CCCCOc1cc(O)c2c(=O)c3ccccc3sc2c1)Cc1ccccc1N(C)C	IC50	'='	1540	nM	3.18752	5.81	False	A	CCN(CCCCOc1cc(O)c2c(=O)c3ccccc3sc2c1)Cc1ccccc1N(C)C	1.17409	2.77248	2.27181	0.175053	0.710281	-0.897692	-0.999531	0.515114
CHEMBL3121868		0	C#CCOc1ccc2cc(C(=O)OC)c(=O)oc2c1	IC50	'='	1570	nM	3.1959	5.8	False	A	C#CCOc1ccc2cc(C(=O)OC)c(=O)oc2c1	-2.40049	1.34539	-0.145665	0.884075	0.132966	-0.253323	0.956329	0.043962
CHEMBL3605357		0	COc1ccc2c(c1)c1cnccc1n2CCCCCCCCCn1c2ccncc2c2cc(OC)ccc21	IC50	'='	1600	nM	3.20412	5.8	False	A	COc1ccc2c(c1)c1cnccc1n2CCCCCCCCCn1c2ccncc2c2cc(OC)ccc21	2.20641	3.89467	3.37321	0.280882	1.22093	-0.534308	-1.30014	1.62701
CHEMBL3651114		0	COc1ccc(CN[C@H]2CC2c2ccccc2)cn1	IC50	'='	1600	nM	3.20412	5.8	False	A	COc1ccc(CNC2CC2c2ccccc2)cn1	-2.16995	1.89589	0.504141	0.087025	1.02878	-0.511959	-0.804876	1.01693
CHEMBL4164415		0	O=[N+]([O-])c1cccc(-c2csc(NN=C3CCCCCC3)n2)c1	IC50	'='	1590	nM	3.2014	5.8	False	A	O=[N+]([O-])c1cccc(-c2csc(NN=C3CCCCCC3)n2)c1	-1.12723	1.73848	0.367389	0.599234	1.26701	0.371855	0.041188	0.365282
CHEMBL466770		0	N[C@H]1C[C@]1(F)c1ccc(Cl)cc1	IC50	'='	1600	nM	3.20412	5.8	False	A	NC1CC1(F)c1ccc(Cl)cc1	-3.8258	1.46805	-0.817215	0.181555	0.116749	0.546477	-0.903176	0.423086
CHEMBL156919		0	CCC/N=C1/CCc2c1n(C)c1ccccc21	IC50	'='	1610	nM	3.20683	5.79	False	A	CCCN=C1CCc2c1n(C)c1ccccc21	-2.77904	1.73337	0.88043	-0.447339	1.05264	0.273583	-0.677588	0.632363
CHEMBL2158245		0	COc1ccc(CSc2ccc3c(c2)C(=O)NC3=O)cc1	IC50	'='	1630	nM	3.21219	5.79	False	A	COc1ccc(CSc2ccc3c(c2)C(=O)NC3=O)cc1	-1.61535	2.56576	0.155834	0.349869	0.635613	-0.142404	0.1279	0.642164
CHEMBL2312989		0	Cn1c(=O)c2c(cc(/C=C/c3ccc(Br)cc3)n2C)n(C)c1=O	IC50	'='	1632	nM	3.21272	5.79	False	A	Cn1c(=O)c2c(cc(C=Cc3ccc(Br)cc3)n2C)n(C)c1=O	-1.54269	2.01095	0.63328	0.378866	0.752227	0.998909	0.096807	0.388829
CHEMBL4113794		0	NC1CCC(N[C@H]2C[C@@H]2c2ccc(OCc3ccccc3)cc2)CC1	IC50	'='	1640	nM	3.21484	5.79	False	A	NC1CCC(NC2CC2c2ccc(OCc3ccccc3)cc2)CC1	-0.716406	1.60179	0.973904	-0.433208	0.922899	-0.368555	-1.34089	0.701435
CHEMBL1806768		0	Cn1c(=O)c2c(nc(OCCOc3ccc(Br)cc3)n2C)n(C)c1=O	IC50	'='	1650	nM	3.21748	5.78	False	A	Cn1c(=O)c2c(nc(OCCOc3ccc(Br)cc3)n2C)n(C)c1=O	-1.00597	1.61971	0.205418	1.04674	0.66856	0.38835	0.067365	0.574027
CHEMBL2158247		0	O=C1NC(=O)c2cc(Sc3ccc(Cl)cc3)ccc21	IC50	'='	1680	nM	3.22531	5.78	False	A	O=C1NC(=O)c2cc(Sc3ccc(Cl)cc3)ccc21	-2.13773	3.16056	-0.031218	0.529027	0.289307	0.661682	0.1645	0.633438
CHEMBL2417756		0	CN1N=C(c2ccccc2)CC1c1ccccc1	IC50	'='	1680	nM	3.22531	5.78	False	A	CN1N=C(c2ccccc2)CC1c1ccccc1	-2.47146	2.61436	0.860601	-0.371026	1.05591	0.245668	-0.669516	0.855182
CHEMBL3218136		0	CC/C(C)=N/Nc1nc(-c2ccccc2)c(C)s1	IC50	'='	1650	nM	3.21748	5.78	False	A	CCC(C)=NNc1nc(-c2ccccc2)c(C)s1	-2.29729	1.83812	0.368402	0.341011	1.38163	-0.252833	-0.67077	0.822085
CHEMBL3219198		0	C/C(=N\Nc1nc(-c2ccccc2)c(C)s1)c1ccco1	IC50	'='	1680	nM	3.22531	5.78	False	A	CC(=NNc1nc(-c2ccccc2)c(C)s1)c1ccco1	-1.56174	2.8956	0.46914	0.421913	1.24601	-0.00195	-0.476756	1.10259
CHEMBL3890408		0	O=C1/C(=C/c2ccc(O)cc2)Cc2cc(O)ccc21	IC50	'='	1670	nM	3.22272	5.78	False	A	O=C1C(=Cc2ccc(O)cc2)Cc2cc(O)ccc21	-1.91357	3.08709	-0.175131	-0.552613	0.350639	0.223757	-0.207088	-0.177255
CHEMBL4105296		0	O=c1c(/C=N/c2cccc(Cl)c2O)coc2ccccc12	IC50	'='	1650	nM	3.21748	5.78	False	A	O=c1c(C=Nc2cccc(Cl)c2O)coc2ccccc12	-1.6875	3.05421	-0.019718	0.381173	0.271133	0.566973	0.306861	0.131321
CHEMBL1200904	SELEGILINE HYDROCHLORIDE	4	C#CCN(C)[C@H](C)Cc1ccccc1.Cl	IC50	'='	1700	nM	3.23045	5.77	False	A	C#CCN(C)C(C)Cc1ccccc1.Cl	-3.26103	0.809214	-0.006815	0.255436	0.365375	-0.799034	-0.335314	1.50179
CHEMBL28	APIGENIN	0	O=c1cc(-c2ccc(O)cc2)oc2cc(O)cc(O)c12	IC50	'='	1700	nM	3.23045	5.77	False	A	O=c1cc(-c2ccc(O)cc2)oc2cc(O)cc(O)c12	-1.46101	3.22683	-1.09331	-0.368066	0.020011	0.201705	-0.029838	-0.568658
CHEMBL3605358		0	C[n+]1ccc2c(c1)c1ccccc1n2CCCCCCn1c2ccccc2c2c[n+](C)ccc21.[I-].[I-]	IC50	'='	1700	nM	3.23045	5.77	False	A	C[n+]1ccc2c(c1)c1ccccc1n2CCCCCCn1c2ccccc2c2c[n+](C)ccc21.[I-].[I-]	1.86182	4.11312	2.1513	-0.037903	0.765803	0.541602	-0.781694	2.96241
CHEMBL3651105		0	COc1cccc(CN[C@H]2CC2c2ccccc2)n1	IC50	'='	1700	nM	3.23045	5.77	False	A	COc1cccc(CNC2CC2c2ccccc2)n1	-2.16941	1.91134	0.574957	0.105083	1.01193	-0.521417	-0.833063	0.982441
CHEMBL3651139		0	c1ccc(C2C[C@@H]2NCc2ccc3c(c2)OCCCO3)cc1	IC50	'='	1700	nM	3.23045	5.77	False	A	c1ccc(C2CC2NCc2ccc3c(c2)OCCCO3)cc1	-1.60478	2.06213	0.87724	-0.509914	0.550798	-0.134484	-0.835951	0.781448
CHEMBL483526		0	COc1cc(O)c2c(=O)oc3cc(O)cc(C)c3c2c1	IC50	'='	1710	nM	3.233	5.77	False	A	COc1cc(O)c2c(=O)oc3cc(O)cc(C)c3c2c1	-1.6883	2.97886	-0.621828	-0.453346	-0.042263	0.185014	-0.252115	-0.179884
CHEMBL1253699		0	Fc1ccc(-c2csc(NN=C3CCCCC3)n2)cc1	IC50	'='	1737.8	nM	3.24	5.76	False	A	Fc1ccc(-c2csc(NN=C3CCCCC3)n2)cc1	-2.04579	1.91366	0.456201	0.373294	0.832225	0.438347	-0.679757	0.625385
CHEMBL1813520		0	O=C1NC(=O)c2cc(OCCCc3ccccc3)ccc21	IC50	'='	1730	nM	3.23805	5.76	False	A	O=C1NC(=O)c2cc(OCCCc3ccccc3)ccc21	-1.60628	2.40229	0.389573	0.372808	0.740638	-0.499489	-0.011794	0.666941
CHEMBL3218126		0	CC/C(C)=N\Nc1nc(-c2ccc3ccccc3c2)cs1	IC50	'='	1740	nM	3.24055	5.76	False	A	CCC(C)=NNc1nc(-c2ccc3ccccc3c2)cs1	-1.51758	3.07977	0.802838	0.195357	1.3791	-0.09266	-0.732262	1.11304
CHEMBL3799699		0	COn1c(-c2ccc(C)cc2)cc2cc3c(cc21)C(=O)NC3=O	IC50	'='	1750	nM	3.24304	5.76	False	A	COn1c(-c2ccc(C)cc2)cc2cc3c(cc21)C(=O)NC3=O	-1.1953	3.30883	0.40495	-0.103696	0.763607	0.601827	-0.052022	0.798845
CHEMBL3979733		0	CN(C)c1ccc(/C=C2\Cc3cc(O)ccc3C2=O)cc1	IC50	'='	1720	nM	3.23553	5.76	False	A	CN(C)c1ccc(C=C2Cc3cc(O)ccc3C2=O)cc1	-1.70682	2.59625	0.615256	-0.42412	0.685064	0.174129	-0.355084	0.18408
CHEMBL1196	PROPARACAINE	4	CCCOc1ccc(C(=O)OCCN(CC)CC)cc1N	IC50	'='	1777	nM	3.24969	5.75	False	A	CCCOc1ccc(C(=O)OCCN(CC)CC)cc1N	-1.61994	-0.05233	0.323629	0.960432	1.0175	-1.71738	-0.705514	0.319742
CHEMBL1213841		0	COc1cccc(-c2csc(NN=C3CCCCCC3)n2)c1	IC50	'='	1780	nM	3.25042	5.75	False	A	COc1cccc(-c2csc(NN=C3CCCCCC3)n2)c1	-1.54884	1.55712	0.761141	0.098689	1.04327	0.123578	-0.677864	0.559078
CHEMBL2058703		0	C/N=C1\NC(=O)/C(=C/c2c[nH]c3cccc(Br)c23)N1	IC50	'='	1800	nM	3.25527	5.75	False	A	CN=C1NC(=O)C(=Cc2c[nH]c3cccc(Br)c23)N1	-1.863	2.12079	-0.745762	0.431653	1.09955	1.30097	-0.074896	0.39336
CHEMBL3213945		0	Cc1sc(N/N=C/c2ccco2)nc1-c1ccccc1	IC50	'='	1790	nM	3.25285	5.75	False	A	Cc1sc(NN=Cc2ccco2)nc1-c1ccccc1	-1.73212	3.05118	0.343455	0.56208	1.24171	-0.040795	-0.40758	1.16246
CHEMBL3218154		0	Cc1sc(NN=C2CCCCC2)nc1-c1ccccc1	IC50	'='	1780	nM	3.25042	5.75	False	A	Cc1sc(NN=C2CCCCC2)nc1-c1ccccc1	-1.9625	1.74995	0.675555	-0.069918	1.17201	0.290508	-0.716945	0.634161
CHEMBL3218161		0	C/C(=N\Nc1nc(-c2ccc3ccccc3c2)cs1)c1ccco1	IC50	'='	1770	nM	3.24797	5.75	False	A	CC(=NNc1nc(-c2ccc3ccccc3c2)cs1)c1ccco1	-0.790553	4.04149	0.911975	0.256708	1.22648	0.141801	-0.555333	1.32892
CHEMBL3651124		0	c1ccc(C2C[C@@H]2NCc2ccc3c(c2)OCO3)cc1	IC50	'='	1800	nM	3.25527	5.75	False	A	c1ccc(C2CC2NCc2ccc3c(c2)OCO3)cc1	-1.95845	2.30143	0.621422	-0.30915	0.561769	-0.220942	-0.718968	0.864214
CHEMBL3651135		0	COc1ccc(CN[C@H]2CC2c2ccccc2)cc1Cl	IC50	'='	1800	nM	3.25527	5.75	False	A	COc1ccc(CNC2CC2c2ccccc2)cc1Cl	-2.03493	2.26565	0.932385	0.163522	0.55675	-0.51717	-0.987243	0.857985
CHEMBL4159922		0	CCc1ccc(NC(=S)N/N=C/c2ccc(-n3nc4c(c3C)N(C)S(=O)(=O)c3ccccc3-4)cc2)cc1	IC50	'='	1770	nM	3.24797	5.75	False	A	CCc1ccc(NC(=S)NN=Cc2ccc(-n3nc4c(c3C)N(C)S(=O)(=O)c3ccccc3-4)cc2)cc1	2.10922	3.88584	1.72867	0.450643	1.65529	0.87158	-0.369322	0.739971
CHEMBL420	GUANABENZ	4	N=C(N)N/N=C/c1c(Cl)cccc1Cl	IC50	'='	1787	nM	3.25212	5.75	False	A	N=C(N)NN=Cc1c(Cl)cccc1Cl	-2.82321	1.45988	-1.47041	1.62497	0.987902	0.124098	-0.571949	0.307091
CHEMBL481658	DECURSIN	0	CC(C)=CC(=O)O[C@H]1Cc2cc3ccc(=O)oc3cc2OC1(C)C	IC50	'='	1760	nM	3.24551	5.75	True	A	CC(C)=CC(=O)OC1Cc2cc3ccc(=O)oc3cc2OC1(C)C	-1.44	0.773753	0.733754	-0.060819	0.188064	0.336037	0.673185	-0.338631
CHEMBL489079	MOFEGILINE	0	NC/C(=C/F)CCc1ccc(F)cc1	IC50	'='	1780	nM	3.25042	5.75	False	A	NCC(=CF)CCc1ccc(F)cc1	-3.34838	1.00191	-0.381787	0.924443	0.507204	-0.712585	-0.796531	0.386048
CHEMBL602259		0	Cn1c(=O)c2c(nc(OCc3ccccc3)n2C)n(C)c1=O	IC50	'='	1770	nM	3.24797	5.75	False	A	Cn1c(=O)c2c(nc(OCc3ccccc3)n2C)n(C)c1=O	-1.61835	1.80012	-0.04226	0.43688	1.02047	0.581887	0.072556	0.651461
CHEMBL1806767		0	Cn1c(=O)c2c(nc(OCCOc3ccc(Cl)cc3)n2C)n(C)c1=O	IC50	'='	1830	nM	3.26245	5.74	False	A	Cn1c(=O)c2c(nc(OCCOc3ccc(Cl)cc3)n2C)n(C)c1=O	-1.06701	1.61876	0.155872	1.04067	0.674443	0.357211	0.068782	0.57752
CHEMBL1984764		0	Cc1sc(N/N=C/c2cccnc2)nc1-c1ccccc1	IC50	'='	1830	nM	3.26245	5.74	False	A	Cc1sc(NN=Cc2cccnc2)nc1-c1ccccc1	-1.53472	3.13791	0.390989	0.546691	1.54453	0.136535	-0.52067	1.30858
CHEMBL2417758		0	CN1N=C(c2ccccc2)CC1c1cccc(F)c1	IC50	'='	1820	nM	3.26007	5.74	False	A	CN1N=C(c2ccccc2)CC1c1cccc(F)c1	-2.37684	2.65153	0.778437	-0.00991	0.692798	0.433494	-0.691459	0.785447
CHEMBL3218127		0	CCC/C(C)=N\Nc1nc(-c2ccc3ccccc3c2)cs1	IC50	'='	1810	nM	3.25768	5.74	False	A	CCCC(C)=NNc1nc(-c2ccc3ccccc3c2)cs1	-1.30689	2.90842	1.03991	0.281485	1.38939	-0.301404	-0.801497	1.07119
CHEMBL3797630		0	COc1ccc(-c2cc3cc(C#N)c(C#N)cc3n2O)cc1	IC50	'='	1840	nM	3.26482	5.74	False	A	COc1ccc(-c2cc3cc(C#N)c(C#N)cc3n2O)cc1	-1.42107	3.74604	0.057298	0.118623	0.854246	0.416001	-0.463064	0.801149
CHEMBL398440	CHLOROXYLENOL	4	Cc1cc(O)cc(C)c1Cl	IC50	'='	1829	nM	3.26221	5.74	False	A	Cc1cc(O)cc(C)c1Cl	-4.24869	1.84917	-0.521013	-0.415244	0.163073	0.324389	-0.941999	0.069632
CHEMBL4163420		0	O=[N+]([O-])c1cccc(-c2csc(NN=C3CCCCCCC3)n2)c1	IC50	'='	1820	nM	3.26007	5.74	False	A	O=[N+]([O-])c1cccc(-c2csc(NN=C3CCCCCCC3)n2)c1	-0.950468	1.63736	0.570026	0.511509	1.25548	0.398275	-0.048443	0.296924
CHEMBL3218128		0	CC/C(C)=N/Nc1nc(-c2ccc3ccccc3c2)cs1	IC50	'='	1860	nM	3.26951	5.73	False	A	CCC(C)=NNc1nc(-c2ccc3ccccc3c2)cs1	-1.51758	3.07977	0.802838	0.195357	1.3791	-0.09266	-0.732262	1.11304
CHEMBL1213779		0	COc1cccc(-c2csc(NN=C3CCCCC3)n2)c1	IC50	'='	1910	nM	3.28103	5.72	False	A	COc1cccc(-c2csc(NN=C3CCCCC3)n2)c1	-1.72568	1.65803	0.564827	0.178425	1.06587	0.08803	-0.594166	0.631644
CHEMBL1945151		0	O=c1ccoc2ccc(OCCCc3ccccc3)cc12	IC50	'='	1910	nM	3.28103	5.72	False	A	O=c1ccoc2ccc(OCCCc3ccccc3)cc12	-1.78854	2.40071	0.919358	0.194655	0.552397	-0.59209	0.019247	0.620033
CHEMBL2058418		0	C/N=C1\NC(=O)/C(=C\c2c[nH]c3c(Br)cccc23)N1C	IC50	'='	1900	nM	3.27875	5.72	False	A	CN=C1NC(=O)C(=Cc2c[nH]c3c(Br)cccc23)N1C	-1.83251	1.99749	-0.256909	0.357845	1.0554	1.30453	-0.074239	0.365799
CHEMBL2158241		0	O=C1NC(=O)c2cc(SCc3ccccc3)ccc21	IC50	'='	1920	nM	3.2833	5.72	False	A	O=C1NC(=O)c2cc(SCc3ccccc3)ccc21	-2.03078	2.8225	0.107101	0.219537	0.731612	0.078533	0.098162	0.712102
CHEMBL2391877		0	O=C1OCc2ccc(OCCOc3ccccc3)cc21	IC50	'='	1910	nM	3.28103	5.72	False	A	O=C1OCc2ccc(OCCOc3ccccc3)cc21	-1.98086	2.46465	0.471709	0.327544	0.328797	-0.708163	-0.051145	0.773604
CHEMBL3218144		0	CC1CC/C(=N\Nc2nc(-c3ccc4ccccc4c3)cs2)C1	IC50	'='	1910	nM	3.28103	5.72	False	A	CC1CCC(=NNc2nc(-c3ccc4ccccc4c3)cs2)C1	-1.18077	2.96773	1.07926	-0.205239	1.18654	0.406896	-0.770306	0.942041
CHEMBL3264955		0	CC1CC/C(=N\Nc2nc(-c3ccc(F)cc3)cs2)C1	IC50	'='	1890	nM	3.27646	5.72	False	A	CC1CCC(=NNc2nc(-c3ccc(F)cc3)cs2)C1	-2.04698	1.90646	0.421859	0.364711	0.840183	0.442628	-0.666262	0.641845
CHEMBL3330329		0	CC[C@@]1(N)C[C@@H]1c1ccccc1.Cl	IC50	'='	1920	nM	3.2833	5.72	False	A	CCC1(N)CC1c1ccccc1.Cl	-3.28683	0.872849	-0.712291	-0.312676	0.274967	-0.229665	-0.671889	1.29426
CHEMBL2058410		0	CN1C(=N)N/C(=C\c2c[nH]c3ccccc23)C1=O	IC50	'='	1967	nM	3.2938	5.71	False	A	CN1C(=N)NC(=Cc2c[nH]c3ccccc23)C1=O	-2.0255	2.02459	-0.876139	0.079358	1.44177	1.02374	-0.053393	0.472484
CHEMBL2420785		0	Cc1ccc(C(=O)/C=C/c2ccc(F)c(Br)c2)o1	IC50	'='	1950	nM	3.29003	5.71	False	A	Cc1ccc(C(=O)C=Cc2ccc(F)c(Br)c2)o1	-2.61686	2.50918	0.434432	0.940865	0.022085	0.113895	0.039669	0.548358
CHEMBL3112600		0	CCCCOc1ccc2oc(=O)c(CNCC)cc2c1	IC50	'='	1950	nM	3.29003	5.71	False	A	CCCCOc1ccc2oc(=O)c(CNCC)cc2c1	-2.01479	0.418813	0.508059	0.549118	0.731545	-1.00895	-0.161805	0.163466
CHEMBL3218147		0	CC1CCC/C(=N\Nc2nc(-c3ccc4ccccc4c3)cs2)C1	IC50	'='	1940	nM	3.2878	5.71	False	A	CC1CCCC(=NNc2nc(-c3ccc4ccccc4c3)cs2)C1	-1.00221	2.85718	1.27341	-0.270439	1.16134	0.422644	-0.853465	0.866391
CHEMBL3218148		0	CC1CCC(=NNc2nc(-c3ccc4ccccc4c3)cs2)CC1	IC50	'='	1950	nM	3.29003	5.71	False	A	CC1CCC(=NNc2nc(-c3ccc4ccccc4c3)cs2)CC1	-1.00221	2.85718	1.27341	-0.270439	1.16134	0.422644	-0.853465	0.866391
CHEMBL3770875		0	O=c1ccoc2cc(OCc3ccc(C(F)(F)F)cc3)ccc12	IC50	'='	1970	nM	3.29447	5.71	False	A	O=c1ccoc2cc(OCc3ccc(C(F)(F)F)cc3)ccc12	-1.75056	2.77617	0.383596	1.01257	-0.603441	0.478412	0.009696	0.424249
CHEMBL3896947		0	O=C1/C(=C/c2ccccc2)Cc2cc(O)ccc21	IC50	'='	1940	nM	3.2878	5.71	False	A	O=C1C(=Cc2ccccc2)Cc2cc(O)ccc21	-2.31658	3.05131	0.316183	-0.541568	0.513302	0.32018	-0.15829	0.24232
CHEMBL4063972		0	O=c1c(/C=N/c2cc(Cl)ccc2O)coc2ccccc12	IC50	'='	1940	nM	3.2878	5.71	False	A	O=c1c(C=Nc2cc(Cl)ccc2O)coc2ccccc12	-1.6875	3.05421	-0.019718	0.381173	0.271133	0.566973	0.306861	0.131321
CHEMBL246809		0	Cc1ccc(-c2csc(NN=C3CCCC3)n2)cc1	IC50	'='	1995.26	nM	3.3	5.7	False	A	Cc1ccc(-c2csc(NN=C3CCCC3)n2)cc1	-2.13738	1.87358	0.536823	0.022006	1.18353	0.256621	-0.654784	0.685665
CHEMBL3218145		0	c1ccc2cc(-c3csc(NN=C4CCCCC4)n3)ccc2c1	IC50	'='	1980	nM	3.29667	5.7	False	A	c1ccc2cc(-c3csc(NN=C4CCCCC4)n3)ccc2c1	-1.17958	2.97493	1.1136	-0.196656	1.17859	0.402614	-0.783802	0.925581
CHEMBL3218146		0	CC1CCCC/C1=N\Nc1nc(-c2ccc3ccccc3c2)cs1	IC50	'='	2010	nM	3.3032	5.7	False	A	CC1CCCCC1=NNc1nc(-c2ccc3ccccc3c2)cs1	-1.0011	2.86462	1.30874	-0.261587	1.15313	0.418202	-0.86737	0.849425
CHEMBL3218165		0	C/C(=N\Nc1nc(-c2ccc3ccccc3c2)cs1)c1ccccc1	IC50	'='	2000	nM	3.30103	5.7	False	A	CC(=NNc1nc(-c2ccc3ccccc3c2)cs1)c1ccccc1	-0.559431	4.43841	1.38209	0.050329	1.33845	0.069476	-0.841116	1.35381
CHEMBL3394522		0	CC1=NN(C(=O)CN2CCNCC2)C(c2cc(Br)cc(Br)c2O)C1	IC50	'='	2000	nM	3.30103	5.7	False	A	CC1=NN(C(=O)CN2CCNCC2)C(c2cc(Br)cc(Br)c2O)C1	-1.1664	0.701746	-0.171497	0.48156	0.47664	0.964998	-0.506499	-0.174267
CHEMBL553631		0	C=C(CNN)c1ccccc1C.Cl	IC50	'='	2000	nM	3.30103	5.7	False	A	C=C(CNN)c1ccccc1C.Cl	-3.04255	0.936862	-1.10358	0.373534	0.719048	-0.628539	-0.556176	1.29444
CHEMBL2313286		0	Cn1c(=O)c2c(cc(C#Cc3ccc(Cl)cc3)n2C)n(C)c1=O	IC50	'='	2022	nM	3.30578	5.69	False	A	Cn1c(=O)c2c(cc(C#Cc3ccc(Cl)cc3)n2C)n(C)c1=O	-1.77303	2.28918	0.436157	0.056254	0.545896	1.507	-0.027802	0.419282
CHEMBL3218160		0	C(=N/Nc1nc(-c2ccc3ccccc3c2)cs1)\c1ccco1	IC50	'='	2040	nM	3.30963	5.69	False	A	C(=NNc1nc(-c2ccc3ccccc3c2)cs1)c1ccco1	-0.962372	4.1984	0.787398	0.386637	1.22041	0.119514	-0.484262	1.38532
CHEMBL3652412		0	Cc1cn(-c2ccc3nc(-c4ccccc4)ncc3c2)cn1	IC50	'='	2060	nM	3.31387	5.69	False	A	Cc1cn(-c2ccc3nc(-c4ccccc4)ncc3c2)cn1	-1.41555	4.3755	0.70459	-0.129165	1.44284	0.633142	-0.793815	1.73679
CHEMBL4174974		0	CN1c2c(nn(-c3ccc(/C=N/NC(=S)Nc4ccc(Cl)cc4)cc3)c2-c2ccccc2)-c2ccccc2S1(=O)=O	IC50	'='	2060	nM	3.31387	5.69	False	A	CN1c2c(nn(-c3ccc(C=NNC(=S)Nc4ccc(Cl)cc4)cc3)c2-c2ccccc2)-c2ccccc2S1(=O)=O	3.42419	5.20789	2.22625	0.735963	0.87899	1.0082	-0.181154	1.60633
CHEMBL1766555		0	CC(=O)Nc1ccc(/C=C2\COc3ccccc3C2=O)cc1	IC50	'='	2100	nM	3.32222	5.68	False	A	CC(=O)Nc1ccc(C=C2COc3ccccc3C2=O)cc1	-1.53039	2.55459	0.29051	-0.143218	0.707333	0.430232	0.224857	0.451055
CHEMBL2058419		0	CN1C(=N)N(C)/C(=C/c2c[nH]c3cccc(Br)c23)C1=O	IC50	'='	2067	nM	3.31534	5.68	False	A	CN1C(=N)N(C)C(=Cc2c[nH]c3cccc(Br)c23)C1=O	-1.82964	1.9973	-0.260029	0.357795	1.05601	1.30384	-0.072787	0.364852
CHEMBL2204758		0	N#Cc1ccc(SCc2ccc(F)cc2)cc1C#N	IC50	'='	2100	nM	3.32222	5.68	False	A	N#Cc1ccc(SCc2ccc(F)cc2)cc1C#N	-2.36785	3.15189	0.362683	0.769856	0.627271	0.137067	-0.375553	0.994442
CHEMBL3218158		0	Cc1sc(NN=C2CCCCCC2)nc1-c1ccccc1	IC50	'='	2110	nM	3.32428	5.68	False	A	Cc1sc(NN=C2CCCCCC2)nc1-c1ccccc1	-1.78481	1.64577	0.869259	-0.137331	1.14515	0.317412	-0.797467	0.560335
CHEMBL3288300		0	Cc1ccc(COc2ccc3c(c2)CCCC3=O)cc1	IC50	'='	2090	nM	3.32015	5.68	False	A	Cc1ccc(COc2ccc3c(c2)CCCC3=O)cc1	-2.09862	2.42575	1.12809	-0.404975	0.51664	-0.211423	-0.500071	0.606243
CHEMBL3651147		0	c1ccc(COc2ccc(C3C[C@@H]3NCc3ccccn3)cc2)cc1	IC50	'='	2100	nM	3.32222	5.68	False	A	c1ccc(COc2ccc(C3CC3NCc3ccccn3)cc2)cc1	-0.787919	3.02266	1.44491	0.063864	1.04928	-0.666321	-0.990757	1.29039
CHEMBL3652426		0	CN(C)c1ccc(-c2ccc3cc(-n4ccnc4)ccc3n2)cc1	IC50	'='	2090	nM	3.32015	5.68	False	A	CN(C)c1ccc(-c2ccc3cc(-n4ccnc4)ccc3n2)cc1	-1.03553	4.09342	1.19737	-0.120514	1.43782	0.396974	-0.985265	1.6243
CHEMBL3682538		0	N[C@@H]1CC1c1ccccc1	IC50	'='	2100	nM	3.32222	5.68	False	A	NC1CC1c1ccccc1	-4.02286	1.30309	-0.660285	-0.688213	0.982753	-0.020859	-0.987857	0.581099
CHEMBL3798677		0	Cc1ccc(C(=O)Cc2cc3c(cc2[N+](=O)[O-])C(=O)NC3=O)cc1	IC50	'='	2110	nM	3.32428	5.68	False	A	Cc1ccc(C(=O)Cc2cc3c(cc2[N+](=O)[O-])C(=O)NC3=O)cc1	-0.793193	2.60114	-0.222842	0.850032	0.824979	0.215365	1.10602	0.269827
CHEMBL3800320		0	CC(=O)On1c(-c2cccs2)cc2cc(C#N)c(C#N)cc21	IC50	'='	2080	nM	3.31806	5.68	False	A	CC(=O)On1c(-c2cccs2)cc2cc(C#N)c(C#N)cc21	-1.59099	3.2415	0.160162	0.725407	0.903004	0.545812	0.23067	1.0332
CHEMBL3900500		0	N#Cc1ccc(/C=C2\Cc3cc(O)ccc3C2=O)cc1	IC50	'='	2080	nM	3.31806	5.68	False	A	N#Cc1ccc(C=C2Cc3cc(O)ccc3C2=O)cc1	-1.91883	3.11701	0.161807	-0.297246	0.595116	0.592032	0.029253	0.238082
CHEMBL1917531		0	COc1cc2c3c(c1)C(=O)C1=C(CCCC1)C3=NCC2	IC50	'='	2120	nM	3.32634	5.67	False	A	COc1cc2c3c(c1)C(=O)C1=C(CCCC1)C3=NCC2	-2.27846	1.03745	0.688383	-0.574827	0.447362	0.973379	0.239042	-0.090305
CHEMBL3113647		0	CCCOc1ccc2oc(=O)c(CN3CCCC3)cc2c1	IC50	'='	2160	nM	3.33445	5.67	False	A	CCCOc1ccc2oc(=O)c(CN3CCCC3)cc2c1	-2.00796	0.545203	0.759955	0.074605	0.490162	-0.242071	-0.056094	0.107334
CHEMBL347197		0	CC/N=C1/CCc2c1n(C)c1ccccc21	IC50	'='	2120	nM	3.32634	5.67	False	A	CCN=C1CCc2c1n(C)c1ccccc21	-2.99369	1.90741	0.629531	-0.587651	1.03815	0.542998	-0.613955	0.669365
CHEMBL4073506		0	Cc1ccc2occ(/C=N/c3cc(Cl)ccc3O)c(=O)c2c1	IC50	'='	2150	nM	3.33244	5.67	False	A	Cc1ccc2occ(C=Nc3cc(Cl)ccc3O)c(=O)c2c1	-1.50757	2.90569	0.213047	0.253269	0.293874	0.534833	0.181324	0.045721
CHEMBL4094745		0	Cc1c(Cl)c(=O)oc2cc(OCc3ccccc3)ccc12	IC50	'='	2130	nM	3.32838	5.67	False	A	Cc1c(Cl)c(=O)oc2cc(OCc3ccccc3)ccc12	-1.92764	2.72209	0.760442	0.272565	0.136958	0.133295	0.023104	0.493673
CHEMBL1642678		0	O=C1Nc2ccc(CCCCc3ccccc3)cc2C1=O	IC50	'='	2190	nM	3.34044	5.66	False	A	O=C1Nc2ccc(CCCCc3ccccc3)cc2C1=O	-1.6293	2.34339	0.814244	0.207953	0.859764	-0.516531	-0.239847	0.605393
CHEMBL2062872		0	O=Cc1coc2ccc(OCc3cccc(Br)c3)cc2c1=O	IC50	'='	2200	nM	3.34242	5.66	False	A	O=Cc1coc2ccc(OCc3cccc(Br)c3)cc2c1=O	-1.57905	2.75381	0.46218	0.721921	0.124419	0.051297	0.576177	0.488563
CHEMBL3398527		0	Cc1ccc(-c2c(Br)c3cc(C#N)c(C#N)cc3n2O)cc1	IC50	'='	2190	nM	3.34044	5.66	False	A	Cc1ccc(-c2c(Br)c3cc(C#N)c(C#N)cc3n2O)cc1	-1.49158	3.95161	0.356134	0.190136	0.615589	0.926291	-0.640319	0.692287
CHEMBL3770527		0	O=C1COc2ccccc2C2CC(c3ccccc3)=NN12	IC50	'='	2195	nM	3.34143	5.66	False	A	O=C1COc2ccccc2C2CC(c3ccccc3)=NN12	-1.85633	2.67274	0.431064	-0.379469	0.677385	0.940113	-0.002874	0.634248
CHEMBL3219202		0	C/C(=N\Nc1nc(-c2ccccc2)c(C)s1)c1ccccc1	IC50	'='	2240	nM	3.35025	5.65	False	A	CC(=NNc1nc(-c2ccccc2)c(C)s1)c1ccccc1	-1.33108	3.30763	0.944502	0.204663	1.36634	-0.062092	-0.760162	1.13628
CHEMBL1253680		0	Fc1ccc(-c2csc(NN=C3CCCC3)n2)c(F)c1	IC50	'='	2290.87	nM	3.36	5.64	False	A	Fc1ccc(-c2csc(NN=C3CCCC3)n2)c(F)c1	-2.12848	2.08459	0.163947	0.844785	0.473861	0.610895	-0.602361	0.64564
CHEMBL2023193	[18F]FLUORORASAGILINE	0	C#CCN[C@H]1c2ccccc2C[C@@H]1[18F]	IC50	'='	2300	nM	3.36173	5.64	False	A	C#CCNC1c2ccccc2CC1[F]	-3.57879	1.31539	0.102725	0.033993	0.447343	0.079483	-0.764041	0.422162
CHEMBL2158249		0	O=C1NC(=O)c2cc(SCCc3ccccc3)ccc21	IC50	'='	2270	nM	3.35603	5.64	False	A	O=C1NC(=O)c2cc(SCCc3ccccc3)ccc21	-1.8179	2.61669	0.344719	0.285981	0.784975	-0.200067	0.011641	0.684202
CHEMBL3218129		0	C/C(CC(C)C)=N/Nc1nc(-c2ccc3ccccc3c2)cs1	IC50	'='	2310	nM	3.36361	5.64	False	A	CC(CC(C)C)=NNc1nc(-c2ccc3ccccc3c2)cs1	-1.13132	2.78967	1.19756	0.189451	1.36489	-0.251906	-0.870317	1.00276
CHEMBL3218153		0	Cc1sc(N/N=C2\CCC(C)C2)nc1-c1ccccc1	IC50	'='	2290	nM	3.35984	5.64	False	A	Cc1sc(NN=C2CCC(C)C2)nc1-c1ccccc1	-1.96369	1.74275	0.641212	-0.078502	1.17997	0.294789	-0.703449	0.650621
CHEMBL3218149		0	c1ccc2cc(-c3csc(NN=C4CCCCCC4)n3)ccc2c1	IC50	'='	2330	nM	3.36736	5.63	False	A	c1ccc2cc(-c3csc(NN=C4CCCCCC4)n3)ccc2c1	-1.00103	2.86438	1.30775	-0.261856	1.15338	0.418362	-0.86696	0.849931
CHEMBL3219194		0	C(=N/Nc1nc(-c2ccc3ccccc3c2)cs1)\c1c[nH]c2ccccc12	IC50	'='	2340	nM	3.36922	5.63	False	A	C(=NNc1nc(-c2ccc3ccccc3c2)cs1)c1c[nH]c2ccccc12	0.086777	5.06421	1.2815	0.082419	1.52138	0.340101	-0.925644	1.5249
CHEMBL4174656		0	CN1c2c(nn(-c3ccc(/C=N/NC(=S)Nc4ccc(F)cc4)cc3)c2-c2ccccc2)-c2ccccc2S1(=O)=O	IC50	'='	2330	nM	3.36736	5.63	False	A	CN1c2c(nn(-c3ccc(C=NNC(=S)Nc4ccc(F)cc4)cc3)c2-c2ccccc2)-c2ccccc2S1(=O)=O	2.96859	5.24768	2.10419	0.634322	1.35217	1.06921	-0.513733	0.935876
CHEMBL1214402		0	NC(=O)c1cnc(-c2cnc3c(Nc4ccc(C(F)(F)F)cn4)ccnc3n2)c(C(F)(F)F)c1	IC50	'='	2400	nM	3.38021	5.62	False	A	NC(=O)c1cnc(-c2cnc3c(Nc4ccc(C(F)(F)F)cn4)ccnc3n2)c(C(F)(F)F)c1	0.751466	3.55868	-0.575441	2.60372	0.066363	1.81165	-0.885093	1.15878
CHEMBL255700		0	C#CCNCc1ccnc2c(O)cccc12	IC50	'='	2390	nM	3.3784	5.62	False	A	C#CCNCc1ccnc2c(O)cccc12	-2.66125	2.38586	-0.332761	0.147613	1.04606	-0.385962	-0.752936	0.677539
CHEMBL3218137		0	C/C(CC(C)C)=N/Nc1nc(-c2ccccc2)c(C)s1	IC50	'='	2400	nM	3.38021	5.62	False	A	CC(CC(C)C)=NNc1nc(-c2ccccc2)c(C)s1	-1.91265	1.55834	0.763369	0.335921	1.36413	-0.394812	-0.800908	0.714547
CHEMBL3219203		0	C/C(=N\Nc1nc(-c2ccccc2)c(C)s1)c1ccccn1	IC50	'='	2390	nM	3.3784	5.62	False	A	CC(=NNc1nc(-c2ccccc2)c(C)s1)c1ccccn1	-1.36311	3.00274	0.582525	0.438289	1.52601	0.164695	-0.613376	1.21713
CHEMBL3394516		0	O=C(CN1CCNCC1)N1N=C(c2ccc(F)cc2)CC1c1cc(Cl)ccc1O	IC50	'='	2400	nM	3.38021	5.62	False	A	O=C(CN1CCNCC1)N1N=C(c2ccc(F)cc2)CC1c1cc(Cl)ccc1O	-0.114401	2.04095	0.46611	0.443218	0.540972	0.755558	-0.676856	0.191578
CHEMBL3651118		0	N#Cc1cccc(CN[C@H]2CC2c2ccccc2)c1	IC50	'='	2400	nM	3.38021	5.62	False	A	N#Cc1cccc(CNC2CC2c2ccccc2)c1	-2.15196	2.50313	0.67456	-0.081983	1.10613	-0.309046	-0.810861	1.01864
CHEMBL3651125		0	c1ccc(C2C[C@@H]2NCc2ccc3c(c2)OCCO3)cc1	IC50	'='	2400	nM	3.38021	5.62	False	A	c1ccc(C2CC2NCc2ccc3c(c2)OCCO3)cc1	-1.78127	2.17742	0.747369	-0.416169	0.558554	-0.176676	-0.778272	0.822259
CHEMBL3759239		0	c1ccc([C@H]2C[C@@H]2NCC2CCNCC2)cc1	IC50	'='	2400	nM	3.38021	5.62	False	A	c1ccc(C2CC2NCC2CCNCC2)cc1	-2.66672	0.390128	0.253976	-0.47865	0.954545	-0.230677	-1.1482	0.431639
CHEMBL4074011		0	O=C1CCc2ccc(OCCCCCN3CCN(Cc4ccccc4)CC3)cc2N1	IC50	'='	2400	nM	3.38021	5.62	False	A	O=C1CCc2ccc(OCCCCCN3CCN(Cc4ccccc4)CC3)cc2N1	0.090958	1.27932	1.76462	0.131799	0.941673	-0.43474	-0.907145	0.70521
CHEMBL487235		0	C=C(Br)COc1ccc2c(oc(=O)c3ccccc32)c1C	IC50	'='	2380	nM	3.37658	5.62	False	A	C=C(Br)COc1ccc2c(oc(=O)c3ccccc32)c1C	-1.866	2.72933	0.834151	0.281124	0.129901	0.164584	0.015131	0.48129
CHEMBL2058151		0	N=C1NC(=O)/C(=C/c2c[nH]c3cccc(Br)c23)N1	IC50	'='	2467	nM	3.39217	5.61	False	A	N=C1NC(=O)C(=Cc2c[nH]c3cccc(Br)c23)N1	-1.87975	2.27204	-1.20686	0.539903	1.12239	1.30251	-0.093771	0.397069
CHEMBL3218131		0	CCCCC/C(C)=N\Nc1nc(-c2ccc3ccccc3c2)cs1	IC50	'='	2450	nM	3.38917	5.61	False	A	CCCCCC(C)=NNc1nc(-c2ccc3ccccc3c2)cs1	-0.888126	2.59885	1.50075	0.438118	1.39349	-0.65327	-0.933496	0.994014
CHEMBL3218152		0	Cc1sc(N/N=C2\CCCC2C)nc1-c1ccccc1	IC50	'='	2440	nM	3.38739	5.61	False	A	Cc1sc(NN=C2CCCC2C)nc1-c1ccccc1	-1.96258	1.75019	0.676545	-0.06965	1.17176	0.290348	-0.717355	0.633655
CHEMBL294264	PURPURIN	0	O=C1c2ccccc2C(=O)c2c(O)c(O)cc(O)c21	IC50	'='	2500	nM	3.39794	5.6	True	A	O=C1c2ccccc2C(=O)c2c(O)c(O)cc(O)c21	-1.6625	3.46758	-1.39537	-0.447726	-0.084961	0.589261	0.079324	-0.556215
CHEMBL3218135		0	CCC/C(C)=N\Nc1nc(-c2ccccc2)c(C)s1	IC50	'='	2520	nM	3.4014	5.6	False	A	CCCC(C)=NNc1nc(-c2ccccc2)c(C)s1	-2.08694	1.67022	0.606709	0.43394	1.39187	-0.462228	-0.735037	0.78271
CHEMBL3651123		0	c1ccc(C2C[C@@H]2NCc2ccc3c(c2)CCO3)cc1	IC50	'='	2500	nM	3.39794	5.6	False	A	c1ccc(C2CC2NCc2ccc3c(c2)CCO3)cc1	-1.98202	2.22162	0.921008	-0.482505	0.701152	-0.227005	-0.891068	0.864187
CHEMBL382645		0	NCCCOc1c2occc2cc2ccc(=O)oc12	IC50	'='	2510	nM	3.39967	5.6	False	A	NCCCOc1c2occc2cc2ccc(=O)oc12	-1.92794	1.74168	-0.598538	0.382248	0.618765	-0.227704	0.213515	0.527771
CHEMBL44	GENISTEIN	2	O=c1c(-c2ccc(O)cc2)coc2cc(O)cc(O)c12	IC50	'='	2520	nM	3.4014	5.6	False	A	O=c1c(-c2ccc(O)cc2)coc2cc(O)cc(O)c12	-1.46761	3.21824	-1.14166	-0.379234	0.03008	0.206119	-0.011753	-0.546892
CHEMBL1421247		0	CC(C)=NNc1nc(-c2ccccc2)c(C)s1	IC50	'='	2550	nM	3.40654	5.59	False	A	CC(C)=NNc1nc(-c2ccccc2)c(C)s1	-2.51	2.01411	0.088068	0.230159	1.37145	-0.006506	-0.590307	0.88106
CHEMBL2058415		0	C/N=C1\NC(=O)/C(=C\c2c[nH]c3cccc(Br)c23)N1C	IC50	'='	2583	nM	3.41212	5.59	False	A	CN=C1NC(=O)C(=Cc2c[nH]c3cccc(Br)c23)N1C	-1.83251	1.99749	-0.256909	0.357845	1.0554	1.30453	-0.074239	0.365799
CHEMBL3218166		0	C(=N/Nc1nc(-c2ccc3ccccc3c2)cs1)\c1cccnc1	IC50	'='	2570	nM	3.40993	5.59	False	A	C(=NNc1nc(-c2ccc3ccccc3c2)cs1)c1cccnc1	-0.765086	4.2702	0.831995	0.379056	1.51676	0.286058	-0.599578	1.52282
CHEMBL3330338		0	Cl.N[C@]1(Cc2ccccc2)C[C@H]1c1ccccc1	IC50	'='	2590	nM	3.4133	5.59	False	A	Cl.NC1(Cc2ccccc2)CC1c1ccccc1	-2.17198	2.34885	-0.200974	-0.323169	0.398425	-0.288585	-0.635614	1.86145
CHEMBL3763320		0	Cc1ccc(COc2ccc3sc(=O)oc3c2)cc1	IC50	'='	2550	nM	3.40654	5.59	False	A	Cc1ccc(COc2ccc3sc(=O)oc3c2)cc1	-2.19821	2.79842	0.591004	0.097568	0.267597	-0.13407	-0.125515	0.616354
CHEMBL4159091		0	O=[N+]([O-])c1cccc(-c2csc(NN=C3CCCCC3)n2)c1	IC50	'='	2560	nM	3.40824	5.59	False	A	O=[N+]([O-])c1cccc(-c2csc(NN=C3CCCCC3)n2)c1	-1.3035	1.84662	0.160932	0.699836	1.27422	0.345558	0.136111	0.437931
CHEMBL488072		0	CC(=O)COc1ccc2c(oc(=O)c3ccccc32)c1C	IC50	'='	2560	nM	3.40824	5.59	False	A	CC(=O)COc1ccc2c(oc(=O)c3ccccc32)c1C	-1.80074	2.58384	0.419938	-0.000927	0.331351	-0.042968	0.20928	0.539662
CHEMBL108660		0	Cc1cc(=O)oc2cc(OCc3ccccc3)ccc12	IC50	'='	2620	nM	3.4183	5.58	False	A	Cc1cc(=O)oc2cc(OCc3ccccc3)ccc12	-2.03352	2.65451	0.732535	-0.046492	0.450279	-0.095278	0.041442	0.551913
CHEMBL1927670		0	Cn1c(=O)c2c(nc(SCc3ccc(Br)cc3)n2C)n(C)c1=O	IC50	'='	2620	nM	3.4183	5.58	False	A	Cn1c(=O)c2c(nc(SCc3ccc(Br)cc3)n2C)n(C)c1=O	-1.45021	1.90946	0.298588	0.742196	0.782859	0.878058	-0.043394	0.5525
CHEMBL1938483		0	Clc1ccc(OCCCN2CC=CCC2)c(Cl)c1	IC50	'='	2600	nM	3.41497	5.58	False	A	Clc1ccc(OCCCN2CC=CCC2)c(Cl)c1	-2.82446	0.780428	0.828626	0.747243	0.206109	-0.348194	-0.617653	0.253007
CHEMBL3218143		0	CC1CCC/C1=N\Nc1nc(-c2ccc3ccccc3c2)cs1	IC50	'='	2600	nM	3.41497	5.58	False	A	CC1CCCC1=NNc1nc(-c2ccc3ccccc3c2)cs1	-1.17966	2.97518	1.11459	-0.196388	1.17833	0.402454	-0.784211	0.925074
CHEMBL4099570		0	Cc1ccc2occ(/C=N/c3ccc(Cl)cc3O)c(=O)c2c1	IC50	'='	2620	nM	3.4183	5.58	False	A	Cc1ccc2occ(C=Nc3ccc(Cl)cc3O)c(=O)c2c1	-1.50757	2.90569	0.213047	0.253269	0.293874	0.534833	0.181324	0.045721
CHEMBL4174116		0	C/C(=N/Nc1nc(-c2cccc([N+](=O)[O-])c2)cs1)C1CC1	IC50	'='	2660	nM	3.42488	5.58	False	A	CC(=NNc1nc(-c2cccc([N+](=O)[O-])c2)cs1)C1CC1	-1.44507	1.90146	-0.040059	1.00055	1.32801	0.051137	0.270059	0.583472
CHEMBL519426		0	COc1c(OC2CCCC2=O)ccc2ccc(=O)oc12	IC50	'='	2660	nM	3.42488	5.58	False	A	COc1c(OC2CCCC2=O)ccc2ccc(=O)oc12	-2.17605	1.02177	-0.044285	0.148735	0.0896	0.198488	0.724023	-0.046713
CHEMBL1198953		0	C[n+]1ccc2c3ccccc3n(CCCCCCCCCn3c4ccccc4c4cc[n+](C)cc43)c2c1	IC50	'='	2700	nM	3.43136	5.57	False	A	C[n+]1ccc2c3ccccc3n(CCCCCCCCCn3c4ccccc4c4cc[n+](C)cc43)c2c1	1.66228	4.00831	3.73043	-0.132151	1.42995	-0.26074	-1.58547	1.67777
CHEMBL186433		0	COc1c(O)cc2oc3c(O)cccc3c(=O)c2c1O	IC50	'='	2700	nM	3.43136	5.57	False	A	COc1c(O)cc2oc3c(O)cccc3c(=O)c2c1O	-1.45745	3.17064	-1.35989	-0.349643	-0.2249	0.127732	-0.195637	-0.512333
CHEMBL2409540		0	C/C(=N/Nc1nc(-c2ccccc2)cs1)c1ccncc1	IC50	'='	2670	nM	3.42651	5.57	False	A	CC(=NNc1nc(-c2ccccc2)cs1)c1ccncc1	-1.5397	3.13283	0.360853	0.539891	1.5506	0.139004	-0.50956	1.3219
CHEMBL3121866		0	C#CCNCCOc1ccc2cc(C(=O)OC)c(=O)oc2c1	IC50	'='	2680	nM	3.42813	5.57	False	A	C#CCNCCOc1ccc2cc(C(=O)OC)c(=O)oc2c1	-1.61987	0.806668	-0.015952	1.13991	0.533495	-0.846306	0.674314	0.119584
CHEMBL3218162		0	C(=N/Nc1nc(-c2ccc3ccccc3c2)cs1)\c1cccs1	IC50	'='	2710	nM	3.43297	5.57	False	A	C(=NNc1nc(-c2ccc3ccccc3c2)cs1)c1cccs1	-0.973848	4.23166	1.0051	0.368377	1.2973	0.180461	-0.554636	1.36975
CHEMBL3219199		0	C/C(=N\Nc1nc(-c2ccccc2)c(C)s1)c1cccs1	IC50	'='	2670	nM	3.42651	5.57	False	A	CC(=NNc1nc(-c2ccccc2)c(C)s1)c1cccs1	-1.57321	2.92885	0.68684	0.403653	1.3229	0.058997	-0.547129	1.08701
CHEMBL4077182		0	O=c1c(/C=N/c2ccc(F)cc2O)coc2ccc(Br)cc12	IC50	'='	2720	nM	3.43457	5.57	False	A	O=c1c(C=Nc2ccc(F)cc2O)coc2ccc(Br)cc12	-1.53306	3.11395	-0.056441	0.761363	-0.104065	0.798407	0.29163	0.071074
CHEMBL450239	(E)-6-STYRYLISATIN	0	O=C1Nc2cc(/C=C/c3ccccc3)ccc2C1=O	IC50	'='	2720	nM	3.43457	5.57	False	A	O=C1Nc2cc(C=Cc3ccccc3)ccc2C1=O	-2.06662	2.90526	0.154694	0.021698	0.825915	0.391843	0.283744	0.594601
CHEMBL1927669		0	Cn1c(=O)c2c(nc(SCc3ccc(Cl)cc3)n2C)n(C)c1=O	IC50	'='	2770	nM	3.44248	5.56	False	A	Cn1c(=O)c2c(nc(SCc3ccc(Cl)cc3)n2C)n(C)c1=O	-1.51103	1.90762	0.247635	0.737329	0.787129	0.845735	-0.042708	0.555512
CHEMBL2204764		0	N#Cc1ccc(SC2CCCC2)cc1C#N	IC50	'='	2780	nM	3.44404	5.56	False	A	N#Cc1ccc(SC2CCCC2)cc1C#N	-3.09632	1.40871	0.252357	0.004529	0.800604	0.305269	-0.352794	0.422731
CHEMBL399353		0	COc1ccc(-c2csc(N/N=C3\CCCCC3C)n2)cc1	IC50	'='	2760	nM	3.44091	5.56	False	A	COc1ccc(-c2csc(NN=C3CCCCC3C)n2)cc1	-1.54892	1.55736	0.762131	0.098958	1.04301	0.123418	-0.678274	0.558572
CHEMBL457535		0	COc1ccc(-c2csc(N/N=C3/CCCCC3C)n2)cc1	IC50	'='	2760	nM	3.44091	5.56	False	A	COc1ccc(-c2csc(NN=C3CCCCC3C)n2)cc1	-1.54892	1.55736	0.762131	0.098958	1.04301	0.123418	-0.678274	0.558572
CHEMBL1982267		0	CSC1=N/C(=C\c2c[nH]c3ccccc23)C(=O)N1	IC50	'='	2783	nM	3.44451	5.55	False	A	CSC1=NC(=Cc2c[nH]c3ccccc23)C(=O)N1	-2.15505	2.10505	-0.381413	0.307482	1.21431	0.72114	0.171384	0.472363
CHEMBL2417757		0	CN1N=C(c2ccccc2)CC1c1ccccc1F	IC50	'='	2840	nM	3.45332	5.55	False	A	CN1N=C(c2ccccc2)CC1c1ccccc1F	-2.37684	2.65153	0.778437	-0.00991	0.692798	0.433494	-0.691459	0.785447
CHEMBL3651122		0	COc1ccc(CN[C@H]2CC2c2ccccc2)cc1OC	IC50	'='	2800	nM	3.44716	5.55	False	A	COc1ccc(CNC2CC2c2ccccc2)cc1OC	-1.73073	1.99358	0.873392	-0.016769	0.739463	-0.845597	-0.877617	0.878902
CHEMBL3651134		0	COc1ccc(CN[C@H]2CC2c2ccccc2)cc1C	IC50	'='	2800	nM	3.44716	5.55	False	A	COc1ccc(CNC2CC2c2ccccc2)cc1C	-1.96426	2.09809	1.04159	-0.237525	0.833534	-0.666426	-1.02218	0.858959
CHEMBL4073325		0	CCN(CCCOc1cc(O)c2c(=O)c3ccccc3sc2c1)Cc1ccc(N(C)C)cc1	IC50	'='	2790	nM	3.4456	5.55	False	A	CCN(CCCOc1cc(O)c2c(=O)c3ccccc3sc2c1)Cc1ccc(N(C)C)cc1	0.965811	2.88724	2.02881	0.107987	0.717454	-0.767363	-0.925166	0.548522
CHEMBL4077045		0	C#CCn1c(-c2ccc(C(=O)N/N=C/c3ccc(O)cc3)cc2)nc2ccccc21	IC50	'='	2819	nM	3.4501	5.55	False	A	C#CCn1c(-c2ccc(C(=O)NN=Cc3ccc(O)cc3)cc2)nc2ccccc21	0.536564	4.31892	1.10562	0.348653	1.31177	0.061658	-0.587278	0.767017
CHEMBL50	QUERCETIN	3	O=c1c(O)c(-c2ccc(O)c(O)c2)oc2cc(O)cc(O)c12	IC50	'='	2800	nM	3.44716	5.55	False	A	O=c1c(O)c(-c2ccc(O)c(O)c2)oc2cc(O)cc(O)c12	-0.639214	3.0996	-2.1874	-0.454896	-0.278883	0.038338	-0.10574	-0.861223
CHEMBL556769		0	Cl.NNC/C(=C/F)c1ccccc1	IC50	'='	2800	nM	3.44716	5.55	False	A	Cl.NNCC(=CF)c1ccccc1	-3.09932	1.1201	-1.37378	0.93956	0.318434	-0.493531	-0.478039	1.3019
CHEMBL1253693		0	Clc1ccc(-c2csc(NN=C3CCCCC3)n2)cc1	IC50	'='	2884.03	nM	3.46	5.54	False	A	Clc1ccc(-c2csc(NN=C3CCCCC3)n2)cc1	-2.03225	1.94512	0.613937	0.344488	0.865919	0.472011	-0.694999	0.605045
CHEMBL2062877		0	CC(=O)c1cc(OCc2ccc(Br)cc2)ccc1O	IC50	'='	2900	nM	3.4624	5.54	False	A	CC(=O)c1cc(OCc2ccc(Br)cc2)ccc1O	-2.05507	2.7695	0.266357	0.455056	0.241041	-0.613583	-0.409472	0.395133
CHEMBL2151540		0	C/C(=N/Nc1nc(-c2ccc(C#N)cc2)cs1)c1nccs1	IC50	'='	2850	nM	3.45484	5.54	False	A	CC(=NNc1nc(-c2ccc(C#N)cc2)cs1)c1nccs1	-1.30008	3.08726	-0.023686	0.95368	1.55735	0.464054	-0.179303	1.25515
CHEMBL2151542		0	C/C(=N/Nc1nc(-c2ccc(C#N)cc2)cs1)c1ccccn1	IC50	'='	2850	nM	3.45484	5.54	False	A	CC(=NNc1nc(-c2ccc(C#N)cc2)cs1)c1ccccn1	-1.14638	3.18616	0.284376	0.773753	1.61762	0.401974	-0.368855	1.26701
CHEMBL2312975		0	Cn1c(=O)c2c(cc(OCc3ccc(Cl)cc3)n2C)n(C)c1=O	IC50	'='	2870	nM	3.45788	5.54	False	A	Cn1c(=O)c2c(cc(OCc3ccc(Cl)cc3)n2C)n(C)c1=O	-1.57405	1.89096	0.306734	0.535062	0.589603	0.648052	-0.022875	0.532316
CHEMBL2333928		0	C#CCN(C)[C@H](C)Cc1ccc(OCCCCCNc2c3c(nc4cc(Cl)ccc24)CCCC3)cc1	IC50	'='	2860	nM	3.45637	5.54	False	A	C#CCN(C)C(C)Cc1ccc(OCCCCCNc2c3c(nc4cc(Cl)ccc24)CCCC3)cc1	1.6424	1.91108	3.28351	0.709426	0.22861	-0.788108	-1.25075	1.50059
CHEMBL3218150		0	c1ccc2cc(-c3csc(NN=C4CCCCCCC4)n3)ccc2c1	IC50	'='	2910	nM	3.46389	5.54	False	A	c1ccc2cc(-c3csc(NN=C4CCCCCCC4)n3)ccc2c1	-0.822284	2.76018	1.49992	-0.319664	1.12637	0.435526	-0.946662	0.77826
CHEMBL4104691		0	COCCn1ncc2cc(C(=O)Nc3ccc(Cl)c(Cl)c3)ccc21	IC50	'='	2870	nM	3.45788	5.54	False	A	COCCn1ncc2cc(C(=O)Nc3ccc(Cl)c(Cl)c3)ccc21	-1.11138	3.03807	0.545937	1.01908	0.627382	0.079	-0.579983	1.0251
CHEMBL3218132		0	CCCC/C(CC)=N\Nc1nc(-c2ccc3ccccc3c2)cs1	IC50	'='	2930	nM	3.46687	5.53	False	A	CCCCC(CC)=NNc1nc(-c2ccc3ccccc3c2)cs1	-0.887015	2.60629	1.53608	0.44697	1.38528	-0.657711	-0.947402	0.977048
CHEMBL2151681		0	C/C(=N/Nc1nc(-c2ccc(F)cc2F)cs1)c1ccccn1	IC50	'='	3040	nM	3.48287	5.52	False	A	CC(=NNc1nc(-c2ccc(F)cc2F)cs1)c1ccccn1	-1.35286	3.21537	0.279259	1.27084	0.813901	0.500725	-0.581163	1.14571
CHEMBL2417759		0	CN1N=C(c2ccccc2)CC1c1ccc(F)cc1	IC50	'='	3000	nM	3.47712	5.52	False	A	CN1N=C(c2ccccc2)CC1c1ccc(F)cc1	-2.37684	2.65153	0.778437	-0.00991	0.692798	0.433494	-0.691459	0.785447
CHEMBL3319253		0	O=C(Nc1ccc(Cl)c(O)c1)c1ccc2[nH]ncc2c1	IC50	'='	3000	nM	3.47712	5.52	False	A	O=C(Nc1ccc(Cl)c(O)c1)c1ccc2[nH]ncc2c1	-1.50197	3.68488	-0.719386	0.425424	0.805398	0.472553	-0.613182	0.730487
CHEMBL3629807		0	COc1ccc(/C=C/c2cc(OC)cc(OC)c2/C=C/C(=O)c2cc3ccc(Br)cc3oc2=O)cc1	IC50	'='	3010	nM	3.47857	5.52	False	A	COc1ccc(C=Cc2cc(OC)cc(OC)c2C=CC(=O)c2cc3ccc(Br)cc3oc2=O)cc1	1.81629	3.10329	2.23365	0.80339	-0.289481	-0.363949	0.919142	0.945311
CHEMBL3651101		0	COc1cccc(CN[C@H]2CC2c2ccccc2)c1	IC50	'='	3000	nM	3.47712	5.52	False	A	COc1cccc(CNC2CC2c2ccccc2)c1	-2.14227	2.20198	0.845781	-0.152836	0.870569	-0.726122	-0.940738	0.945385
CHEMBL3651103		0	Clc1ccc(CN[C@H]2CC2c2ccccc2)cn1	IC50	'='	3000	nM	3.47712	5.52	False	A	Clc1ccc(CNC2CC2c2ccccc2)cn1	-2.47444	2.18321	0.503174	0.252434	0.850834	-0.134945	-0.882105	1.0313
CHEMBL3651108		0	COc1ccc(CN[C@H]2CC2c2ccc(Oc3ccccc3)cc2)cc1	IC50	'='	3000	nM	3.47712	5.52	False	A	COc1ccc(CNC2CC2c2ccc(Oc3ccccc3)cc2)cc1	-0.552795	3.29374	1.67746	-0.098562	0.738478	-0.8395	-1.04019	1.14686
CHEMBL3651146		0	c1ccc(C2C[C@@H]2NCc2ccc3[nH]ccc3c2)cc1	IC50	'='	3000	nM	3.47712	5.52	False	A	c1ccc(C2CC2NCc2ccc3[nH]ccc3c2)cc1	-1.71921	3.04797	0.813698	-0.362169	1.2079	-0.240859	-1.12271	1.22397
CHEMBL1945150		0	O=c1ccoc2ccc(OCCc3ccccc3)cc12	IC50	'='	3120	nM	3.49415	5.51	False	A	O=c1ccoc2ccc(OCCc3ccccc3)cc12	-2.00008	2.57622	0.671617	0.123356	0.520423	-0.360242	0.102667	0.655352
CHEMBL2313291		0	Cn1c(=O)c2c(c3ccc(-c4cccc(Cl)c4)cc3n2C)n(C)c1=O	IC50	'='	3110	nM	3.49276	5.51	False	A	Cn1c(=O)c2c(c3ccc(-c4cccc(Cl)c4)cc3n2C)n(C)c1=O	-1.05968	3.23235	0.842171	-0.018667	0.667361	1.18789	-0.249239	0.758067
CHEMBL3219206		0	Cc1sc(N/N=C/c2c[nH]c3ccccc23)nc1-c1ccccc1	IC50	'='	3120	nM	3.49415	5.51	False	A	Cc1sc(NN=Cc2c[nH]c3ccccc23)nc1-c1ccccc1	-0.679356	3.97931	0.836918	0.244129	1.55839	0.217772	-0.83879	1.33731
CHEMBL4066518		0	O=c1c(/C=N/c2cc(F)ccc2O)coc2ccc(Br)cc12	IC50	'='	3090	nM	3.48996	5.51	False	A	O=c1c(C=Nc2cc(F)ccc2O)coc2ccc(Br)cc12	-1.53306	3.11395	-0.056441	0.761363	-0.104065	0.798407	0.29163	0.071074
CHEMBL4172754		0	CN1c2c(nn(-c3ccc(/C=N/NC(=S)NCN4CCOCC4)cc3)c2-c2ccccc2)-c2ccccc2S1(=O)=O	IC50	'='	3070	nM	3.48714	5.51	False	A	CN1c2c(nn(-c3ccc(C=NNC(=S)NCN4CCOCC4)cc3)c2-c2ccccc2)-c2ccccc2S1(=O)=O	2.91781	3.58677	1.6907	0.465548	1.64557	1.1094	-0.284743	0.82327
CHEMBL508657	ISOPLYSIN A	0	C/N=C1\NC(=O)/C(=C\c2c[nH]c3ccccc23)N1C	IC50	'='	3075	nM	3.48785	5.51	False	A	CN=C1NC(=O)C(=Cc2c[nH]c3ccccc23)N1C	-1.99921	1.90961	-0.388239	0.018675	1.38508	1.04391	-0.040908	0.445775
CHEMBL3605362		0	COc1ccc2c(c1)c1c[n+](C)ccc1n2CCCCCCCCCn1c2ccc(OC)cc2c2c[n+](C)ccc21.[I-].[I-]	IC50	'='	3200	nM	3.50515	5.5	False	A	COc1ccc2c(c1)c1c[n+](C)ccc1n2CCCCCCCCCn1c2ccc(OC)cc2c2c[n+](C)ccc21.[I-].[I-]	3.3013	3.38688	2.88921	0.330443	0.531248	-0.004086	-0.876577	2.78381
CHEMBL3629809		0	CCOc1cccc2cc(C(=O)/C=C/c3c(/C=C/c4ccc(OC)cc4)cc(OC)cc3OC)c(=O)oc12	IC50	'='	3200	nM	3.50515	5.5	False	A	CCOc1cccc2cc(C(=O)C=Cc3c(C=Cc4ccc(OC)cc4)cc(OC)cc3OC)c(=O)oc12	1.82458	2.80922	2.35811	0.525008	0.410245	-0.72305	0.613789	0.281359
CHEMBL3651093		0	FC(F)(F)c1ccc(CN[C@H]2CC2c2ccccc2)cc1	IC50	'='	3200	nM	3.50515	5.5	False	A	FC(F)(F)c1ccc(CNC2CC2c2ccccc2)cc1	-2.09613	2.41355	0.77695	0.640916	-0.068075	0.008349	-1.16667	0.743763
CHEMBL4076993		0	O=c1c(/C=N/c2ccc(Cl)cc2O)coc2ccc(Br)cc12	IC50	'='	3180	nM	3.50243	5.5	False	A	O=c1c(C=Nc2ccc(Cl)cc2O)coc2ccc(Br)cc12	-1.52037	3.14929	0.106222	0.728715	-0.064869	0.837199	0.279624	0.052647
CHEMBL1950701		0	COc1cc(NC(C)CCCN)c2nccc(C)c2c1Oc1cccc(F)c1	IC50	'='	3220	nM	3.50786	5.49	False	A	COc1cc(NC(C)CCCN)c2nccc(C)c2c1Oc1cccc(F)c1	0.016913	2.44541	0.872542	0.600341	0.945209	-0.717835	-1.36038	0.993724
CHEMBL2058423		0	C/N=C1/N/C(=C\c2c[nH]c3ccc(Br)cc23)C(=O)N1C	IC50	'='	3250	nM	3.51188	5.49	False	A	CN=C1NC(=Cc2c[nH]c3ccc(Br)cc23)C(=O)N1C	-1.83571	1.9861	-0.313121	0.344028	1.06814	1.31113	-0.052383	0.392383
CHEMBL2391872		0	O=C1OCc2ccc(OCCc3ccccc3)cc21	IC50	'='	3210	nM	3.50651	5.49	False	A	O=C1OCc2ccc(OCCc3ccccc3)cc21	-2.21767	2.56964	0.607316	0.063019	0.437352	-0.488941	-0.184883	0.771584
CHEMBL2417760		0	Cc1ccccc1C1CC(c2ccccc2)=NN1C	IC50	'='	3260	nM	3.51322	5.49	False	A	Cc1ccccc1C1CC(c2ccccc2)=NN1C	-2.29057	2.49254	1.06071	-0.4379	1.0273	0.259683	-0.755059	0.767462
CHEMBL3218155		0	Cc1sc(N/N=C2\CCCCC2C)nc1-c1ccccc1	IC50	'='	3230	nM	3.5092	5.49	False	A	Cc1sc(NN=C2CCCCC2C)nc1-c1ccccc1	-1.78489	1.64602	0.870249	-0.137062	1.1449	0.317252	-0.797877	0.559829
CHEMBL3986834		0	Cc1ccc(/C=C2\Cc3cc(O)ccc3C2=O)cc1	IC50	'='	3220	nM	3.50786	5.49	False	A	Cc1ccc(C=C2Cc3cc(O)ccc3C2=O)cc1	-2.13524	2.90565	0.533228	-0.627701	0.509248	0.292853	-0.262724	0.151944
CHEMBL4215298		0	C#CCN(C)CCCCOc1ccc2ccc(=O)oc2c1	IC50	'='	3275	nM	3.51521	5.49	False	A	C#CCN(C)CCCCOc1ccc2ccc(=O)oc2c1	-2.01911	0.661948	0.868764	0.729681	0.651382	-0.908419	0.075053	0.198827
CHEMBL4291029		0	COc1ccc2c3ccnc(C)c3n(CC#N)c2c1	IC50	'='	3240	nM	3.51055	5.49	False	A	COc1ccc2c3ccnc(C)c3n(CC#N)c2c1	-2.24653	2.97204	0.230829	0.003417	1.12413	0.454603	-0.475278	1.26759
CHEMBL183946		0	CC(C)=CCc1cc(O)c2oc3c(O)cccc3c(=O)c2c1O	IC50	'='	3300	nM	3.51851	5.48	False	A	CC(C)=CCc1cc(O)c2oc3c(O)cccc3c(=O)c2c1O	-0.893423	2.76898	-0.310398	-0.488991	0.111114	-0.163879	-0.355723	-0.773034
CHEMBL323988		0	O=c1ccoc2ccc(OCc3ccccc3)cc12	IC50	'='	3300	nM	3.51851	5.48	False	A	O=c1ccoc2ccc(OCc3ccccc3)cc12	-2.21302	2.77392	0.437302	0.053097	0.470661	-0.094336	0.183272	0.681752
CHEMBL3319258		0	O=C(Nc1ccc(Cl)c(Cl)c1)c1ccc2cn[nH]c2c1	IC50	'='	3310	nM	3.51983	5.48	False	A	O=C(Nc1ccc(Cl)c(Cl)c1)c1ccc2cn[nH]c2c1	-1.80399	3.73972	-0.150309	0.803113	0.614599	0.81356	-0.569194	1.06938
CHEMBL4100473		0	Cc1ccc(O)c(/N=C/c2coc3ccccc3c2=O)c1	IC50	'='	3340	nM	3.52375	5.48	False	A	Cc1ccc(O)c(N=Cc2coc3ccccc3c2=O)c1	-1.6146	2.82441	0.134204	-0.07852	0.617924	0.312674	0.219165	0.124554
CHEMBL257990	(+)-TRANYLCYPROMINE	0	N[C@H]1C[C@@H]1c1ccccc1	IC50	'='	3400	nM	3.53148	5.47	False	A	NC1CC1c1ccccc1	-4.02286	1.30309	-0.660285	-0.688213	0.982753	-0.020859	-0.987857	0.581099
CHEMBL3191757		0	Cc1sc(N/N=C/c2cccs2)nc1-c1ccccc1	IC50	'='	3380	nM	3.52892	5.47	False	A	Cc1sc(NN=Cc2cccs2)nc1-c1ccccc1	-1.74417	3.08642	0.56498	0.540319	1.32307	0.022777	-0.476376	1.14805
CHEMBL3585846		0	C#CCN(C)[C@H](C)Cc1ccc(NCc2ncccc2OC)cc1	IC50	'='	3410	nM	3.53275	5.47	False	A	C#CCN(C)C(C)Cc1ccc(NCc2ncccc2OC)cc1	-1.23647	1.4802	1.28009	0.603946	1.21936	-0.918632	-1.02563	0.887007
CHEMBL3651136		0	COc1ccc(CN[C@H]2CC2c2ccccc2)cc1F	IC50	'='	3400	nM	3.53148	5.47	False	A	COc1ccc(CNC2CC2c2ccccc2)cc1F	-2.04875	2.23545	0.776256	0.191076	0.524851	-0.549161	-0.970945	0.878948
CHEMBL4091608		0	O=C1CCc2ccc(OCCCCCCN3CCc4ccccc4C3)cc2N1	IC50	'='	3400	nM	3.53148	5.47	False	A	O=C1CCc2ccc(OCCCCCCN3CCc4ccccc4C3)cc2N1	-0.322077	1.48925	1.75309	-0.01143	0.786267	-0.502119	-0.849842	0.620245
CHEMBL4100623		0	O=c1c(/C=N/c2cc3ccccc3cc2O)coc2ccccc12	IC50	'='	3350	nM	3.52504	5.47	False	A	O=c1c(C=Nc2cc3ccccc3cc2O)coc2ccccc12	-0.843048	3.99247	0.525486	-0.239606	0.640987	0.419183	0.15018	0.421415
CHEMBL4228589		0	CCN(CCCCCCn1sc2cc(OC)c(OC)cc2c1=O)Cc1ccccc1N(C)C	IC50	'='	3400	nM	3.53148	5.47	False	A	CCN(CCCCCCn1sc2cc(OC)c(OC)cc2c1=O)Cc1ccccc1N(C)C	0.678648	0.962006	2.29828	0.769047	0.879021	-1.08622	-0.864772	0.663098
CHEMBL1222281		0	N#CCCN1C(=O)S/C(=C\c2ccccc2)C1=O	IC50	'='	3490	nM	3.54283	5.46	False	A	N#CCCN1C(=O)SC(=Cc2ccccc2)C1=O	-2.52174	1.40103	-0.235338	0.735116	0.787957	0.327452	0.739393	0.211614
CHEMBL145781	7-BENZYLOXYCOUMARIN	0	O=c1ccc2ccc(OCc3ccccc3)cc2o1	IC50	'='	3490	nM	3.54283	5.46	False	A	O=c1ccc2ccc(OCc3ccccc3)cc2o1	-2.20952	2.79184	0.523593	0.074568	0.450782	-0.104925	0.149459	0.640542
CHEMBL1945159		0	Cc1ccc(COc2ccc3occc(=O)c3c2)cc1	IC50	'='	3490	nM	3.54283	5.46	False	A	Cc1ccc(COc2ccc3occc(=O)c3c2)cc1	-2.03375	2.63743	0.654763	-0.06639	0.468872	-0.084774	0.072464	0.589893
CHEMBL3330332		0	Cl.N[C@]1(Cc2ccccc2)C[C@@H]1c1ccccc1	IC50	'='	3510	nM	3.54531	5.46	False	A	Cl.NC1(Cc2ccccc2)CC1c1ccccc1	-2.17198	2.34885	-0.200974	-0.323169	0.398425	-0.288585	-0.635614	1.86145
CHEMBL3398525		0	N#Cc1cc2c(Br)c(-c3ccccc3)n(O)c2cc1C#N	IC50	'='	3480	nM	3.54158	5.46	False	A	N#Cc1cc2c(Br)c(-c3ccccc3)n(O)c2cc1C#N	-1.67355	4.12933	0.121669	0.313227	0.59218	0.993718	-0.506496	0.790743
CHEMBL3605369		0	CN1CCc2c(c3ccccc3n2CCCCCCCCCn2c3c(c4ccccc42)CN(C)CC3)C1	IC50	'='	3500	nM	3.54407	5.46	False	A	CN1CCc2c(c3ccccc3n2CCCCCCCCCn2c3c(c4ccccc42)CN(C)CC3)C1	1.43998	2.21816	3.71119	-0.27312	1.05709	-0.002904	-1.65031	1.11474
CHEMBL3818992		0	O=C(/C=C/c1ccc(O)c(O)c1)NCCC1CCN(Cc2ccccc2)CC1	IC50	'='	3500	nM	3.54407	5.46	False	A	O=C(C=Cc1ccc(O)c(O)c1)NCCC1CCN(Cc2ccccc2)CC1	0.070485	1.77139	0.710108	-0.032113	0.872571	-0.710636	-0.788693	-0.20466
CHEMBL399764		0	O=[N+]([O-])c1cccc(-c2csc(NN=C3CCCC3)n2)c1	IC50	'='	3460	nM	3.53908	5.46	False	A	O=[N+]([O-])c1cccc(-c2csc(NN=C3CCCC3)n2)c1	-1.47917	1.96331	-0.050293	0.816542	1.27588	0.319561	0.237785	0.515703
CHEMBL4160195		0	Cc1c2c(nn1-c1ccc(/C=N/NC(=S)Nc3ccc(Cl)cc3)cc1)-c1ccccc1S(=O)(=O)N2C	IC50	'='	3490	nM	3.54283	5.46	False	A	Cc1c2c(nn1-c1ccc(C=NNC(=S)Nc3ccc(Cl)cc3)cc1)-c1ccccc1S(=O)(=O)N2C	1.82608	4.16896	1.40413	0.718199	1.38627	1.20116	-0.287903	0.749951
CHEMBL1242938		0	C[C@@H]1CCCC/C1=N\Nc1nc(-c2ccc(F)cc2)cs1	IC50	'='	3530	nM	3.54777	5.45	False	A	CC1CCCCC1=NNc1nc(-c2ccc(F)cc2)cs1	-1.86889	1.80003	0.661253	0.284019	0.8196	0.457364	-0.771305	0.548435
CHEMBL1813519		0	O=C1NC(=O)c2cc(OCCc3ccccc3)ccc21	IC50	'='	3580	nM	3.55388	5.45	False	A	O=C1NC(=O)c2cc(OCCc3ccccc3)ccc21	-1.8171	2.5822	0.135358	0.308273	0.701594	-0.260692	0.074684	0.702347
CHEMBL1987137		0	N#Cc1ccc(Sc2ccccc2)cc1C#N	IC50	'='	3580	nM	3.55388	5.45	False	A	N#Cc1ccc(Sc2ccccc2)cc1C#N	-2.67971	3.36594	0.277037	0.301318	0.950689	0.275571	-0.292001	1.08344
CHEMBL2206104		0	Cn1c(=O)c2c(nc(SCCCc3cccc(Cl)c3)n2C)n(C)c1=O	IC50	'='	3530	nM	3.54777	5.45	False	A	Cn1c(=O)c2c(nc(SCCCc3cccc(Cl)c3)n2C)n(C)c1=O	-1.08971	1.58506	0.72539	0.871851	0.868249	0.397186	-0.199696	0.520758
CHEMBL3121782		0	C#CCCCOc1ccc2ccc(=O)oc2c1	IC50	'='	3520	nM	3.54654	5.45	False	A	C#CCCCOc1ccc2ccc(=O)oc2c1	-2.85799	1.25262	0.397704	0.512579	0.379471	-0.485732	0.319102	0.153061
CHEMBL4077377		0	O=[N+]([O-])/C=C/c1cccc(OCc2cccc(Cl)c2)c1	IC50	'='	3520	nM	3.54654	5.45	False	A	O=[N+]([O-])C=Cc1cccc(OCc2cccc(Cl)c2)c1	-1.90694	2.72887	0.518835	1.13463	0.60687	-0.540746	0.290562	0.594588
CHEMBL524447		0	C[C@@H]1CCCC/C1=N/Nc1nc(-c2ccc(F)cc2)cs1	IC50	'='	3530	nM	3.54777	5.45	False	A	CC1CCCCC1=NNc1nc(-c2ccc(F)cc2)cs1	-1.86889	1.80003	0.661253	0.284019	0.8196	0.457364	-0.771305	0.548435
CHEMBL1213969		0	COc1cccc(-c2csc(N/N=C/c3cccc4ccccc34)n2)c1	IC50	'='	3640	nM	3.5611	5.44	False	A	COc1cccc(-c2csc(NN=Cc3cccc4ccccc34)n2)c1	-0.319016	4.33891	1.30621	0.282902	1.22823	-0.125141	-0.734397	1.32628
CHEMBL1927675		0	Cn1c(=O)c2c(nc(Sc3ccc4ccccc4c3)n2C)n(C)c1=O	IC50	'='	3600	nM	3.5563	5.44	False	A	Cn1c(=O)c2c(nc(Sc3ccc4ccccc4c3)n2C)n(C)c1=O	-0.872266	3.08761	0.59135	0.105721	1.07107	0.979141	-0.103258	0.855238
CHEMBL3218156		0	Cc1sc(N/N=C2\CCCC(C)C2)nc1-c1ccccc1	IC50	'='	3630	nM	3.55991	5.44	False	A	Cc1sc(NN=C2CCCC(C)C2)nc1-c1ccccc1	-1.786	1.63858	0.834917	-0.145914	1.15311	0.321693	-0.783971	0.576795
CHEMBL3910900		0	O=C1OCc2cc(OCc3ccc(Cl)cc3)ccc21	IC50	'='	3610	nM	3.55751	5.44	False	A	O=C1OCc2cc(OCc3ccc(Cl)cc3)ccc21	-2.32281	2.85452	0.438891	0.341548	0.044492	0.018834	-0.129618	0.714378
CHEMBL4095869		0	O=[N+]([O-])/C=C/c1cccc(OCc2ccccc2)c1	IC50	'='	3650	nM	3.56229	5.44	False	A	O=[N+]([O-])C=Cc1cccc(OCc2ccccc2)c1	-2.01431	2.65242	0.445344	0.794791	0.941899	-0.772572	0.319857	0.682489
CHEMBL447729		0	N[C@H]1C[C@]1(F)c1ccc(F)cc1	IC50	'='	3600	nM	3.5563	5.44	False	A	NC1CC1(F)c1ccc(F)cc1	-3.83558	1.4194	-0.996769	0.227374	0.058693	0.490103	-0.902266	0.434956
CHEMBL1213968		0	COc1cccc(-c2csc(N/N=C(\C)c3ccncc3)n2)c1	IC50	'='	3710	nM	3.56937	5.43	False	A	COc1cccc(-c2csc(NN=C(C)c3ccncc3)n2)c1	-1.1271	2.88167	0.402541	0.665166	1.43389	-0.030029	-0.461786	1.23843
CHEMBL2058153		0	N=C1NC(=O)/C(=C/c2c[nH]c3cc(Br)ccc23)N1	IC50	'='	3683	nM	3.5662	5.43	False	A	N=C1NC(=O)C(=Cc2c[nH]c3cc(Br)ccc23)N1	-1.87975	2.27204	-1.20686	0.539903	1.12239	1.30251	-0.093771	0.397069
CHEMBL3218139		0	CCCCC/C(C)=N\Nc1nc(-c2ccccc2)c(C)s1	IC50	'='	3690	nM	3.56703	5.43	False	A	CCCCCC(C)=NNc1nc(-c2ccccc2)c(C)s1	-1.66895	1.3698	1.06848	0.599783	1.39504	-0.809893	-0.859107	0.710917
CHEMBL3218163		0	C/C(=N\Nc1nc(-c2ccc3ccccc3c2)cs1)c1cccs1	IC50	'='	3730	nM	3.57171	5.43	False	A	CC(=NNc1nc(-c2ccc3ccccc3c2)cs1)c1cccs1	-0.801545	4.07306	1.12644	0.24141	1.29958	0.200526	-0.627041	1.31236
CHEMBL3394498		0	O=C(CN1CCCCC1)N1N=C(c2ccc(F)cc2)CC1c1cc(Cl)ccc1O	IC50	'='	3720	nM	3.57054	5.43	False	A	O=C(CN1CCCCC1)N1N=C(c2ccc(F)cc2)CC1c1cc(Cl)ccc1O	-0.269449	2.07276	1.08413	0.327378	0.312405	0.634381	-0.658886	0.07777
CHEMBL350464		0	CC/N=C1/CCc2c1n(C)c1ccc(OC(=O)NC)cc21	IC50	'='	3740	nM	3.57287	5.43	False	A	CCN=C1CCc2c1n(C)c1ccc(OC(=O)NC)cc21	-1.77345	1.50516	0.341477	0.054167	1.04996	0.355948	-0.270102	0.454496
CHEMBL3948027		0	CC(=O)c1ccc(OCc2ccc(F)cc2)cc1O	IC50	'='	3700	nM	3.5682	5.43	False	A	CC(=O)c1ccc(OCc2ccc(F)cc2)cc1O	-2.12833	2.73142	0.051077	0.484347	0.204174	-0.685875	-0.397489	0.416058
CHEMBL4167833		0	Cc1c2c(nn1-c1ccc(/C=N/NC(=S)Nc3ccccc3)cc1)-c1ccccc1S(=O)(=O)N2C	IC50	'='	3690	nM	3.56703	5.43	False	A	Cc1c2c(nn1-c1ccc(C=NNC(=S)Nc3ccccc3)cc1)-c1ccccc1S(=O)(=O)N2C	1.71967	4.11711	1.29262	0.442725	1.65917	1.03401	-0.209145	0.826219
CHEMBL441121		0	Cc1c(O)cc2oc3ccccc3c(=O)c2c1O	IC50	'='	3700	nM	3.5682	5.43	False	A	Cc1c(O)cc2oc3ccccc3c(=O)c2c1O	-2.10461	3.26191	-0.693442	-0.631228	0.023316	0.504916	-0.291285	-0.119099
CHEMBL185960		0	O=c1c2ccccc2oc2ccc(O)cc12	IC50	'='	3800	nM	3.57978	5.42	False	A	O=c1c2ccccc2oc2ccc(O)cc12	-2.69055	3.42226	-0.445372	-0.510814	0.155747	0.695531	-0.11585	0.407055
CHEMBL1950710		0	COc1cc(NC(C)CCCN)c2nccc(C)c2c1Oc1cc(Cl)c(Cl)cc1Cl	IC50	'='	3770	nM	3.57634	5.42	False	A	COc1cc(NC(C)CCCN)c2nccc(C)c2c1Oc1cc(Cl)c(Cl)cc1Cl	0.244367	2.5697	1.23955	1.13927	0.410299	-0.350186	-1.52984	0.809698
CHEMBL2332170		0	COc1cc(/C=C/C(O)=C/C(=O)c2c(O)cccc2OC)ccc1O	IC50	'='	3760	nM	3.57519	5.42	False	A	COc1cc(C=CC(O)=CC(=O)c2c(O)cccc2OC)ccc1O	-0.400629	2.2115	-0.319034	0.309704	0.33946	-1.11462	0.045826	-0.175028
CHEMBL3113644		0	Nc1ccc2oc(=O)c(CN3CCCC3)cc2c1	IC50	'='	3770	nM	3.57634	5.42	False	A	Nc1ccc2oc(=O)c(CN3CCCC3)cc2c1	-2.35151	0.885853	-0.369008	-0.239265	0.780869	0.480966	-0.182288	0.128967
CHEMBL3651110		0	c1ccc(C2C[C@@H]2NCc2ccc3ccccc3n2)cc1	IC50	'='	3800	nM	3.57978	5.42	False	A	c1ccc(C2CC2NCc2ccc3ccccc3n2)cc1	-1.62691	3.24255	1.10242	-0.29534	1.12619	-0.16308	-1.00667	1.2852
CHEMBL365234		0	O=c1c2cccc(O)c2oc2cc(O)cc(O)c12	IC50	'='	3800	nM	3.57978	5.42	False	A	O=c1c2cccc(O)c2oc2cc(O)cc(O)c12	-1.87383	3.47453	-1.45851	-0.507623	-0.187011	0.486588	-0.219606	-0.450083
CHEMBL3735202		0	O=C(/C=C/c1ccc(C(F)(F)F)cc1)c1ccc[nH]1	IC50	'='	3810	nM	3.58092	5.42	False	A	O=C(C=Cc1ccc(C(F)(F)F)cc1)c1ccc[nH]1	-2.49419	2.43659	0.078362	1.30963	-0.052483	0.300578	-0.254087	0.504434
CHEMBL4090445		0	Cc1ccc2occ(/C=N/c3cc(F)ccc3O)c(=O)c2c1	IC50	'='	3830	nM	3.5832	5.42	False	A	Cc1ccc2occ(C=Nc3cc(F)ccc3O)c(=O)c2c1	-1.5208	2.87281	0.053514	0.283478	0.258173	0.499299	0.195387	0.065363
CHEMBL1253925		0	COc1ccc(-c2csc(NN=C3CCCCCC3)n2)cc1	IC50	'='	3890.45	nM	3.59	5.41	False	A	COc1ccc(-c2csc(NN=C3CCCCCC3)n2)cc1	-1.54884	1.55712	0.761141	0.098689	1.04327	0.123578	-0.677864	0.559078
CHEMBL1254625		0	O=C(/C=C/c1cccc(Cl)c1)Oc1ccc2c(c1)CC(=O)O2	IC50	'='	3900	nM	3.59106	5.41	False	A	O=C(C=Cc1cccc(Cl)c1)Oc1ccc2c(c1)CC(=O)O2	-1.65365	2.78005	0.562074	0.752885	0.091153	0.004391	0.513958	0.432329
CHEMBL18116	TOLOXATONE	0	Cc1cccc(N2CC(CO)OC2=O)c1	IC50	'='	3920	nM	3.59329	5.41	True	A	Cc1cccc(N2CC(CO)OC2=O)c1	-3.05578	0.96884	-0.680402	-0.136059	0.354256	-0.02104	-0.227276	0.459358
CHEMBL2058706		0	C/N=C1\NC(=O)/C(=C/c2c[nH]c3c(Br)cccc23)N1	IC50	'='	3900	nM	3.59106	5.41	False	A	CN=C1NC(=O)C(=Cc2c[nH]c3c(Br)cccc23)N1	-1.863	2.12079	-0.745762	0.431653	1.09955	1.30097	-0.074896	0.39336
CHEMBL3218141		0	CCCCCC/C(C)=N\NC1=NC(c2ccccc2)=C(C)C1	IC50	'='	3910	nM	3.59218	5.41	False	A	CCCCCCC(C)=NNC1=NC(c2ccccc2)=C(C)C1	-1.59185	0.218279	1.29011	0.628884	1.42802	-0.721187	-0.420675	0.148282
CHEMBL3218157		0	Cc1sc(NN=C2CCC(C)CC2)nc1-c1ccccc1	IC50	'='	3900	nM	3.59106	5.41	False	A	Cc1sc(NN=C2CCC(C)CC2)nc1-c1ccccc1	-1.786	1.63858	0.834917	-0.145914	1.15311	0.321693	-0.783971	0.576795
CHEMBL3770839		0	Cc1ccc(C2=NN3C(=O)COc4ccc(Cl)cc4C3C2)cc1	IC50	'='	3904	nM	3.59151	5.41	False	A	Cc1ccc(C2=NN3C(=O)COc4ccc(Cl)cc4C3C2)cc1	-1.56698	2.62513	0.7314	-0.13752	0.366608	1.12419	-0.153509	0.483537
CHEMBL945	AMILORIDE	4	N=C(N)NC(=O)c1nc(Cl)c(N)nc1N	IC50	'='	3909	nM	3.59207	5.41	False	A	N=C(N)NC(=O)c1nc(Cl)c(N)nc1N	-1.83678	0.8526	-3.86577	1.50096	1.74452	0.723838	-0.844065	0.207243
CHEMBL2417750		0	Cc1ccccc1C1CC(c2ccc(O)cc2O)=NN1C	IC50	'='	3980	nM	3.59988	5.4	False	A	Cc1ccccc1C1CC(c2ccc(O)cc2O)=NN1C	-1.49955	2.57735	0.125972	-0.487447	0.72769	0.072279	-0.840502	-0.052882
CHEMBL4161431		0	C=CCC/C(C)=N\Nc1nc(-c2cccc([N+](=O)[O-])c2)cs1	IC50	'='	3990	nM	3.60097	5.4	False	A	C=CCCC(C)=NNc1nc(-c2cccc([N+](=O)[O-])c2)cs1	-1.19734	1.71195	0.23614	1.46846	1.60265	-0.550997	0.406909	0.509783
CHEMBL2263059		0	CN(C)c1ccc(/C=C/C(=O)c2ccc(O)cc2O)cc1	IC50	'='	4060	nM	3.60853	5.39	False	A	CN(C)c1ccc(C=CC(=O)c2ccc(O)cc2O)cc1	-1.4313	2.56486	0.099829	0.056551	0.746489	-0.667082	-0.434563	-0.098317
CHEMBL3769793		0	CC1Oc2ccccc2C2CC(c3ccccc3Cl)=NN2C1=O	IC50	'='	4055	nM	3.60799	5.39	False	A	CC1Oc2ccccc2C2CC(c3ccccc3Cl)=NN2C1=O	-1.57003	2.62175	0.711681	-0.142007	0.37063	1.12587	-0.146202	0.49231
CHEMBL4170413		0	Cc1c2c(nn1-c1ccc(/C=N/NC(=S)Nc3ccccc3Cl)cc1)-c1ccccc1S(=O)(=O)N2C	IC50	'='	4060	nM	3.60853	5.39	False	A	Cc1c2c(nn1-c1ccc(C=NNC(=S)Nc3ccccc3Cl)cc1)-c1ccccc1S(=O)(=O)N2C	1.82608	4.16896	1.40413	0.718199	1.38627	1.20116	-0.287903	0.749951
CHEMBL1179		0	N[C@@H]1C[C@H]1c1ccccc1	IC50	'='	4200	nM	3.62325	5.38	False	A	NC1CC1c1ccccc1	-4.02286	1.30309	-0.660285	-0.688213	0.982753	-0.020859	-0.987857	0.581099
CHEMBL1761761		0	COc1ccc2cc(-c3ccsc3)c(=O)oc2c1	IC50	'='	4160	nM	3.61909	5.38	False	A	COc1ccc2cc(-c3ccsc3)c(=O)oc2c1	-2.49273	2.47554	0.1238	0.08501	0.323891	0.382022	0.399916	0.558182
CHEMBL2151664		0	C/C(=N/Nc1nc(-c2ccc(F)cc2)cs1)c1ccccc1	IC50	'='	4180	nM	3.62118	5.38	False	A	CC(=NNc1nc(-c2ccc(F)cc2)cs1)c1ccccc1	-1.41437	3.47944	0.72409	0.667325	1.02296	0.084259	-0.711648	1.13261
CHEMBL3218140		0	CCCC/C(CC)=N\Nc1nc(-c2ccccc2)c(C)s1	IC50	'='	4130	nM	3.61595	5.38	False	A	CCCCC(CC)=NNc1nc(-c2ccccc2)c(C)s1	-1.66784	1.37724	1.10381	0.608634	1.38683	-0.814334	-0.873012	0.693951
CHEMBL3360732		0	Cc1ccc2oc(=O)c(-c3ccc([N+](=O)[O-])cc3)cc2c1	IC50	'='	4180	nM	3.62118	5.38	False	A	Cc1ccc2oc(=O)c(-c3ccc([N+](=O)[O-])cc3)cc2c1	-1.64937	2.91204	0.238574	0.316918	0.560208	0.501446	0.777049	0.3033
CHEMBL342357		0	O=C1NC(=O)c2cc(OCc3ccccc3)ccc21	IC50	'='	4170	nM	3.62014	5.38	False	A	O=C1NC(=O)c2cc(OCc3ccccc3)ccc21	-2.02929	2.78563	-0.10685	0.246029	0.642863	0.014758	0.159313	0.728849
CHEMBL3989843	TRANYLCYPROMINE	4	N[C@@H]1C[C@H]1c1ccccc1.N[C@H]1C[C@@H]1c1ccccc1	IC50	'='	4200	nM	3.62325	5.38	False	A	NC1CC1c1ccccc1.NC1CC1c1ccccc1	-1.44669	2.06495	-0.567977	-0.937389	0.715818	0.087257	-0.909353	1.64706
CHEMBL4094254		0	O=[N+]([O-])/C=C/c1cccc(OCc2cccc(F)c2)c1	IC50	'='	4200	nM	3.62325	5.38	False	A	O=[N+]([O-])C=Cc1cccc(OCc2cccc(F)c2)c1	-1.91982	2.69439	0.357281	1.16642	0.568912	-0.578385	0.303296	0.613445
CHEMBL490355	SULFURETIN	0	O=C1/C(=C/c2ccc(O)c(O)c2)Oc2cc(O)ccc21	IC50	'='	4160	nM	3.61909	5.38	False	A	O=C1C(=Cc2ccc(O)c(O)c2)Oc2cc(O)ccc21	-1.46101	3.22683	-1.09331	-0.368066	0.020011	0.201705	-0.029838	-0.568658
CHEMBL1200624	ETHYNODIOL DIACETATE	4	C#C[C@]1(OC(C)=O)CC[C@H]2[C@@H]3CCC4=C[C@@H](OC(C)=O)CC[C@@H]4[C@H]3CC[C@@]21C	IC50	'='	4290	nM	3.63246	5.37	False	A	C#CC1(OC(C)=O)CCC2C3CCC4=CC(OC(C)=O)CCC4C3CCC21C	-1.08398	-1.14913	1.63891	-0.576505	-0.057614	0.588156	0.191175	-0.692703
CHEMBL1243125		0	COc1ccc(-c2csc(N/N=C3/CCC[C@@H](C)C3)n2)cc1	IC50	'='	4260	nM	3.62941	5.37	False	A	COc1ccc(-c2csc(NN=C3CCCC(C)C3)n2)cc1	-1.55003	1.54992	0.726798	0.090106	1.05122	0.127859	-0.664368	0.575538
CHEMBL3113643		0	O=c1oc2ccc(OC(F)(F)F)cc2cc1CN1CCCC1	IC50	'='	4240	nM	3.62737	5.37	False	A	O=c1oc2ccc(OC(F)(F)F)cc2cc1CN1CCCC1	-2.13811	1.06092	0.30957	1.02283	-0.662837	0.688917	-0.114133	-0.126633
CHEMBL3127976		0	Cn1c(CO)cc2cc(OCCCC3CCN(Cc4ccccc4)CC3)ccc21	IC50	'='	4260	nM	3.62941	5.37	False	A	Cn1c(CO)cc2cc(OCCCC3CCN(Cc4ccccc4)CC3)ccc21	-0.025865	1.99352	1.90184	-0.241452	0.744482	-0.651616	-1.21076	1.12704
CHEMBL3264953		0	CC1CCC/C1=N\Nc1nc(-c2ccc(C#N)cc2)cs1	IC50	'='	4310	nM	3.63448	5.37	False	A	CC1CCCC1=NNc1nc(-c2ccc(C#N)cc2)cs1	-1.73743	1.95608	0.386388	0.248287	1.28835	0.517614	-0.469658	0.699362
CHEMBL3586595		0	Cc1c(C)c2ccc(OCc3ccc(CN(C)Cc4ccccc4)cc3)cc2oc1=O.Cl	IC50	'='	4300	nM	3.63347	5.37	False	A	Cc1c(C)c2ccc(OCc3ccc(CN(C)Cc4ccccc4)cc3)cc2oc1=O.Cl	0.364179	2.90436	1.01096	0.044479	0.154422	-0.429133	0.167677	1.90099
CHEMBL362107		0	Cc1c(O)cc(O)c2c(=O)c3ccccc3oc12	IC50	'='	4300	nM	3.63347	5.37	False	A	Cc1c(O)cc(O)c2c(=O)c3ccccc3oc12	-2.10461	3.26191	-0.693442	-0.631228	0.023316	0.504916	-0.291285	-0.119099
CHEMBL3986142		0	C#CCN1C(=O)C(=O)c2cc(S(=O)(=O)N(C)Cc3ccc(F)cc3)ccc21	IC50	'='	4310	nM	3.63448	5.37	False	A	C#CCN1C(=O)C(=O)c2cc(S(=O)(=O)N(C)Cc3ccc(F)cc3)ccc21	-0.575235	2.44494	0.567719	1.05438	0.493125	0.237063	0.6901	0.347852
CHEMBL4175062		0	CC1CCC(=NNc2nc(-c3cccc([N+](=O)[O-])c3)cs2)CC1	IC50	'='	4250	nM	3.62839	5.37	False	A	CC1CCC(=NNc2nc(-c3cccc([N+](=O)[O-])c3)cs2)CC1	-1.12842	1.73129	0.333047	0.59065	1.27497	0.376136	0.054684	0.381742
CHEMBL4280184		0	C#CCn1ccc2ccc(NC(=O)N(CC)CC)cc21	IC50	'='	4310	nM	3.63448	5.37	False	A	C#CCn1ccc2ccc(NC(=O)N(CC)CC)cc21	-2.09617	1.56966	0.582544	0.264761	1.22713	-0.14645	-0.61133	0.654288
CHEMBL1254017		0	N#Cc1ccc(-c2csc(NN=C3CCCCCC3)n2)cc1	IC50	'='	4327	nM	3.63619	5.36	False	A	N#Cc1ccc(-c2csc(NN=C3CCCCCC3)n2)cc1	-1.55958	1.8443	0.584849	0.16521	1.27218	0.533936	-0.561236	0.62566
CHEMBL3127966		0	Cn1c(CN2CCOCC2)cc2cc(OCCCC3CCN(Cc4ccccc4)CC3)ccc21	IC50	'='	4400	nM	3.64345	5.36	False	A	Cn1c(CN2CCOCC2)cc2cc(OCCCC3CCN(Cc4ccccc4)CC3)ccc21	0.760982	1.72375	2.70359	-0.228091	0.76462	-0.187517	-1.26377	0.942484
CHEMBL4104567		0	CCCCCC1OC(=O)c2cc(-n3nc(C(F)(F)F)cc3O)ccc21	IC50	'='	4400	nM	3.64345	5.36	False	A	CCCCCC1OC(=O)c2cc(-n3nc(C(F)(F)F)cc3O)ccc21	-1.21877	1.78972	0.428119	1.1646	-0.296398	0.081784	-0.673211	0.019539
CHEMBL4171251		0	C#CCNC1CCc2c(OCc3ccc(C)cc3)cccc21	IC50	'='	4330	nM	3.63649	5.36	False	A	C#CCNC1CCc2c(OCc3ccc(C)cc3)cccc21	-1.67712	2.20588	1.4327	-0.166973	0.746636	-0.542182	-0.985987	0.728942
CHEMBL4172739		0	C/C(CC(C)C)=N/Nc1nc(-c2cccc([N+](=O)[O-])c2)cs1	IC50	'='	4410	nM	3.64444	5.36	False	A	CC(CC(C)C)=NNc1nc(-c2cccc([N+](=O)[O-])c2)cs1	-1.25387	1.63894	0.259657	1.0913	1.4794	-0.354662	0.045438	0.511723
CHEMBL4174105		0	C#CCNCc1cn(-c2cc(NC(=S)NCC)ncn2)cn1	IC50	'='	4327	nM	3.63619	5.36	False	A	C#CCNCc1cn(-c2cc(NC(=S)NCC)ncn2)cn1	-1.28388	1.24883	-0.487453	1.30039	2.05169	0.029288	-0.688831	0.922016
CHEMBL1213778		0	COc1cccc(-c2csc(NN=C(C)C)n2)c1	IC50	'='	4430	nM	3.6464	5.35	False	A	COc1cccc(-c2csc(NN=C(C)C)n2)c1	-2.27062	1.90448	-0.029683	0.518911	1.24999	-0.237294	-0.454267	0.868332
CHEMBL1253613		0	Fc1ccc(-c2csc(NN=C3CCCC3)n2)cc1	IC50	'='	4466.84	nM	3.65	5.35	False	A	Fc1ccc(-c2csc(NN=C3CCCC3)n2)cc1	-2.22227	2.03724	0.247537	0.477928	0.839516	0.420765	-0.582033	0.707604
CHEMBL185788		0	O=c1c2ccc(O)cc2oc2c(O)cccc12	IC50	'='	4500	nM	3.65321	5.35	False	A	O=c1c2ccc(O)cc2oc2c(O)cccc12	-2.28483	3.44717	-0.949091	-0.504495	-0.022442	0.593938	-0.161399	-0.022924
CHEMBL2058705		0	C/N=C1\NC(=O)/C(=C/c2c[nH]c3cc(Br)ccc23)N1	IC50	'='	4433	nM	3.6467	5.35	False	A	CN=C1NC(=O)C(=Cc2c[nH]c3cc(Br)ccc23)N1	-1.863	2.12079	-0.745762	0.431653	1.09955	1.30097	-0.074896	0.39336
CHEMBL3113646		0	COc1ccc2oc(=O)c(CN3CCCC3)cc2c1	IC50	'='	4480	nM	3.65128	5.35	False	A	COc1ccc2oc(=O)c(CN3CCCC3)cc2c1	-2.43008	0.827168	0.283725	-0.102012	0.432381	0.184343	0.086616	0.131694
CHEMBL3586611		0	CN(Cc1ccc(C#N)cc1)Cc1ccc(COc2ccc3c(CO)cc(=O)oc3c2)cc1.Cl	IC50	'='	4480	nM	3.65128	5.35	False	A	CN(Cc1ccc(C#N)cc1)Cc1ccc(COc2ccc3c(CO)cc(=O)oc3c2)cc1.Cl	0.982904	2.8844	0.398288	0.387138	0.155342	-0.511862	0.329255	2.07305
CHEMBL3605366		0	CN1CCc2c(c3ccccc3n2CCCCCCn2c3c(c4ccccc42)CN(C)CC3)C1	IC50	'='	4500	nM	3.65321	5.35	False	A	CN1CCc2c(c3ccccc3n2CCCCCCn2c3c(c4ccccc42)CN(C)CC3)C1	0.816495	2.54079	3.06892	-0.496277	1.09432	0.342075	-1.47472	1.17448
CHEMBL3945872		0	COc1cc(/C=C/C(=O)Nc2cccc(CN(C)Cc3ccccc3)c2)ccc1O	IC50	'='	4500	nM	3.65321	5.35	False	A	COc1cc(C=CC(=O)Nc2cccc(CN(C)Cc3ccccc3)c2)ccc1O	0.494183	3.13236	1.37009	0.282078	1.02603	-0.910521	-0.722052	0.536609
CHEMBL4101899		0	O=c1c(/C=N/c2cccc(Cl)c2O)coc2ccc(Br)cc12	IC50	'='	4470	nM	3.65031	5.35	False	A	O=c1c(C=Nc2cccc(Cl)c2O)coc2ccc(Br)cc12	-1.52037	3.14929	0.106222	0.728715	-0.064869	0.837199	0.279624	0.052647
CHEMBL2088303		0	Cn1c(=O)c2c(nc(COc3cccc(C(F)(F)F)c3)n2C)n(C)c1=O	IC50	'='	4590	nM	3.66181	5.34	False	A	Cn1c(=O)c2c(nc(COc3cccc(C(F)(F)F)c3)n2C)n(C)c1=O	-1.16068	1.81706	-0.061939	1.33411	0.039777	1.10752	-0.121578	0.448122
CHEMBL3264951		0	CC1CCC/C1=N\Nc1nc(-c2ccc(F)cc2)cs1	IC50	'='	4580	nM	3.66087	5.34	False	A	CC1CCCC1=NNc1nc(-c2ccc(F)cc2)cs1	-2.04587	1.9139	0.457191	0.373562	0.831969	0.438186	-0.680167	0.624879
CHEMBL4094559		0	O=C1CCc2ccc(OCCCCCN3CCc4ccccc4C3)cc2N1	IC50	'='	4600	nM	3.66276	5.34	False	A	O=C1CCc2ccc(OCCCCCN3CCc4ccccc4C3)cc2N1	-0.530283	1.60776	1.53028	-0.08575	0.787344	-0.361755	-0.78651	0.640124
CHEMBL4105152		0	O=c1c(/C=N/c2cc(Cl)ccc2O)coc2ccc(Br)cc12	IC50	'='	4550	nM	3.65801	5.34	False	A	O=c1c(C=Nc2cc(Cl)ccc2O)coc2ccc(Br)cc12	-1.52037	3.14929	0.106222	0.728715	-0.064869	0.837199	0.279624	0.052647
CHEMBL4217755		0	Cc1cc(=O)oc2cc(OCc3cc[n+](Cc4ccc(F)cc4)cc3)ccc12.[Br-]	IC50	'='	4600	nM	3.66276	5.34	False	A	Cc1cc(=O)oc2cc(OCc3cc[n+](Cc4ccc(F)cc4)cc3)ccc12.[Br-]	0.118797	3.13599	1.08182	0.535593	-0.213911	0.166626	0.238744	1.72143
CHEMBL1561896		0	COc1cccc(COC(=O)c2nn(-c3ccccc3)nc2N)c1	IC50	'='	4700	nM	3.6721	5.33	False	A	COc1cccc(COC(=O)c2nn(-c3ccccc3)nc2N)c1	-0.678139	3.03176	0.031313	0.854571	1.29194	-0.425943	-0.493212	1.13975
CHEMBL1642670		0	O=C1Nc2ccc(OCc3ccccc3)cc2C1=O	IC50	'='	4620	nM	3.66464	5.33	True	A	O=C1Nc2ccc(OCc3ccccc3)cc2C1=O	-2.0277	2.78585	-0.10359	0.246568	0.642449	0.014837	0.158308	0.727709
CHEMBL1642677		0	O=C1Nc2cc(-c3ccccc3)ccc2C1=O	IC50	'='	4640	nM	3.66652	5.33	False	A	O=C1Nc2cc(-c3ccccc3)ccc2C1=O	-2.48312	3.13678	-0.21739	-0.148513	0.683395	0.627667	0.107865	0.754206
CHEMBL3770343		0	O=C1COc2ccc(Cl)cc2C2CC(c3ccc(F)cc3)=NN12	IC50	'='	4654	nM	3.66783	5.33	False	A	O=C1COc2ccc(Cl)cc2C2CC(c3ccc(F)cc3)=NN12	-1.65472	2.80541	0.432465	0.3059	0.004603	1.34091	-0.072974	0.502489
CHEMBL3771168		0	O=C1COc2ccc(Cl)cc2C2CC(c3ccc(Cl)cc3)=NN12	IC50	'='	4712	nM	3.67321	5.33	False	A	O=C1COc2ccc(Cl)cc2C2CC(c3ccc(Cl)cc3)=NN12	-1.64133	2.83756	0.591075	0.276413	0.039272	1.37548	-0.087644	0.482488
CHEMBL4082043		0	O=c1c(/C=N/c2cc(F)ccc2O)coc2ccccc12	IC50	'='	4650	nM	3.66745	5.33	False	A	O=c1c(C=Nc2cc(F)ccc2O)coc2ccccc12	-1.7002	3.01886	-0.182382	0.413822	0.231936	0.528181	0.318868	0.149748
CHEMBL1242992		0	C[C@H]1CCCC/C1=N\Nc1nc(-c2ccc(F)cc2F)cs1	IC50	'='	4786.3	nM	3.68	5.32	False	A	CC1CCCCC1=NNc1nc(-c2ccc(F)cc2F)cs1	-1.77581	1.84165	0.594705	0.624815	0.480599	0.630857	-0.805454	0.490973
CHEMBL1254851		0	N#Cc1ccc(-c2csc(NN=C3CCCCC3)n2)cc1	IC50	'='	4786.3	nM	3.68	5.32	False	A	N#Cc1ccc(-c2csc(NN=C3CCCCC3)n2)cc1	-1.73735	1.95583	0.385398	0.248018	1.2886	0.517774	-0.469248	0.699869
CHEMBL1461072		0	Cn1c(=O)c2c(nc(SCc3ccc(F)cc3)n2C)n(C)c1=O	IC50	'='	4800	nM	3.68124	5.32	False	A	Cn1c(=O)c2c(nc(SCc3ccc(F)cc3)n2C)n(C)c1=O	-1.52485	1.87742	0.091506	0.764882	0.75523	0.813744	-0.026409	0.576476
CHEMBL1766558		0	O=C1/C(=C/c2ccc(O)c(O)c2)COc2ccccc21	IC50	'='	4740	nM	3.67578	5.32	False	A	O=C1C(=Cc2ccc(O)c(O)c2)COc2ccccc21	-1.71225	3.02919	-0.376603	-0.474972	0.201241	0.267201	-0.081142	-0.214085
CHEMBL1814064		0	O=C(Nc1ccc(O)cc1)c1coc2ccccc2c1=O	IC50	'='	4760	nM	3.67761	5.32	False	A	O=C(Nc1ccc(O)cc1)c1coc2ccccc2c1=O	-1.4705	2.88606	-0.558376	0.067872	0.523122	0.347579	0.363021	0.152069
CHEMBL3134368		0	O=S(=O)(Nc1nc(-c2ccc3c(c2)OCCO3)cs1)c1cccc(Cl)c1	IC50	'='	4810	nM	3.68215	5.32	False	A	O=S(=O)(Nc1nc(-c2ccc3c(c2)OCCO3)cs1)c1cccc(Cl)c1	-0.463933	3.41762	0.367277	0.745675	0.343321	0.43056	0.10474	0.766495
CHEMBL3769971		0	COc1ccc(C2=NN3C(=O)COc4c(Br)cc(Br)cc4C3C2)cc1	IC50	'='	4756	nM	3.67724	5.32	False	A	COc1ccc(C2=NN3C(=O)COc4c(Br)cc(Br)cc4C3C2)cc1	-1.10254	2.60301	0.755712	0.421206	-0.03157	1.17909	-0.070106	0.43626
CHEMBL497675		0	C[C@H]1CCCC/C1=N/Nc1nc(-c2ccc(F)cc2F)cs1	IC50	'='	4810	nM	3.68215	5.32	False	A	CC1CCCCC1=NNc1nc(-c2ccc(F)cc2F)cs1	-1.77581	1.84165	0.594705	0.624815	0.480599	0.630857	-0.805454	0.490973
CHEMBL8320	BENZOQUINONE	0	O=C1C=CC(=O)C=C1	IC50	'='	4820	nM	3.68305	5.32	False	A	O=C1C=CC(=O)C=C1	-4.79603	0.158057	-1.30252	0.182868	0.072204	1.22057	1.31326	-0.696112
CHEMBL139679		0	O=C(/C=C/c1ccc(Cl)cc1)c1ccc(O)cc1O	IC50	'='	4897.79	nM	3.69	5.31	False	A	O=C(C=Cc1ccc(Cl)cc1)c1ccc(O)cc1O	-1.92481	3.09522	-0.139617	0.376811	0.233802	-0.384463	-0.255754	-0.107435
CHEMBL151	LUTEOLIN	2	O=c1cc(-c2ccc(O)c(O)c2)oc2cc(O)cc(O)c12	IC50	'='	4900	nM	3.6902	5.31	False	A	O=c1cc(-c2ccc(O)c(O)c2)oc2cc(O)cc(O)c12	-1.04905	3.26405	-1.59606	-0.392707	-0.123376	0.094525	-0.099867	-0.985601
CHEMBL1642672		0	O=C1Nc2ccc(CCc3ccccc3)cc2C1=O	IC50	'='	4880	nM	3.68842	5.31	False	A	O=C1Nc2ccc(CCc3ccccc3)cc2C1=O	-2.05264	2.69902	0.318875	0.044893	0.800512	-0.035924	-0.079569	0.675959
CHEMBL2333932		0	C#CCN(C)[C@H](C)Cc1ccc(OCCNc2c3c(nc4ccccc24)CCCC3)cc1	IC50	'='	4860	nM	3.68664	5.31	False	A	C#CCN(C)C(C)Cc1ccc(OCCNc2c3c(nc4ccccc24)CCCC3)cc1	0.473511	2.27112	2.58084	0.143888	0.995669	-0.519163	-1.34659	0.923556
CHEMBL3605355		0	c1ccc2c(c1)c1cnccc1n2CCCCCCCCn1c2ccccc2c2cnccc21	IC50	'='	4900	nM	3.6902	5.31	False	A	c1ccc2c(c1)c1cnccc1n2CCCCCCCCn1c2ccccc2c2cnccc21	1.18275	4.37969	3.07522	0.049513	1.44338	-0.248743	-1.33308	1.7561
CHEMBL4094660		0	O=C1CCc2ccc(OCCCCN3CCc4ccccc4C3)cc2N1	IC50	'='	4900	nM	3.6902	5.31	False	A	O=C1CCc2ccc(OCCCCN3CCc4ccccc4C3)cc2N1	-0.738949	1.73134	1.30498	-0.1634	0.785178	-0.209592	-0.722309	0.660487
CHEMBL4176538		0	CCC/C(CC)=N\Nc1nc(-c2cccc([N+](=O)[O-])c2)cs1	IC50	'='	4860	nM	3.68664	5.31	False	A	CCCC(CC)=NNc1nc(-c2cccc([N+](=O)[O-])c2)cs1	-1.21742	1.60219	0.371808	1.28709	1.50375	-0.615108	0.035142	0.526603
CHEMBL4287595		0	COc1ccc(NC(=O)c2cc(=O)c3cc(/C=C/C(=O)OCCN(C)C)ccc3o2)cc1	IC50	'='	4910	nM	3.69108	5.31	False	A	COc1ccc(NC(=O)c2cc(=O)c3cc(C=CC(=O)OCCN(C)C)ccc3o2)cc1	0.665828	1.62245	0.878917	0.942321	0.884825	-0.515416	0.772082	0.243135
CHEMBL497674		0	C[C@H]1CCCC/C1=N/Nc1nc(-c2ccc(F)cc2)cs1	IC50	'='	4940	nM	3.69373	5.31	False	A	CC1CCCCC1=NNc1nc(-c2ccc(F)cc2)cs1	-1.86889	1.80003	0.661253	0.284019	0.8196	0.457364	-0.771305	0.548435
CHEMBL1242964		0	C[C@H]1CCCC/C1=N\Nc1nc(-c2ccc(F)cc2)cs1	IC50	'='	5011.87	nM	3.7	5.3	False	A	CC1CCCCC1=NNc1nc(-c2ccc(F)cc2)cs1	-1.86889	1.80003	0.661253	0.284019	0.8196	0.457364	-0.771305	0.548435
CHEMBL274117		0	O=C1C=CC(=O)C(c2ccccc2)=C1	IC50	'='	5030	nM	3.70157	5.3	False	A	O=C1C=CC(=O)C(c2ccccc2)=C1	-3.40534	1.71766	-0.207671	0.058659	0.585096	0.62971	0.8982	0.084258
CHEMBL3800179		0	COn1c(-c2ccccc2)c(CO)c2cc(C#N)c(C#N)cc21	IC50	'='	4990	nM	3.6981	5.3	False	A	COn1c(-c2ccccc2)c(CO)c2cc(C#N)c(C#N)cc21	-1.21223	3.32411	0.149941	0.144788	0.903803	0.193794	-0.451874	1.34315
CHEMBL145007		0	O=c1oc2cc(OCc3ccccc3)ccc2s1	IC50	'='	5140	nM	3.71096	5.29	False	A	O=c1oc2cc(OCc3ccccc3)ccc2s1	-2.37677	2.95287	0.363939	0.245066	0.257322	-0.135766	-0.000601	0.71708
CHEMBL3605356		0	c1ccc2c(c1)c1cnccc1n2CCCCCCCCCn1c2ccccc2c2cnccc21	IC50	'='	5100	nM	3.70757	5.29	False	A	c1ccc2c(c1)c1cnccc1n2CCCCCCCCCn1c2ccccc2c2cnccc21	1.39069	4.2519	3.29366	0.114576	1.43316	-0.373794	-1.39634	1.7236
CHEMBL3800329		0	COn1c(-c2ccc(C)cc2)c(CO)c2cc(C#N)c(C#N)cc21	IC50	'='	5120	nM	3.70927	5.29	False	A	COn1c(-c2ccc(C)cc2)c(CO)c2cc(C#N)c(C#N)cc21	-1.03261	3.19255	0.366036	0.041905	0.899527	0.195299	-0.556903	1.25654
CHEMBL4082612		0	Cc1ccc(O)c(/N=C/c2coc3ccc(C)cc3c2=O)c1	IC50	'='	5120	nM	3.70927	5.29	False	A	Cc1ccc(O)c(N=Cc2coc3ccc(C)cc3c2=O)c1	-1.43445	2.69549	0.353063	-0.175189	0.619677	0.301359	0.11345	0.044123
CHEMBL186609		0	COc1ccc2oc3ccccc3c(=O)c2c1	IC50	'='	5300	nM	3.72428	5.28	False	A	COc1ccc2oc3ccccc3c(=O)c2c1	-2.6612	3.06692	0.099526	-0.308029	0.260118	0.417671	-0.052544	0.745872
CHEMBL201250		0	COc1c(OCC(C)=O)ccc2cc(NC(C)=O)c(=O)oc12	IC50	'='	5310	nM	3.72509	5.28	False	A	COc1c(OCC(C)=O)ccc2cc(NC(C)=O)c(=O)oc12	-1.54037	0.763268	-0.685788	0.815063	0.486078	-0.260847	1.03578	0.015825
CHEMBL3394490		0	Cc1ccc(C2=NN(C(=O)CBr)C(c3cc(Cl)ccc3O)C2)cc1	IC50	'='	5220	nM	3.71767	5.28	False	A	Cc1ccc(C2=NN(C(=O)CBr)C(c3cc(Cl)ccc3O)C2)cc1	-1.19628	2.62739	0.655325	0.299831	0.214949	0.7561	-0.469143	0.062587
CHEMBL3629813		0	C=CCc1cc(OC)c2oc(=O)c(C(=O)/C=C/c3c(/C=C/c4ccc(OC)cc4)cc(OC)cc3OC)cc2c1	IC50	'='	5300	nM	3.72428	5.28	False	A	C=CCc1cc(OC)c2oc(=O)c(C(=O)C=Cc3c(C=Cc4ccc(OC)cc4)cc(OC)cc3OC)cc2c1	2.22718	2.69889	2.70607	0.64115	0.490503	-0.752823	0.764673	0.14104
CHEMBL4115673		0	NC1CCC(N[C@@H]2C[C@@H]2c2ccccc2)CC1	IC50	'='	5230	nM	3.7185	5.28	False	A	NC1CCC(NC2CC2c2ccccc2)CC1	-2.53597	0.430093	-0.028644	-0.677083	0.968897	-0.030278	-1.29014	0.30669
CHEMBL4165326		0	C#CCNC1CCc2c(OCc3cccc(F)c3)cccc21	IC50	'='	5200	nM	3.716	5.28	False	A	C#CCNC1CCc2c(OCc3cccc(F)c3)cccc21	-1.7627	2.34379	1.17194	0.251811	0.442647	-0.419181	-0.935511	0.748682
CHEMBL1946644		0	CCOC1CC(c2ccccc2)=NN1c1ccc([N+](=O)[O-])cc1	IC50	'='	5360	nM	3.72916	5.27	False	A	CCOC1CC(c2ccccc2)=NN1c1ccc([N+](=O)[O-])cc1	-1.18214	2.31299	0.647571	0.666815	1.04867	-0.114015	0.154677	0.541057
CHEMBL3585848		0	C#CCN(C)[C@H](C)Cc1ccc(NCc2ccccc2O)cc1	IC50	'='	5370	nM	3.72997	5.27	False	A	C#CCN(C)C(C)Cc1ccc(NCc2ccccc2O)cc1	-1.21633	2.02899	1.13732	0.217914	1.03714	-1.12343	-1.27841	0.454995
CHEMBL3797878		0	O=C(Cc1cc2c(cc1[N+](=O)[O-])C(=O)NC2=O)c1ccccc1	IC50	'='	5380	nM	3.73078	5.27	False	A	O=C(Cc1cc2c(cc1[N+](=O)[O-])C(=O)NC2=O)c1ccccc1	-0.970579	2.73574	-0.457676	1.00366	0.799612	0.211745	1.23262	0.353167
CHEMBL4092092		0	CCN(CC)CCCCCCOc1ccc2c(c1)NC(=O)CC2	IC50	'='	5400	nM	3.73239	5.27	False	A	CCN(CC)CCCCCCOc1ccc2c(c1)NC(=O)CC2	-1.44088	-0.132105	1.17245	0.583032	0.904712	-1.27229	-0.797494	0.301403
CHEMBL4100724		0	O=C1C=CC(=O)C(Cc2ccccc2)=C1	IC50	'='	5370	nM	3.72997	5.27	False	A	O=C1C=CC(=O)C(Cc2ccccc2)=C1	-3.18577	1.48146	0.073461	0.175647	0.671521	0.217625	0.790084	0.056693
CHEMBL1243400		0	C[C@@H]1CCCC/C1=N\Nc1nc(-c2ccc(C#N)cc2)cs1	IC50	'='	5507	nM	3.74092	5.26	False	A	CC1CCCCC1=NNc1nc(-c2ccc(C#N)cc2)cs1	-1.55966	1.84454	0.585838	0.165479	1.27192	0.533776	-0.561646	0.625154
CHEMBL156630		0	C/N=C1/CCc2c1n(C)c1ccc(OC(=O)NCc3ccccc3)c(Br)c21	IC50	'='	5470	nM	3.73799	5.26	False	A	CN=C1CCc2c1n(C)c1ccc(OC(=O)NCc3ccccc3)c(Br)c21	-0.430501	2.85155	1.25415	0.299328	0.795914	0.496594	-0.49432	0.699262
CHEMBL2058154		0	N=C1NC(=O)/C(=C/c2c[nH]c3c(Br)cccc23)N1	IC50	'='	5517	nM	3.7417	5.26	False	A	N=C1NC(=O)C(=Cc2c[nH]c3c(Br)cccc23)N1	-1.87975	2.27204	-1.20686	0.539903	1.12239	1.30251	-0.093771	0.397069
CHEMBL2058422		0	C/N=C1/N/C(=C\c2c[nH]c3cccc(Br)c23)C(=O)N1C	IC50	'='	5475	nM	3.73838	5.26	False	A	CN=C1NC(=Cc2c[nH]c3cccc(Br)c23)C(=O)N1C	-1.83571	1.9861	-0.313121	0.344028	1.06814	1.31113	-0.052383	0.392383
CHEMBL2151679		0	C/C(=N/Nc1nc(-c2ccc(F)cc2F)cs1)c1nccs1	IC50	'='	5460	nM	3.73719	5.26	False	A	CC(=NNc1nc(-c2ccc(F)cc2F)cs1)c1nccs1	-1.50623	3.12152	-0.045849	1.47696	0.729907	0.570416	-0.385195	1.13325
CHEMBL28591		0	O=C1/C(=C/c2ccccc2)Cc2ccccc21	IC50	'='	5430	nM	3.7348	5.26	False	A	O=C1C(=Cc2ccccc2)Cc2ccccc21	-2.71027	3.01693	0.792269	-0.538491	0.689508	0.40973	-0.127219	0.662204
CHEMBL3585847		0	C#CCN(C)[C@H](C)Cc1ccc(NCc2ncccc2C)cc1	IC50	'='	5530	nM	3.74273	5.26	False	A	C#CCN(C)C(C)Cc1ccc(NCc2ncccc2C)cc1	-1.46803	1.57862	1.44254	0.409708	1.30482	-0.757399	-1.16317	0.864796
CHEMBL3651111		0	FC(F)(F)c1ccc(CN[C@H]2CC2c2ccccc2)nc1	IC50	'='	5500	nM	3.74036	5.26	False	A	FC(F)(F)c1ccc(CNC2CC2c2ccccc2)nc1	-2.12733	2.11029	0.407718	0.88534	0.082513	0.235591	-1.01771	0.824428
CHEMBL3798483		0	COc1ccc(C(=O)Cc2cc3c(cc2[N+](=O)[O-])C(=O)N(Cc2ccccc2)C3=O)cc1	IC50	'='	5510	nM	3.74115	5.26	False	A	COc1ccc(C(=O)Cc2cc3c(cc2[N+](=O)[O-])C(=O)N(Cc2ccccc2)C3=O)cc1	0.856108	3.4162	1.02067	0.811921	0.829297	-0.18802	0.919502	0.545626
CHEMBL3965783		0	O=C(/C=C/c1ccc(O)cc1O)NCCC1CCN(Cc2ccccc2)CC1	IC50	'='	5500	nM	3.74036	5.26	False	A	O=C(C=Cc1ccc(O)cc1O)NCCC1CCN(Cc2ccccc2)CC1	0.070485	1.77139	0.710108	-0.032113	0.872571	-0.710636	-0.788693	-0.20466
CHEMBL4217355		0	O=C1/C(=C/c2ccc(OCCCN3CCCCC3)cc2)Cc2ccc(OCc3ccc(Br)cc3)cc21	IC50	'='	5514	nM	3.74147	5.26	False	A	O=C1C(=Cc2ccc(OCCCN3CCCCC3)cc2)Cc2ccc(OCc3ccc(Br)cc3)cc21	1.71778	2.71405	3.06073	0.252318	-0.204574	-0.377906	-0.361754	1.32161
CHEMBL508324		0	C[C@@H]1CCCC/C1=N/Nc1nc(-c2ccc(C#N)cc2)cs1	IC50	'='	5495.41	nM	3.74	5.26	False	A	CC1CCCCC1=NNc1nc(-c2ccc(C#N)cc2)cs1	-1.55966	1.84454	0.585838	0.165479	1.27192	0.533776	-0.561646	0.625154
CHEMBL1214023		0	COc1cccc(-c2csc(N/N=C(\C)c3cc4ccccc4oc3=O)n2)c1	IC50	'='	5560	nM	3.74507	5.25	False	A	COc1cccc(-c2csc(NN=C(C)c3cc4ccccc4oc3=O)n2)c1	-0.057666	3.07386	0.808426	0.529029	1.02531	0.271606	0.153683	0.734495
CHEMBL2151660		0	C/C(=N/Nc1nc(-c2ccc(F)cc2)cs1)c1ccco1	IC50	'='	5670	nM	3.75358	5.25	False	A	CC(=NNc1nc(-c2ccc(F)cc2)cs1)c1ccco1	-1.64361	3.08077	0.230674	0.92133	0.877656	0.153553	-0.412863	1.10232
CHEMBL2204770		0	COc1ccc(CSc2ccc(C#N)cc2)cc1	IC50	'='	5590	nM	3.74741	5.25	False	A	COc1ccc(CSc2ccc(C#N)cc2)cc1	-2.44204	2.76688	0.658087	0.292189	0.831443	-0.593208	-0.526726	0.994718
CHEMBL2206093		0	Cn1c(=O)c2c(nc(SCCc3cccc(Cl)c3)n2C)n(C)c1=O	IC50	'='	5660	nM	3.75282	5.25	False	A	Cn1c(=O)c2c(nc(SCCc3cccc(Cl)c3)n2C)n(C)c1=O	-1.2999	1.73804	0.478916	0.80348	0.835348	0.609316	-0.118869	0.543298
CHEMBL2313295		0	Cn1c(=O)c2c(cc(/C=C/c3cccc(C(F)(F)F)c3)n2C)n(C)c1=O	IC50	'='	5690	nM	3.75511	5.25	False	A	Cn1c(=O)c2c(cc(C=Cc3cccc(C(F)(F)F)c3)n2C)n(C)c1=O	-1.25076	1.95326	0.496118	0.973581	0.079511	1.26794	-0.054469	0.255408
CHEMBL4072417		0	O=C1CCc2ccc(OCCCCCCN3CCN(c4ccccn4)CC3)cc2N1	IC50	'='	5600	nM	3.74819	5.25	False	A	O=C1CCc2ccc(OCCCCCCN3CCN(c4ccccn4)CC3)cc2N1	0.065428	0.982862	1.53264	0.364984	1.09855	-0.236658	-0.816968	0.731038
CHEMBL4111141		0	N[C@@H]1CCN(C2CCC(N[C@H]3C[C@@H]3c3ccc(-c4cccc(C(F)(F)F)c4)cc3)CC2)C1	IC50	'='	5580	nM	3.74663	5.25	False	A	NC1CCN(C2CCC(NC3CC3c3ccc(-c4cccc(C(F)(F)F)c4)cc3)CC2)C1	0.260848	1.43383	1.4153	0.029782	0.121272	0.726977	-1.77222	0.520239
CHEMBL462549		0	Oc1ccccc1C1=NN(C(=S)Nc2ccccc2)C(c2cccs2)C1	IC50	'='	5560	nM	3.74507	5.25	False	A	Oc1ccccc1C1=NN(C(=S)Nc2ccccc2)C(c2cccs2)C1	-0.392565	3.39291	0.790644	-0.023478	1.05164	0.501217	-0.517673	0.438992
CHEMBL1255021		0	COc1ccc(-c2csc(NN=C3CCC(C)CC3)n2)cc1	IC50	'='	5754.4	nM	3.76	5.24	False	A	COc1ccc(-c2csc(NN=C3CCC(C)CC3)n2)cc1	-1.55003	1.54992	0.726798	0.090106	1.05122	0.127859	-0.664368	0.575538
CHEMBL1927681		0	Cn1c(=O)c2c(nc(NCCc3cccc(Cl)c3)n2C)n(C)c1=O	IC50	'='	5780	nM	3.76193	5.24	False	A	Cn1c(=O)c2c(nc(NCCc3cccc(Cl)c3)n2C)n(C)c1=O	-1.16602	1.63682	0.145735	0.82091	1.08026	0.647963	-0.293866	0.600433
CHEMBL2058421		0	C/N=C1/N/C(=C\c2c[nH]c3ccccc23)C(=O)N1C	IC50	'='	5817	nM	3.7647	5.24	False	A	CN=C1NC(=Cc2c[nH]c3ccccc23)C(=O)N1C	-2.00241	1.89822	-0.444451	0.004858	1.39782	1.05051	-0.019051	0.472359
CHEMBL2206094		0	Cn1c(=O)c2c(nc(SCCc3cccc(Br)c3)n2C)n(C)c1=O	IC50	'='	5700	nM	3.75587	5.24	False	A	Cn1c(=O)c2c(nc(SCCc3cccc(Br)c3)n2C)n(C)c1=O	-1.23891	1.7392	0.528787	0.809274	0.829838	0.64073	-0.120116	0.539916
CHEMBL2238457		0	CC(C)(C)OC(=O)NCCCCCCNCC(N)=O	IC50	'='	5700	nM	3.75587	5.24	False	A	CC(C)(C)OC(=O)NCCCCCCNCC(N)=O	-1.87837	-1.95992	-0.763458	1.37685	1.26331	-1.89608	-0.626528	-0.360639
CHEMBL4063824		0	O=C1CCc2ccc(OCCCCCCN3CCN(Cc4ccccc4)CC3)cc2N1	IC50	'='	5700	nM	3.75587	5.24	False	A	O=C1CCc2ccc(OCCCCCCN3CCN(Cc4ccccc4)CC3)cc2N1	0.298316	1.17088	1.98367	0.200418	0.93604	-0.555092	-0.968976	0.687419
CHEMBL492697		0	c1ccc(CN[C@H]2C[C@@H]2c2ccccc2)cc1	IC50	'='	5700	nM	3.75587	5.24	False	A	c1ccc(CNC2CC2c2ccccc2)cc1	-2.5559	2.43034	0.825742	-0.313367	1.01687	-0.589018	-1.01098	1.02593
CHEMBL495714		0	COc1ccc(-c2csc(N/N=C3/CCCC(C)C3)n2)cc1	IC50	'='	5770	nM	3.76118	5.24	False	A	COc1ccc(-c2csc(NN=C3CCCC(C)C3)n2)cc1	-1.55003	1.54992	0.726798	0.090106	1.05122	0.127859	-0.664368	0.575538
CHEMBL1813518		0	O=C1NC(=O)c2cc(Oc3ccccc3)ccc21	IC50	'='	5850	nM	3.76716	5.23	False	A	O=C1NC(=O)c2cc(Oc3ccccc3)ccc21	-2.24216	3.02432	-0.310119	0.192831	0.55254	0.33586	0.232872	0.732143
CHEMBL2058152		0	N=C1NC(=O)/C(=C/c2c[nH]c3ccc(Br)cc23)N1	IC50	'='	5867	nM	3.76842	5.23	False	A	N=C1NC(=O)C(=Cc2c[nH]c3ccc(Br)cc23)N1	-1.87975	2.27204	-1.20686	0.539903	1.12239	1.30251	-0.093771	0.397069
CHEMBL3218168		0	C(=N/Nc1nc(-c2ccc3ccccc3c2)cs1)\c1ccc2c(c1)OCO2	IC50	'='	5920	nM	3.77232	5.23	False	A	C(=NNc1nc(-c2ccc3ccccc3c2)cs1)c1ccc2c(c1)OCO2	-0.13478	4.43004	1.0935	0.132583	0.93485	0.346813	-0.51542	1.24961
CHEMBL3651148		0	COc1ccccc1CN[C@H]1CC1c1ccc(OCc2ccccc2)cc1	IC50	'='	5900	nM	3.77085	5.23	False	A	COc1ccccc1CNC1CC1c1ccc(OCc2ccccc2)cc1	-0.345456	3.13791	1.82947	-0.0492	0.756185	-0.982103	-1.07741	1.14996
CHEMBL4086224		0	CCN(CCCOc1cc(O)c2c(=O)c3ccccc3sc2c1)Cc1ccccc1N(C)C	IC50	'='	5940	nM	3.77379	5.23	False	A	CCN(CCCOc1cc(O)c2c(=O)c3ccccc3sc2c1)Cc1ccccc1N(C)C	0.965811	2.88724	2.02881	0.107987	0.717454	-0.767363	-0.925166	0.548522
CHEMBL4091051		0	O=C1C=CC(=O)C(C2CCCC2)=C1	IC50	'='	5840	nM	3.76641	5.23	False	A	O=C1C=CC(=O)C(C2CCCC2)=C1	-3.84323	-0.441256	-0.14709	-0.253555	0.369714	0.634147	0.792337	-0.761083
CHEMBL4208748		0	S=C(Nc1ccc(Br)cc1)Nc1ccc2[nH]ccc2c1	IC50	'='	5900	nM	3.77085	5.23	False	A	S=C(Nc1ccc(Br)cc1)Nc1ccc2[nH]ccc2c1	-1.57567	3.58354	0.185021	0.288269	1.08724	0.596186	-0.925738	0.978709
CHEMBL2058408		0	CN1C(=N)NC(=O)/C1=C\c1c[nH]c2cc(Br)ccc12	IC50	'='	6075	nM	3.78355	5.22	False	A	CN1C(=N)NC(=O)C1=Cc1c[nH]c2cc(Br)ccc12	-1.85694	2.13199	-0.69267	0.44542	1.08742	1.29368	-0.0953	0.365828
CHEMBL2204763		0	N#Cc1ccc(SC2CCCCC2)cc1C#N	IC50	'='	5960	nM	3.77525	5.22	False	A	N#Cc1ccc(SC2CCCCC2)cc1C#N	-2.91769	1.28395	0.453931	-0.095486	0.790968	0.309371	-0.459907	0.343628
CHEMBL31184	BENZO[DEF]CHRYSENE	0	c1ccc2c(c1)cc1ccc3cccc4ccc2c1c34	IC50	'='	5972	nM	3.77612	5.22	False	A	c1ccc2c(c1)cc1ccc3cccc4ccc2c1c34	-1.65556	6.08581	1.5736	-1.25091	0.746641	0.519649	-0.999669	1.66013
CHEMBL3394489		0	O=C(CBr)N1N=C(c2ccc(F)cc2)CC1c1ccccc1O	IC50	'='	6000	nM	3.77815	5.22	False	A	O=C(CBr)N1N=C(c2ccc(F)cc2)CC1c1ccccc1O	-1.39046	2.72167	0.278833	0.421939	0.177004	0.741167	-0.345786	0.15829
CHEMBL3394499		0	O=C(CN1CCCCC1)N1N=C(c2ccc(Cl)cc2)CC1c1cc(Cl)ccc1O	IC50	'='	6010	nM	3.77887	5.22	False	A	O=C(CN1CCCCC1)N1N=C(c2ccc(Cl)cc2)CC1c1cc(Cl)ccc1O	-0.254285	2.09682	1.23246	0.305899	0.335606	0.658262	-0.680302	0.053782
CHEMBL3417303		0	O=c1ccc2ccc(OCCCCCCN3CCN(CCCNc4c5c(nc6ccccc46)CCCC5)CC3)cc2o1	IC50	'='	6050	nM	3.78176	5.22	False	A	O=c1ccc2ccc(OCCCCCCN3CCN(CCCNc4c5c(nc6ccccc46)CCCC5)CC3)cc2o1	2.64941	1.53645	3.17904	0.272596	0.927945	-0.155475	-0.882613	0.728099
CHEMBL3417308		0	O=c1ccc2ccc(OCCCCCCN3CCN(CCNc4c5c(nc6ccccc46)CCCC5)CC3)cc2o1	IC50	'='	6020	nM	3.7796	5.22	False	A	O=c1ccc2ccc(OCCCCCCN3CCN(CCNc4c5c(nc6ccccc46)CCCC5)CC3)cc2o1	2.44347	1.64986	3.02918	0.228658	0.921614	-0.062181	-0.845615	0.712057
CHEMBL3655081	ABROCITINIB	3	CCCS(=O)(=O)N[C@H]1C[C@@H](N(C)c2ncnc3[nH]ccc23)C1	IC50	'='	6000	nM	3.77815	5.22	False	A	CCCS(=O)(=O)NC1CC(N(C)c2ncnc3[nH]ccc23)C1	-1.23271	0.791243	-0.384559	0.773122	1.56851	0.012209	-0.19317	0.689658
CHEMBL4173167		0	CCCC/C(CC)=N\Nc1nc(-c2cccc([N+](=O)[O-])c2)cs1	IC50	'='	6030	nM	3.78032	5.22	False	A	CCCCC(CC)=NNc1nc(-c2cccc([N+](=O)[O-])c2)cs1	-1.01001	1.4548	0.61214	1.33838	1.52127	-0.780766	-0.039408	0.494304
CHEMBL536059		0	C=C(CNN)c1ccc(F)cc1.Cl	IC50	'='	6000	nM	3.77815	5.22	False	A	C=C(CNN)c1ccc(F)cc1.Cl	-3.09932	1.1201	-1.37378	0.93956	0.318434	-0.493531	-0.478039	1.3019
CHEMBL1253764		0	Clc1ccc(-c2csc(NN=C3CCCCCC3)n2)cc1	IC50	'='	6165.95	nM	3.79	5.21	False	A	Clc1ccc(-c2csc(NN=C3CCCCCC3)n2)cc1	-1.85486	1.8294	0.81565	0.256776	0.850926	0.488743	-0.787681	0.52769
CHEMBL1938479		0	Clc1ccc(CCN2CC=CCC2)c(Cl)c1	IC50	'='	6100	nM	3.78533	5.21	False	A	Clc1ccc(CCN2CC=CCC2)c(Cl)c1	-3.27378	1.04964	0.786703	0.395931	0.265272	0.112178	-0.698752	0.230208
CHEMBL2058409		0	CN1C(=N)NC(=O)/C1=C\c1c[nH]c2c(Br)cccc12	IC50	'='	6107	nM	3.78583	5.21	False	A	CN1C(=N)NC(=O)C1=Cc1c[nH]c2c(Br)cccc12	-1.85694	2.13199	-0.69267	0.44542	1.08742	1.29368	-0.0953	0.365828
CHEMBL3799429		0	O=C(Cc1cc2c(cc1[N+](=O)[O-])C(=O)NC2=O)c1cccs1	IC50	'='	6120	nM	3.78675	5.21	False	A	O=C(Cc1cc2c(cc1[N+](=O)[O-])C(=O)NC2=O)c1cccs1	-1.20962	2.38557	-0.758717	1.29586	0.688173	0.369091	1.49713	0.302257
CHEMBL4099350		0	O=C1CCc2ccc(OCCCCCCN3CCC(N4CCCC4)CC3)cc2N1	IC50	'='	6200	nM	3.79239	5.21	False	A	O=C1CCc2ccc(OCCCCCCN3CCC(N4CCCC4)CC3)cc2N1	-0.349227	-0.345823	1.60059	-0.003558	0.744529	-0.200142	-0.895187	0.296902
CHEMBL2062879		0	CC(=O)c1ccc(OCc2ccc(Br)cc2)cc1O	IC50	'='	6260	nM	3.79657	5.2	False	A	CC(=O)c1ccc(OCc2ccc(Br)cc2)cc1O	-2.05507	2.7695	0.266357	0.455056	0.241041	-0.613583	-0.409472	0.395133
CHEMBL3113640		0	O=c1oc2ccccc2cc1CN1CCCC1	IC50	'='	6320	nM	3.80072	5.2	False	A	O=c1oc2ccccc2cc1CN1CCCC1	-2.84716	1.02285	0.248473	-0.277814	0.53234	0.388898	0.036587	0.161533
CHEMBL3605370		0	COc1ccc2c(c1)c1c(n2CCCCCCCCCn2c3c(c4cc(OC)ccc42)CN(C)CC3)CCN(C)C1	IC50	'='	6300	nM	3.79934	5.2	False	A	COc1ccc2c(c1)c1c(n2CCCCCCCCCn2c3c(c4cc(OC)ccc42)CN(C)CC3)CCN(C)C1	2.25524	1.91879	3.79038	-0.097917	0.860566	-0.152128	-1.55397	1.06284
CHEMBL3798000		0	O=C1NC(=O)c2cc3c(cc21)cc(-c1cccs1)n3O	IC50	'='	6350	nM	3.80277	5.2	False	A	O=C1NC(=O)c2cc3c(cc21)cc(-c1cccs1)n3O	-1.63508	3.43058	-0.663906	0.06864	0.573133	1.01816	0.230503	0.488052
CHEMBL4062159		0	Cc1ccc(/N=C/c2coc3ccccc3c2=O)c(O)c1	IC50	'='	6260	nM	3.79657	5.2	False	A	Cc1ccc(N=Cc2coc3ccccc3c2=O)c(O)c1	-1.6146	2.82441	0.134204	-0.07852	0.617924	0.312674	0.219165	0.124554
CHEMBL4063688		0	COc1ccccc1CN(C)CCCOc1cc(O)c2c(=O)c3ccccc3sc2c1	IC50	'='	6310	nM	3.80003	5.2	False	A	COc1ccccc1CN(C)CCCOc1cc(O)c2c(=O)c3ccccc3sc2c1	0.567888	3.15004	1.60173	0.075314	0.483637	-0.822138	-0.653037	0.537865
CHEMBL4103010		0	CCCCCCC1OC(=O)c2cc(-n3nc(C(F)(F)F)cc3O)ccc21	IC50	'='	6340	nM	3.80209	5.2	False	A	CCCCCCC1OC(=O)c2cc(-n3nc(C(F)(F)F)cc3O)ccc21	-1.01062	1.64118	0.68359	1.21293	-0.252871	-0.116634	-0.755314	-0.001521
CHEMBL4169354		0	CCCC/C(C)=N\Nc1nc(-c2cccc([N+](=O)[O-])c2)cs1	IC50	'='	6330	nM	3.8014	5.2	False	A	CCCCC(C)=NNc1nc(-c2cccc([N+](=O)[O-])c2)cs1	-1.21853	1.59475	0.336476	1.27824	1.51197	-0.610667	0.049048	0.543569
CHEMBL534756		0	COc1cc(NC(C)CCCN)c2nccc(C)c2c1Oc1ccc(Cl)c(Cl)c1	IC50	'='	6260	nM	3.79657	5.2	False	A	COc1cc(NC(C)CCCN)c2nccc(C)c2c1Oc1ccc(Cl)c(Cl)c1	0.138296	2.51835	1.12983	0.859309	0.688605	-0.522358	-1.45583	0.888711
CHEMBL2062873		0	COC(=O)c1coc2ccc(OCc3cccc(Br)c3)cc2c1=O	IC50	'='	6460	nM	3.81023	5.19	False	A	COC(=O)c1coc2ccc(OCc3cccc(Br)c3)cc2c1=O	-1.167	2.51948	0.556278	0.821021	0.043633	-0.161331	0.574152	0.412937
CHEMBL2206102		0	Cn1c(=O)c2c(nc(SCCCc3ccccc3)n2C)n(C)c1=O	IC50	'='	6480	nM	3.81158	5.19	False	A	Cn1c(=O)c2c(nc(SCCCc3ccccc3)n2C)n(C)c1=O	-1.19701	1.51696	0.629523	0.571647	1.162	0.206646	-0.136956	0.595249
CHEMBL2206105		0	Cn1c(=O)c2c(nc(SCc3cccc(Cl)c3)n2C)n(C)c1=O	IC50	'='	6430	nM	3.80821	5.19	False	A	Cn1c(=O)c2c(nc(SCc3cccc(Cl)c3)n2C)n(C)c1=O	-1.51103	1.90762	0.247635	0.737329	0.787129	0.845735	-0.042708	0.555512
CHEMBL3134367		0	COc1ccc(-c2csc(NS(=O)(=O)c3cccc(Cl)c3)n2)cc1	IC50	'='	6500	nM	3.81291	5.19	False	A	COc1ccc(-c2csc(NS(=O)(=O)c3cccc(Cl)c3)n2)cc1	-0.82349	3.45484	0.448666	1.04234	0.63126	-0.099756	-0.037732	0.888638
CHEMBL3219197		0	C/C(=N\Nc1nc(-c2ccc3ccccc3c2)cs1)c1cc2ccccc2oc1=O	IC50	'='	6470	nM	3.8109	5.19	False	A	CC(=NNc1nc(-c2ccc3ccccc3c2)cs1)c1cc2ccccc2oc1=O	0.476592	4.27142	1.3565	0.148616	1.10481	0.558761	-0.063764	0.951544
CHEMBL3219200		0	C/C(=N\Nc1nc(-c2ccccc2)c(C)s1)c1nccs1	IC50	'='	6520	nM	3.81425	5.19	False	A	CC(=NNc1nc(-c2ccccc2)c(C)s1)c1nccs1	-1.51773	2.88632	0.282765	0.592831	1.4791	0.212293	-0.443241	1.19994
CHEMBL4068546		0	O=[N+]([O-])/C=C/c1cccc(OCc2ccc(F)cc2)c1	IC50	'='	6460	nM	3.81023	5.19	False	A	O=[N+]([O-])C=Cc1cccc(OCc2ccc(F)cc2)c1	-1.91982	2.69439	0.357281	1.16642	0.568912	-0.578385	0.303296	0.613445
CHEMBL1950708		0	COc1cc(NC(C)CCCN)c2nccc(C)c2c1Oc1cccc(Cl)c1	IC50	'='	6550	nM	3.81624	5.18	False	A	COc1cc(NC(C)CCCN)c2nccc(C)c2c1Oc1cccc(Cl)c1	0.032211	2.46885	1.0201	0.579474	0.967535	-0.694769	-1.38231	0.969432
CHEMBL3734986		0	Cc1ccc2oc(=O)c(-c3cccnc3)cc2c1	IC50	'='	6670	nM	3.82413	5.18	False	A	Cc1ccc2oc(=O)c(-c3cccnc3)cc2c1	-2.51931	2.66258	0.185591	-0.198338	0.663586	0.708863	0.166162	0.68765
CHEMBL4059592		0	O=C1CCc2ccc(OCCCN3CCN(Cc4ccccc4)CC3)cc2N1	IC50	'='	6600	nM	3.81954	5.18	False	A	O=C1CCc2ccc(OCCCN3CCN(Cc4ccccc4)CC3)cc2N1	-0.325514	1.50316	1.29994	-0.01816	0.95045	-0.165203	-0.773606	0.75186
CHEMBL4067752		0	O=[N+]([O-])/C=C/c1cccc(OCc2cccc(Br)c2)c1	IC50	'='	6630	nM	3.82151	5.18	False	A	O=[N+]([O-])C=Cc1cccc(OCc2cccc(Br)c2)c1	-1.84656	2.73248	0.572561	1.13713	0.60578	-0.506093	0.291313	0.592521
CHEMBL4071786		0	O=[N+]([O-])/C=C/c1cccc(OCc2ccc(C(F)(F)F)cc2)c1	IC50	'='	6600	nM	3.81954	5.18	False	A	O=[N+]([O-])C=Cc1cccc(OCc2ccc(C(F)(F)F)cc2)c1	-1.55592	2.64717	0.399055	1.71539	-0.13267	-0.157409	0.147744	0.408214
CHEMBL550488		0	CCOC(=O)c1csc(N/N=C(\C)c2cccnc2)n1	IC50	'='	6571	nM	3.81763	5.18	False	A	CCOC(=O)c1csc(NN=C(C)c2cccnc2)n1	-1.79662	1.46133	-0.37439	1.3171	1.40562	-0.401568	0.129337	0.848624
CHEMBL557959		0	CCOC(=O)c1csc(N/N=C(\C)c2ccncc2)n1	IC50	'='	6630	nM	3.82151	5.18	False	A	CCOC(=O)c1csc(NN=C(C)c2ccncc2)n1	-1.79662	1.46133	-0.37439	1.3171	1.40562	-0.401568	0.129337	0.848624
CHEMBL92401	IPRONIAZID	4	CC(C)NNC(=O)c1ccncc1	IC50	'='	6580	nM	3.81823	5.18	True	A	CC(C)NNC(=O)c1ccncc1	-3.35606	0.645891	-1.09247	0.459574	1.32895	-0.355439	-0.500167	0.577019
CHEMBL1242991		0	C[C@@H]1CCCC/C1=N\Nc1nc(-c2ccc(F)cc2F)cs1	IC50	'='	6834	nM	3.83467	5.17	False	A	CC1CCCCC1=NNc1nc(-c2ccc(F)cc2F)cs1	-1.77581	1.84165	0.594705	0.624815	0.480599	0.630857	-0.805454	0.490973
CHEMBL2093956		0	Cc1ccc([C@@]2(F)C[C@H]2N)cc1.Cl	IC50	'='	6700	nM	3.82607	5.17	False	A	Cc1ccc(C2(F)CC2N)cc1.Cl	-3.38703	1.12341	-1.02819	-0.052367	-0.175979	0.304671	-0.632305	1.22971
CHEMBL274030		0	Cc1c(C)c2ccc(OCc3ccc(Cl)cc3)cc2oc1=O	IC50	'='	6770	nM	3.83059	5.17	False	A	Cc1c(C)c2ccc(OCc3ccc(Cl)cc3)cc2oc1=O	-1.74941	2.60216	1.01994	0.171062	0.129067	0.128611	-0.104362	0.389346
CHEMBL3291019		0	C#CCN(Cc1ccc(O)c2ncccc12)C(C#N)CCC1CCN(Cc2ccccc2)CC1	IC50	'='	6700	nM	3.82607	5.17	False	A	C#CCN(Cc1ccc(O)c2ncccc12)C(C#N)CCC1CCN(Cc2ccccc2)CC1	0.920469	2.4037	2.24159	0.219215	1.10629	-0.395971	-1.24	0.68318
CHEMBL3330336		0	CC[C@@]1(N)C[C@H]1c1ccccc1.Cl	IC50	'='	6800	nM	3.83251	5.17	False	A	CCC1(N)CC1c1ccccc1.Cl	-3.28683	0.872849	-0.712291	-0.312676	0.274967	-0.229665	-0.671889	1.29426
CHEMBL3800292		0	COn1c(-c2cccs2)cc2cc3c(cc21)C(=O)NC3=O	IC50	'='	6700	nM	3.82607	5.17	False	A	COn1c(-c2cccs2)cc2cc3c(cc21)C(=O)NC3=O	-1.61808	3.09895	-0.105798	0.229293	0.66822	0.80413	0.297964	0.833713
CHEMBL4064374		0	CC(C)N1CCN(CCCCCCOc2ccc3c(c2)NC(=O)CC3)CC1	IC50	'='	6800	nM	3.83251	5.17	False	A	CC(C)N1CCN(CCCCCCOc2ccc3c(c2)NC(=O)CC3)CC1	-0.719957	-0.281413	1.4088	0.225595	0.852691	-0.487899	-0.906392	0.272855
CHEMBL4074119		0	CCCCCCCC1OC(=O)c2cc(N3N=C(C)CC3=O)ccc21	IC50	'='	6780	nM	3.83123	5.17	False	A	CCCCCCCC1OC(=O)c2cc(N3N=C(C)CC3=O)ccc21	-1.30765	0.359963	1.02	0.491694	0.762642	-0.364337	0.123119	0.048819
CHEMBL4081806		0	O=c1c(/C=N/c2ccccc2O)coc2ccccc12	IC50	'='	6810	nM	3.83315	5.17	False	A	O=c1c(C=Nc2ccccc2O)coc2ccccc12	-1.79446	2.96633	-0.09122	0.035874	0.607732	0.331489	0.334418	0.211111
CHEMBL903	HYDRAZINECARBOXAMIDE	0	NNC(N)=O	IC50	'='	6700	nM	3.82607	5.17	False	A	NNC(N)=O	-4.48763	-0.817478	-3.79039	0.037404	0.736316	0.458767	-1.01377	-0.792773
CHEMBL1222280		0	CN(C)c1ccc(/C=C2\SC(=O)N(CCN)C2=O)cc1	IC50	'='	6880	nM	3.83759	5.16	False	A	CN(C)c1ccc(C=C2SC(=O)N(CCN)C2=O)cc1	-1.83494	0.730816	-0.414152	0.51586	1.14526	0.094185	0.10145	0.126528
CHEMBL1642673		0	O=C1Nc2cc(CCc3ccccc3)ccc2C1=O	IC50	'='	6930	nM	3.84073	5.16	False	A	O=C1Nc2cc(CCc3ccccc3)ccc2C1=O	-2.05264	2.69902	0.318875	0.044893	0.800512	-0.035924	-0.079569	0.675959
CHEMBL2333934		0	C#CCN(C)[C@H](C)Cc1ccc(OCCCCNc2c3c(nc4ccccc24)CCCC3)cc1	IC50	'='	7000	nM	3.8451	5.16	False	A	C#CCN(C)C(C)Cc1ccc(OCCCCNc2c3c(nc4ccccc24)CCCC3)cc1	0.888404	2.03633	2.97033	0.26816	0.987091	-0.74784	-1.45194	0.900582
CHEMBL2409543		0	C/C(=N\Nc1nc(C)cs1)c1cccnc1	IC50	'='	6910	nM	3.83948	5.16	False	A	CC(=NNc1nc(C)cs1)c1cccnc1	-2.71387	1.85818	-0.488538	0.605282	1.53475	0.18444	-0.345122	1.06396
CHEMBL3218138		0	C=CCC/C(C)=N\Nc1nc(-c2ccccc2)c(C)s1	IC50	'='	6970	nM	3.84323	5.16	False	A	C=CCCC(C)=NNc1nc(-c2ccccc2)c(C)s1	-1.854	1.63372	0.749827	0.686162	1.50413	-0.58768	-0.442093	0.713044
CHEMBL3218164		0	C/C(=N\Nc1nc(-c2ccc3ccccc3c2)cs1)C1CCCCC1	IC50	'='	6950	nM	3.84198	5.16	False	A	CC(=NNc1nc(-c2ccc3ccccc3c2)cs1)C1CCCCC1	-0.791407	2.70751	1.50424	-0.175714	1.16822	0.22614	-0.919095	0.837576
CHEMBL3651129		0	COc1ccc(CN[C@H]2CC2c2ccccc2)c(F)c1	IC50	'='	7000	nM	3.8451	5.16	False	A	COc1ccc(CNC2CC2c2ccccc2)c(F)c1	-2.04875	2.23545	0.776256	0.191076	0.524851	-0.549161	-0.970945	0.878948
CHEMBL3798540		0	N#Cc1cc2cc(-c3ccccc3)n(O)c2cc1C#N	IC50	'='	6920	nM	3.84011	5.16	False	A	N#Cc1cc2cc(-c3ccccc3)n(O)c2cc1C#N	-1.84026	4.04185	-0.000433	-0.042914	0.941247	0.710212	-0.491892	0.882086
CHEMBL4098050		0	O=C1CCc2ccc(OCCCCN3CCN(c4ccccn4)CC3)cc2N1	IC50	'='	6900	nM	3.83885	5.16	False	A	O=C1CCc2ccc(OCCCCN3CCN(c4ccccn4)CC3)cc2N1	-0.350043	1.21325	1.08543	0.224051	1.09827	0.03392	-0.689857	0.767731
CHEMBL4162029		0	C#CCNC1CCc2c(OCc3cccc(Cl)c3)cccc21	IC50	'='	7000	nM	3.8451	5.16	False	A	C#CCNC1CCc2c(OCc3cccc(Cl)c3)cccc21	-1.74863	2.37284	1.32662	0.225386	0.472931	-0.388696	-0.95276	0.727157
CHEMBL4226044		0	COc1cc2sn(CCCN(C)Cc3ccccc3)c(=O)c2cc1OC	IC50	'='	6900	nM	3.83885	5.16	False	A	COc1cc2sn(CCCN(C)Cc3ccccc3)c(=O)c2cc1OC	-0.747656	1.69981	1.15273	0.477364	0.765668	-0.739692	-0.439386	0.754153
CHEMBL497676		0	C[C@@H]1CCCC/C1=N/Nc1nc(-c2ccc(F)cc2F)cs1	IC50	'='	6918.31	nM	3.84	5.16	False	A	CC1CCCCC1=NNc1nc(-c2ccc(F)cc2F)cs1	-1.77581	1.84165	0.594705	0.624815	0.480599	0.630857	-0.805454	0.490973
CHEMBL1253763		0	CC1CCC(=NNc2nc(-c3ccc(C#N)cc3)cs2)CC1	IC50	'='	7079.46	nM	3.85	5.15	False	A	CC1CCC(=NNc2nc(-c3ccc(C#N)cc3)cs2)CC1	-1.56077	1.8371	0.550506	0.156627	1.28014	0.538217	-0.547741	0.64212
CHEMBL2058699		0	CSC1=NC(=O)/C(=C/c2c[nH]c3ccc(Br)cc23)N1	IC50	'='	7133	nM	3.85327	5.15	False	A	CSC1=NC(=O)C(=Cc2c[nH]c3ccc(Br)cc23)N1	-1.98799	2.21221	-0.225826	0.672748	0.861676	0.999041	0.141321	0.377254
CHEMBL2402160		0	CN(C)c1ccc(O)c(CNc2ccc(/C=C/c3cc(O)cc(O)c3)cc2)c1	IC50	'='	7080	nM	3.85003	5.15	False	A	CN(C)c1ccc(O)c(CNc2ccc(C=Cc3cc(O)cc(O)c3)cc2)c1	0.449605	3.51269	0.523377	-0.168958	0.887107	-0.951379	-1.32736	-0.136596
CHEMBL3218159		0	Cc1sc(NN=C2CCCCCCC2)nc1-c1ccccc1	IC50	'='	7070	nM	3.84942	5.15	False	A	Cc1sc(NN=C2CCCCCCC2)nc1-c1ccccc1	-1.60681	1.54788	1.0609	-0.196517	1.1167	0.344257	-0.874746	0.490835
CHEMBL3629810		0	CCOc1ccc2cc(C(=O)/C=C/c3c(/C=C/c4ccc(OC)cc4)cc(OC)cc3OC)c(=O)oc2c1	IC50	'='	7070	nM	3.84942	5.15	False	A	CCOc1ccc2cc(C(=O)C=Cc3c(C=Cc4ccc(OC)cc4)cc(OC)cc3OC)c(=O)oc2c1	1.82458	2.80922	2.35811	0.525008	0.410245	-0.72305	0.613789	0.281359
CHEMBL4076775		0	Cc1ccc(O)c(/N=C/c2coc3ccc(Br)cc3c2=O)c1	IC50	'='	7140	nM	3.8537	5.15	False	A	Cc1ccc(O)c(N=Cc2coc3ccc(Br)cc3c2=O)c1	-1.44703	2.90864	0.26574	0.256647	0.291599	0.568619	0.18154	0.043302
CHEMBL4165922		0	CCCCC/C(CC)=N\Nc1nc(-c2cccc([N+](=O)[O-])c2)cs1	IC50	'='	7150	nM	3.85431	5.15	False	A	CCCCCC(CC)=NNc1nc(-c2cccc([N+](=O)[O-])c2)cs1	-0.803081	1.31644	0.847447	1.38864	1.53244	-0.929356	-0.111323	0.463655
CHEMBL4226833		0	COc1ccccc1CN(C)CCCCn1sc2cc(OC)c(OC)cc2c1=O	IC50	'='	7100	nM	3.85126	5.15	False	A	COc1ccccc1CN(C)CCCCn1sc2cc(OC)c(OC)cc2c1=O	-0.130763	1.40986	1.44064	0.628847	0.664599	-0.969869	-0.472147	0.68245
CHEMBL4228361		0	CCN(CCCCCCn1sc2cc(OC)c(OC)cc2c1=O)Cc1ccc(N(C)C)cc1	IC50	'='	7100	nM	3.85126	5.15	False	A	CCN(CCCCCCn1sc2cc(OC)c(OC)cc2c1=O)Cc1ccc(N(C)C)cc1	0.678648	0.962006	2.29828	0.769047	0.879021	-1.08622	-0.864772	0.663098
CHEMBL1243401		0	C[C@H]1CCCC/C1=N\Nc1nc(-c2ccc(C#N)cc2)cs1	IC50	'='	7220	nM	3.85854	5.14	False	A	CC1CCCCC1=NNc1nc(-c2ccc(C#N)cc2)cs1	-1.55966	1.84454	0.585838	0.165479	1.27192	0.533776	-0.561646	0.625154
CHEMBL1253847		0	Fc1ccc(-c2csc(NN=C3CCCCCC3)n2)c(F)c1	IC50	'='	7244.36	nM	3.86	5.14	False	A	Fc1ccc(-c2csc(NN=C3CCCCCC3)n2)c(F)c1	-1.77573	1.8414	0.593715	0.624547	0.480854	0.631017	-0.805045	0.491479
CHEMBL201777		0	Cc1cc(=O)oc2cc3oc4ccccc4c3cc12	IC50	'='	7240	nM	3.85974	5.14	False	A	Cc1cc(=O)oc2cc3oc4ccccc4c3cc12	-2.16317	3.63121	0.412991	-0.532488	0.296175	0.963496	0.209534	0.717227
CHEMBL2204762		0	N#Cc1ccc(SCCc2ccccc2)cc1C#N	IC50	'='	7190	nM	3.85673	5.14	False	A	N#Cc1ccc(SCCc2ccccc2)cc1C#N	-2.24831	2.88141	0.698542	0.449625	1.06963	-0.365911	-0.460297	1.02884
CHEMBL246811		0	Clc1ccc(-c2csc(NN=C3CCCC3)n2)cc1	IC50	'='	7244.36	nM	3.86	5.14	False	A	Clc1ccc(-c2csc(NN=C3CCCC3)n2)cc1	-2.20921	2.07089	0.40805	0.446956	0.876312	0.457319	-0.595451	0.688342
CHEMBL3394495		0	O=C(CN1CCCCC1)N1N=C(c2ccc(Cl)cc2)CC1c1ccccc1O	IC50	'='	7250	nM	3.86034	5.14	False	A	O=C(CN1CCCCC1)N1N=C(c2ccc(Cl)cc2)CC1c1ccccc1O	-0.361414	2.03494	1.12705	0.022122	0.613445	0.484252	-0.604818	0.125269
CHEMBL3605363		0	CC[n+]1ccc2c(c1)c1ccccc1n2CCCCCCCCCn1c2ccccc2c2c[n+](CC)ccc21.[I-].[I-]	IC50	'='	7300	nM	3.86332	5.14	False	A	CC[n+]1ccc2c(c1)c1ccccc1n2CCCCCCCCCn1c2ccccc2c2c[n+](CC)ccc21.[I-].[I-]	2.90115	3.49308	3.19851	0.287154	0.713761	-0.055808	-1.07839	2.83088
CHEMBL4062746		0	CCCCC1OC(=O)c2cc(-n3nc(C(F)(F)F)cc3O)ccc21	IC50	'='	7240	nM	3.85974	5.14	False	A	CCCCC1OC(=O)c2cc(-n3nc(C(F)(F)F)cc3O)ccc21	-1.42757	1.94912	0.16445	1.1159	-0.351297	0.304812	-0.586818	0.040995
CHEMBL4096448		0	Cc1ccc2occ(/C=N/c3cc([N+](=O)[O-])ccc3O)c(=O)c2c1	IC50	'='	7270	nM	3.86153	5.14	False	A	Cc1ccc2occ(C=Nc3cc([N+](=O)[O-])ccc3O)c(=O)c2c1	-0.784582	2.77934	-0.236746	0.607091	0.704656	0.378639	0.985537	-0.126037
CHEMBL4169976		0	C#CCNC1CCc2c(OCc3ccc(F)c(F)c3)cccc21	IC50	'='	7220	nM	3.85854	5.14	False	A	C#CCNC1CCc2c(OCc3ccc(F)c(F)c3)cccc21	-1.66951	2.38361	1.10732	0.588923	0.107082	-0.24791	-0.971596	0.690843
CHEMBL456150		0	C[C@H]1CCCC/C1=N/Nc1nc(-c2ccc(C#N)cc2)cs1	IC50	'='	7220	nM	3.85854	5.14	False	A	CC1CCCCC1=NNc1nc(-c2ccc(C#N)cc2)cs1	-1.55966	1.84454	0.585838	0.165479	1.27192	0.533776	-0.561646	0.625154
CHEMBL2391875		0	Cc1ccc(CCOc2ccc3c(c2)C(=O)OC3)cc1	IC50	'='	7330	nM	3.8651	5.13	False	A	Cc1ccc(CCOc2ccc3c(c2)C(=O)OC3)cc1	-2.03939	2.44587	0.818227	-0.052454	0.424555	-0.453503	-0.28637	0.680692
CHEMBL3651140		0	CC1(C)CCc2cc(CN[C@H]3CC3c3ccccc3)ccc2O1	IC50	'='	7400	nM	3.86923	5.13	False	A	CC1(C)CCc2cc(CNC3CC3c3ccccc3)ccc2O1	-1.45079	1.92018	1.43382	-0.692166	0.621247	-0.109999	-1.10442	0.676716
CHEMBL4080020		0	O=C1CCc2ccc(OCCCCN3CCN(Cc4ccccc4)CC3)cc2N1	IC50	'='	7400	nM	3.86923	5.13	False	A	O=C1CCc2ccc(OCCCCN3CCN(Cc4ccccc4)CC3)cc2N1	-0.116714	1.39136	1.54374	0.060787	0.944998	-0.306063	-0.844784	0.723365
CHEMBL4092886		0	Cc1ccc2occ(/C=N/c3ncccc3O)c(=O)c2c1	IC50	'='	7350	nM	3.86629	5.13	False	A	Cc1ccc2occ(C=Nc3ncccc3O)c(=O)c2c1	-1.64308	2.532	-0.219571	0.172029	0.756816	0.555082	0.36571	0.196356
CHEMBL457577		0	O=c1c(/C=N/c2ncccc2O)coc2ccccc12	IC50	'='	7410	nM	3.86982	5.13	False	A	O=c1c(C=Nc2ncccc2O)coc2ccccc12	-1.82246	2.67932	-0.45153	0.298558	0.737775	0.579028	0.486585	0.284068
CHEMBL1076880		0	COc1ccc(-c2csc(NN=C3CCCCC3)n2)cc1	IC50	'='	7585.78	nM	3.88	5.12	False	A	COc1ccc(-c2csc(NN=C3CCCCC3)n2)cc1	-1.72568	1.65803	0.564827	0.178425	1.06587	0.08803	-0.594166	0.631644
CHEMBL1253618		0	O=C1Cc2cc(OC(=O)c3cccc(Cl)c3)ccc2O1	IC50	'='	7660	nM	3.88423	5.12	False	A	O=C1Cc2cc(OC(=O)c3cccc(Cl)c3)ccc2O1	-2.06675	2.98825	0.182813	0.658968	-0.073154	0.185591	0.364679	0.582353
CHEMBL1254550		0	Cc1cc2cc(NC(=O)/C=C/c3cccc(Cl)c3)ccc2[nH]1	IC50	'='	7670	nM	3.8848	5.12	False	A	Cc1cc2cc(NC(=O)C=Cc3cccc(Cl)c3)ccc2[nH]1	-1.38477	3.29763	0.644359	0.25369	0.968542	0.237583	-0.538781	0.843991
CHEMBL2151663		0	C/C(=N/Nc1nc(-c2ccc(F)cc2)cs1)c1nccs1	IC50	'='	7550	nM	3.87795	5.12	False	A	CC(=NNc1nc(-c2ccc(F)cc2)cs1)c1nccs1	-1.59967	3.08009	0.039994	1.10521	1.10366	0.375826	-0.370358	1.20244
CHEMBL3219201		0	C/C(=N\Nc1nc(-c2ccccc2)c(C)s1)C1CCCCC1	IC50	'='	7650	nM	3.88366	5.12	False	A	CC(=NNc1nc(-c2ccccc2)c(C)s1)C1CCCCC1	-1.5752	1.49315	1.06655	-0.043557	1.16087	0.121592	-0.84612	0.552052
CHEMBL3734767		0	O=C(/C=C/c1ccc(C(F)(F)F)cc1)c1ccc(Cl)s1	IC50	'='	7560	nM	3.87852	5.12	False	A	O=C(C=Cc1ccc(C(F)(F)F)cc1)c1ccc(Cl)s1	-2.49775	2.65248	0.395425	1.70432	-0.679319	0.565534	-0.037358	0.406941
CHEMBL4063297		0	O=[N+]([O-])/C=C/c1cccc(OCc2ccc(Cl)cc2)c1	IC50	'='	7590	nM	3.88024	5.12	False	A	O=[N+]([O-])C=Cc1cccc(OCc2ccc(Cl)cc2)c1	-1.90694	2.72887	0.518835	1.13463	0.60687	-0.540746	0.290562	0.594588
CHEMBL537735		0	COc1cc(NC(C)CCCN)c2nccc(C)c2c1Oc1ccc(Cl)cc1Cl	IC50	'='	7530	nM	3.87679	5.12	False	A	COc1cc(NC(C)CCCN)c2nccc(C)c2c1Oc1ccc(Cl)cc1Cl	0.138296	2.51835	1.12983	0.859309	0.688605	-0.522358	-1.45583	0.888711
CHEMBL3394520		0	CC1=NN(C(=O)CN2CCCCC2)C(c2cc(Br)cc(Br)c2O)C1	IC50	'='	7800	nM	3.89209	5.11	False	A	CC1=NN(C(=O)CN2CCCCC2)C(c2cc(Br)cc(Br)c2O)C1	-1.32431	0.731205	0.456391	0.359359	0.252839	0.841346	-0.487464	-0.287172
CHEMBL4090338		0	CCN(CC)CCCCOc1ccc2c(c1)NC(=O)CC2	IC50	'='	7700	nM	3.88649	5.11	False	A	CCN(CC)CCCCOc1ccc2c(c1)NC(=O)CC2	-1.85485	0.088062	0.726933	0.443334	0.909594	-1.02172	-0.676718	0.336221
CHEMBL4163351		0	C#CCNC1CCc2c(OCc3ccc(F)cc3)cccc21	IC50	'='	7800	nM	3.89209	5.11	False	A	C#CCNC1CCc2c(OCc3ccc(F)cc3)cccc21	-1.7627	2.34379	1.17194	0.251811	0.442647	-0.419181	-0.935511	0.748682
CHEMBL4164321		0	CN1c2c(nn(-c3ccc(/C=N/NC(=S)Nc4cccc(Cl)c4)cc3)c2-c2ccccc2)-c2ccccc2S1(=O)=O	IC50	'='	7730	nM	3.88818	5.11	False	A	CN1c2c(nn(-c3ccc(C=NNC(=S)Nc4cccc(Cl)c4)cc3)c2-c2ccccc2)-c2ccccc2S1(=O)=O	3.42419	5.20789	2.22625	0.735963	0.87899	1.0082	-0.181154	1.60633
CHEMBL1173331		0	CN1C(=N)NC(=O)/C1=C\c1c[nH]c2ccc(Br)cc12	IC50	'='	8000	nM	3.90309	5.1	False	A	CN1C(=N)NC(=O)C1=Cc1c[nH]c2ccc(Br)cc12	-1.85694	2.13199	-0.69267	0.44542	1.08742	1.29368	-0.0953	0.365828
CHEMBL1984524		0	CN(C)c1ccc(/N=N/c2ccccn2)cc1	IC50	'='	7900	nM	3.89763	5.1	False	A	CN(C)c1ccc(N=Nc2ccccn2)cc1	-2.55407	2.38493	0.391817	0.49191	1.46591	0.041215	-0.635465	0.988683
CHEMBL3394494		0	O=C(CN1CCCCC1)N1N=C(c2ccc(F)cc2)CC1c1ccccc1O	IC50	'='	8020	nM	3.90417	5.1	False	A	O=C(CN1CCCCC1)N1N=C(c2ccc(F)cc2)CC1c1ccccc1O	-0.376578	2.01088	0.978715	0.043601	0.590244	0.460371	-0.583402	0.149257
CHEMBL361025		0	O=c1c2cc(O)ccc2oc2cc(O)cc(O)c12	IC50	'='	8000	nM	3.90309	5.1	False	A	O=c1c2cc(O)ccc2oc2cc(O)cc(O)c12	-1.87383	3.47453	-1.45851	-0.507623	-0.187011	0.486588	-0.219606	-0.450083
CHEMBL3770377		0	O=C1CCc2ccc(OCc3ccc(Br)cc3)cc2N1	IC50	'='	7980	nM	3.902	5.1	False	A	O=C1CCc2ccc(OCc3ccc(Br)cc3)cc2N1	-1.95982	2.61362	0.505105	0.172456	0.403317	0.139569	-0.473775	0.688984
CHEMBL386941		0	c1ccc(-c2csc(NN=C3CCCC3)n2)cc1	IC50	'='	7883	nM	3.89669	5.1	False	A	c1ccc(-c2csc(NN=C3CCCC3)n2)cc1	-2.31618	1.99378	0.331279	0.11135	1.20643	0.230163	-0.562596	0.773166
CHEMBL4226503		0	CCN(CCCCCCn1sc2cc(OC)c(OC)cc2c1=O)Cc1ccccc1OC	IC50	'='	7900	nM	3.89763	5.1	False	A	CCN(CCCCCCn1sc2cc(OC)c(OC)cc2c1=O)Cc1ccccc1OC	0.489575	1.06889	2.09075	0.784809	0.666156	-1.31373	-0.66556	0.627862
CHEMBL1255020		0	Cc1ccc(-c2csc(NN=C3CCC(C)CC3)n2)cc1	IC50	'='	8109	nM	3.90897	5.09	False	A	Cc1ccc(-c2csc(NN=C3CCC(C)CC3)n2)cc1	-1.78356	1.65049	0.892436	-0.131622	1.13989	0.314669	-0.806491	0.549356
CHEMBL2158246		0	O=C1NC(=O)c2cc(Sc3ccccc3)ccc21	IC50	'='	8030	nM	3.90472	5.09	False	A	O=C1NC(=O)c2cc(Sc3ccccc3)ccc21	-2.2445	3.0641	-0.090556	0.161204	0.647852	0.403485	0.174034	0.717105
CHEMBL2402067		0	COc1cc(/C=C/c2ccc(NCc3cc(N(C)C)ccc3O)cc2)cc(OC)c1	IC50	'='	8190	nM	3.91328	5.09	False	A	COc1cc(C=Cc2ccc(NCc3cc(N(C)C)ccc3O)cc2)cc(OC)c1	0.459402	3.04698	1.54748	0.154067	0.905906	-0.962604	-1.08321	0.576832
CHEMBL3651120		0	Nc1ncccc1CN[C@H]1CC1c1ccccc1	IC50	'='	8100	nM	3.90849	5.09	False	A	Nc1ncccc1CNC1CC1c1ccccc1	-2.07064	1.96894	-0.182442	-0.041539	1.40704	-0.253514	-1.10934	1.03053
CHEMBL3651142		0	COc1cc(C)c(CN[C@H]2CC2c2ccccc2)cc1C	IC50	'='	8100	nM	3.90849	5.09	False	A	COc1cc(C)c(CNC2CC2c2ccccc2)cc1C	-1.7857	2.00044	1.23581	-0.311425	0.796	-0.611071	-1.10041	0.778061
CHEMBL3735165		0	Cc1ccc2oc(=O)c(-c3cccs3)cc2c1	IC50	'='	8090	nM	3.90795	5.09	False	A	Cc1ccc2oc(=O)c(-c3cccs3)cc2c1	-2.73324	2.61269	0.353131	-0.214102	0.420048	0.648535	0.224361	0.511673
CHEMBL4064738		0	CCN(CCCOc1cc(O)c2c(=O)c3ccccc3sc2c1)Cc1ccccc1OC	IC50	'='	8170	nM	3.91222	5.09	False	A	CCN(CCCOc1cc(O)c2c(=O)c3ccccc3sc2c1)Cc1ccccc1OC	0.77586	3.01664	1.81204	0.129214	0.493104	-0.963656	-0.716832	0.520504
CHEMBL4065398		0	CC(C)N1CCN(CCCCCOc2ccc3c(c2)NC(=O)CC3)CC1	IC50	'='	8200	nM	3.91381	5.09	False	A	CC(C)N1CCN(CCCCCOc2ccc3c(c2)NC(=O)CC3)CC1	-0.927397	-0.180511	1.18927	0.149724	0.856235	-0.363902	-0.846749	0.283673
CHEMBL4176042		0	CCc1ccc(NC(=S)N/N=C/c2ccc(-n3nc4c(c3-c3ccccc3)N(C)S(=O)(=O)c3ccccc3-4)cc2)cc1	IC50	'='	8180	nM	3.91275	5.09	False	A	CCc1ccc(NC(=S)NN=Cc2ccc(-n3nc4c(c3-c3ccccc3)N(C)S(=O)(=O)c3ccccc3-4)cc2)cc1	3.70726	4.93834	2.53849	0.477532	1.13146	0.704549	-0.25409	1.59722
CHEMBL4224820		0	CCN(CCCCCCn1sc2cc(OC)c(OC)cc2c1=O)Cc1ccccc1	IC50	'='	8200	nM	3.91381	5.09	False	A	CCN(CCCCCCn1sc2cc(OC)c(OC)cc2c1=O)Cc1ccccc1	0.082532	1.22148	2.05355	0.708612	0.768687	-1.25123	-0.710333	0.659229
CHEMBL4282579		0	Brc1ccccc1-c1cc2ccccc2o1	IC50	'='	8120	nM	3.90956	5.09	False	A	Brc1ccccc1-c1cc2ccccc2o1	-2.82325	4.12678	0.726127	-0.158978	0.347674	0.445822	-0.658883	1.2541
CHEMBL1814065		0	COc1ccc(NC(=O)c2coc3ccccc3c2=O)cc1O	IC50	'='	8340	nM	3.92117	5.08	False	A	COc1ccc(NC(=O)c2coc3ccccc3c2=O)cc1O	-1.05631	2.6378	-0.490904	0.196221	0.453834	0.101784	0.390493	0.099321
CHEMBL1927666		0	Cn1c(=O)c2c(nc(SCc3ccccc3)n2C)n(C)c1=O	IC50	'='	8220	nM	3.91487	5.08	False	A	Cn1c(=O)c2c(nc(SCc3ccccc3)n2C)n(C)c1=O	-1.61825	1.83148	0.161061	0.420112	1.09678	0.638365	0.007021	0.631475
CHEMBL2088308		0	Cn1c(=O)c2c(nc(COc3ccc(F)cc3)n2C)n(C)c1=O	IC50	'='	8220	nM	3.91487	5.08	False	A	Cn1c(=O)c2c(nc(COc3ccc(F)cc3)n2C)n(C)c1=O	-1.52557	1.84127	-0.134403	0.775975	0.684182	0.760132	0.04803	0.607331
CHEMBL3219204		0	Cc1sc(N/N=C/c2ccncc2)nc1-c1ccccc1	IC50	'='	8290	nM	3.91855	5.08	False	A	Cc1sc(NN=Cc2ccncc2)nc1-c1ccccc1	-1.53472	3.13791	0.390989	0.546691	1.54453	0.136535	-0.52067	1.30858
CHEMBL3330342		0	Cl.N[C@@]1(Cc2ccccc2)C[C@@H]1c1ccccc1	IC50	'='	8310	nM	3.9196	5.08	False	A	Cl.NC1(Cc2ccccc2)CC1c1ccccc1	-2.17198	2.34885	-0.200974	-0.323169	0.398425	-0.288585	-0.635614	1.86145
CHEMBL3394521		0	CC1=NN(C(=O)CN2CCC(=O)CC2)C(c2cc(Br)cc(Br)c2O)C1	IC50	'='	8380	nM	3.92324	5.08	False	A	CC1=NN(C(=O)CN2CCC(=O)CC2)C(c2cc(Br)cc(Br)c2O)C1	-1.06891	0.813158	0.049756	0.541911	0.264643	0.970938	0.037259	-0.303007
CHEMBL3950869		0	CN(Cc1ccc(F)cc1)S(=O)(=O)c1ccc2c(c1)C(=O)C(=O)N2	IC50	'='	8260	nM	3.91698	5.08	False	A	CN(Cc1ccc(F)cc1)S(=O)(=O)c1ccc2c(c1)C(=O)C(=O)N2	-0.928365	2.53479	-0.209254	0.96976	0.533664	0.318264	0.673261	0.407505
CHEMBL4062293		0	CCN(CC)CCCOc1ccc2c(c1)NC(=O)CC2	IC50	'='	8400	nM	3.92428	5.08	False	A	CCN(CC)CCCOc1ccc2c(c1)NC(=O)CC2	-2.0632	0.201761	0.478864	0.362937	0.911478	-0.875508	-0.607421	0.364405
CHEMBL4103245		0	O=C1CCc2ccc(OCCCCCN3CCCCC3)cc2N1	IC50	'='	8400	nM	3.92428	5.08	False	A	O=C1CCc2ccc(OCCCCCN3CCCCC3)cc2N1	-1.51812	0.082525	1.01266	0.064324	0.725922	-0.495224	-0.726465	0.229857
CHEMBL4173417		0	C#CCNC1CCc2c(OCCOc3cccc(NC(C)=O)c3)cccc21	IC50	'='	8300	nM	3.91908	5.08	False	A	C#CCNC1CCc2c(OCCOc3cccc(NC(C)=O)c3)cccc21	-0.44191	1.77418	1.00009	0.41774	0.865785	-0.778919	-0.622384	0.661912
CHEMBL187044	GENTIAKOCHIANIN	0	COc1cc(O)c2c(=O)c3c(O)c(O)ccc3oc2c1	IC50	'='	8500	nM	3.92942	5.07	False	A	COc1cc(O)c2c(=O)c3c(O)c(O)ccc3oc2c1	-1.45745	3.17064	-1.35989	-0.349643	-0.2249	0.127732	-0.195637	-0.512333
CHEMBL1950704		0	COc1cc(NC(C)CCCN)c2nccc(C)c2c1Oc1ccc(C(F)(F)F)cc1	IC50	'='	8540	nM	3.93146	5.07	False	A	COc1cc(NC(C)CCCN)c2nccc(C)c2c1Oc1ccc(C(F)(F)F)cc1	0.376149	2.40504	0.977296	1.10894	0.33169	-0.368077	-1.53756	0.827251
CHEMBL2204773		0	N#Cc1ccc(Sc2ccc(Br)cc2)cc1	IC50	'='	8520	nM	3.93044	5.07	False	A	N#Cc1ccc(Sc2ccc(Br)cc2)cc1	-2.90986	3.41803	0.55518	0.427097	0.533539	0.275188	-0.49533	1.02503
CHEMBL2206107		0	Cn1c(=O)c2c(nc(SCCc3ccc(Cl)cc3)n2C)n(C)c1=O	IC50	'='	8460	nM	3.92737	5.07	False	A	Cn1c(=O)c2c(nc(SCCc3ccc(Cl)cc3)n2C)n(C)c1=O	-1.2999	1.73804	0.478916	0.80348	0.835348	0.609316	-0.118869	0.543298
CHEMBL2238456		0	NCCCCCCNCC(N)=O	IC50	'='	8600	nM	3.9345	5.07	False	A	NCCCCCCNCC(N)=O	-3.11422	-1.89115	-1.74423	1.14914	1.51454	-2.15066	-1.10519	-0.295815
CHEMBL3113642		0	O=c1oc2ccc(C(F)(F)F)cc2cc1CN1CCCC1	IC50	'='	8460	nM	3.92737	5.07	False	A	O=c1oc2ccc(C(F)(F)F)cc2cc1CN1CCCC1	-2.38285	1.09406	0.191594	0.707738	-0.520042	0.94843	-0.141945	-0.035117
CHEMBL3651117		0	C1=Nc2ccccc2C1CN[C@H]1CC1c1ccccc1	IC50	'='	8500	nM	3.92942	5.07	False	A	C1=Nc2ccccc2C1CNC1CC1c1ccccc1	-1.91407	2.29983	0.865559	-0.289323	1.07473	-0.030274	-0.669714	0.883599
CHEMBL4084286		0	CCCCCCCC1OC(=O)c2cc(-n3nc(C(F)(F)F)cc3O)ccc21	IC50	'='	8570	nM	3.93298	5.07	False	A	CCCCCCCC1OC(=O)c2cc(-n3nc(C(F)(F)F)cc3O)ccc21	-0.803001	1.50164	0.932363	1.26088	-0.218543	-0.294958	-0.833999	-0.022142
CHEMBL4087905		0	O=C1CCc2ccc(OCCCN3CCc4ccccc4C3)cc2N1	IC50	'='	8600	nM	3.9345	5.07	False	A	O=C1CCc2ccc(OCCCN3CCc4ccccc4C3)cc2N1	-0.948925	1.85646	1.05592	-0.25013	0.783967	-0.040962	-0.648855	0.691307
CHEMBL1257051	TEDIZOLID	4	Cn1nnc(-c2ccc(-c3ccc(N4C[C@H](CO)OC4=O)cc3F)cn2)n1	IC50	'='	8700	nM	3.93952	5.06	False	A	Cn1nnc(-c2ccc(-c3ccc(N4CC(CO)OC4=O)cc3F)cn2)n1	-0.356858	2.59258	-0.451788	0.911912	0.947999	0.856271	-0.252368	1.34509
CHEMBL3218167		0	C(=N/Nc1nc(-c2ccc3ccccc3c2)cs1)\c1ccncc1	IC50	'='	8670	nM	3.93802	5.06	False	A	C(=NNc1nc(-c2ccc3ccccc3c2)cs1)c1ccncc1	-0.765086	4.2702	0.831995	0.379056	1.51676	0.286058	-0.599578	1.52282
CHEMBL3219205		0	Cc1sc(N/N=C/c2ccc3c(c2)OCO3)nc1-c1ccccc1	IC50	'='	8630	nM	3.93601	5.06	False	A	Cc1sc(NN=Cc2ccc3c(c2)OCO3)nc1-c1ccccc1	-0.906132	3.30436	0.644901	0.301399	0.945617	0.230652	-0.42493	1.02887
CHEMBL3219620		0	Nc1ccc(NCc2ccccn2)cc1	IC50	'='	8700	nM	3.93952	5.06	False	A	Nc1ccc(NCc2ccccn2)cc1	-2.63251	2.39174	-0.607861	0.154019	1.53841	-0.350173	-1.11305	1.17945
CHEMBL3319252		0	COc1cc(NC(=O)c2ccc3[nH]ncc3c2)ccc1Cl	IC50	'='	8790	nM	3.94399	5.06	False	A	COc1cc(NC(=O)c2ccc3[nH]ncc3c2)ccc1Cl	-1.49504	3.36762	-0.15514	0.58688	0.875416	0.310173	-0.518566	1.07321
CHEMBL4095173		0	O=[N+]([O-])/C=C/c1cccc(OCc2cccc(C(F)(F)F)c2)c1	IC50	'='	8780	nM	3.94349	5.06	False	A	O=[N+]([O-])C=Cc1cccc(OCc2cccc(C(F)(F)F)c2)c1	-1.55592	2.64717	0.399055	1.71539	-0.13267	-0.157409	0.147744	0.408214
CHEMBL1813521		0	O=C1NC(=O)c2cc(OC/C=C/c3ccccc3)ccc21	IC50	'='	8990	nM	3.95376	5.05	False	A	O=C1NC(=O)c2cc(OCC=Cc3ccccc3)ccc21	-1.61716	2.59416	0.254636	0.37403	0.774106	-0.13342	0.334249	0.57717
CHEMBL2151556		0	C/C(=N/Nc1nc(-c2ccc([N+](=O)[O-])cc2)cs1)c1nccs1	IC50	'='	8970	nM	3.95279	5.05	False	A	CC(=NNc1nc(-c2ccc([N+](=O)[O-])cc2)cs1)c1nccs1	-0.864834	2.9611	-0.255064	1.42248	1.52944	0.275794	0.427774	0.982507
CHEMBL3108952		0	Cl.N[C@@H]1C[C@H]1c1ccc(NC(=O)c2ccc(O)c3ncccc23)cc1	IC50	'='	8900	nM	3.94939	5.05	False	A	Cl.NC1CC1c1ccc(NC(=O)c2ccc(O)c3ncccc23)cc1	-0.313645	3.15517	-0.957856	-0.019202	0.501378	0.208145	-0.416574	1.52686
CHEMBL3651109		0	Fc1ccc(CN[C@H]2CC2c2ccc(Oc3ccccc3)cc2)cc1	IC50	'='	9000	nM	3.95424	5.05	False	A	Fc1ccc(CNC2CC2c2ccc(Oc3ccccc3)cc2)cc1	-0.870992	3.5273	1.59074	0.107196	0.536306	-0.561357	-1.13498	1.14679
CHEMBL3735584		0	O=C(/C=C/c1ccc(F)c(Br)c1)c1ccc[nH]1	IC50	'='	8980	nM	3.95328	5.05	False	A	O=C(C=Cc1ccc(F)c(Br)c1)c1ccc[nH]1	-2.69356	2.60221	0.189046	1.06538	0.357739	0.163098	-0.133324	0.651033
CHEMBL4068237		0	C#CCN(CCCOc1ccc2c(c1)NC(=O)CC2)Cc1ccccc1	IC50	'='	9000	nM	3.95424	5.05	False	A	C#CCN(CCCOc1ccc2c(c1)NC(=O)CC2)Cc1ccccc1	-0.767668	1.8312	1.39354	0.403697	0.932315	-0.78912	-0.627163	0.733878
CHEMBL4084335		0	C#CCN(CCCCCOc1ccc2c(c1)NC(=O)CC2)Cc1ccccc1	IC50	'='	8900	nM	3.94939	5.05	False	A	C#CCN(CCCCCOc1ccc2c(c1)NC(=O)CC2)Cc1ccccc1	-0.35137	1.58809	1.86294	0.534939	0.927834	-1.06479	-0.770367	0.675299
CHEMBL4112191		0	NC1CCC(N[C@H]2C[C@@H]2c2ccc(-c3ccc4cn[nH]c4c3)cc2)CC1	IC50	'='	8930	nM	3.95085	5.05	False	A	NC1CCC(NC2CC2c2ccc(-c3ccc4cn[nH]c4c3)cc2)CC1	-0.250005	2.38839	0.574013	-0.57994	1.39678	0.370693	-1.48307	0.98978
CHEMBL4174653		0	C#CCN(C)CCc1cn(-c2cc(NC(=S)NCC)ncn2)cn1	IC50	'='	9003	nM	3.95439	5.05	False	A	C#CCN(C)CCc1cn(-c2cc(NC(=S)NCC)ncn2)cn1	-1.03997	1.00823	0.130524	1.26721	2.00494	-0.034862	-0.707694	0.897053
CHEMBL4227620		0	COc1cc2sn(CCCCN(C)Cc3ccccc3)c(=O)c2cc1OC	IC50	'='	8900	nM	3.94939	5.05	False	A	COc1cc2sn(CCCCN(C)Cc3ccccc3)c(=O)c2cc1OC	-0.539022	1.57674	1.40197	0.542522	0.766916	-0.885711	-0.516953	0.719543
CHEMBL2151675		0	Fc1ccc(-c2csc(N/N=C\c3ccco3)n2)c(F)c1	IC50	'='	9110	nM	3.95952	5.04	False	A	Fc1ccc(-c2csc(NN=Cc3ccco3)n2)c(F)c1	-1.71901	3.29562	-0.005207	1.48403	0.463599	0.328154	-0.333074	1.09479
CHEMBL2204755		0	N#Cc1ccc(SCc2ccccc2)cc1C#N	IC50	'='	9020	nM	3.95521	5.04	False	A	N#Cc1ccc(SCc2ccccc2)cc1C#N	-2.46326	3.10331	0.467616	0.373234	1.02526	-0.072827	-0.371545	1.06685
CHEMBL2333927		0	C#CCN(C)[C@H](C)Cc1ccc(OCCCNc2c3c(nc4cc(Cl)ccc24)CCCC3)cc1	IC50	'='	9050	nM	3.95665	5.04	False	A	C#CCN(C)C(C)Cc1ccc(OCCCNc2c3c(nc4cc(Cl)ccc24)CCCC3)cc1	0.787489	2.18797	2.85065	0.458068	0.74235	-0.477816	-1.47246	0.857001
CHEMBL2417772		0	Cc1ccc(C2CC(c3ccc(O)cc3)=NN2C)cc1	IC50	'='	9130	nM	3.96047	5.04	False	A	Cc1ccc(C2CC(c3ccc(O)cc3)=NN2C)cc1	-1.89976	2.53457	0.601767	-0.459851	0.872143	0.168975	-0.789435	0.357722
CHEMBL3219490		0	Cc1sc(N/N=C/c2cc3ccccc3oc2=O)nc1-c1ccccc1	IC50	'='	9180	nM	3.96284	5.04	False	A	Cc1sc(NN=Cc2cc3ccccc3oc2=O)nc1-c1ccccc1	-0.467543	3.30191	0.793186	0.430201	1.10625	0.443469	0.108665	0.770435
CHEMBL3407583		0	C#CCN(C)Cc1cc2cc(OCCCC3CCN(Cc4ccccc4)CC3)ccc2[nH]1	IC50	'='	9100	nM	3.95904	5.04	False	A	C#CCN(C)Cc1cc2cc(OCCCC3CCN(Cc4ccccc4)CC3)ccc2[nH]1	0.448618	1.97938	2.67699	0.167302	1.02146	-0.657812	-1.37925	0.914455
CHEMBL3407587		0	OCc1cc2cc(OCCCC3CCN(Cc4ccccc4)CC3)ccc2[nH]1	IC50	'='	9100	nM	3.95904	5.04	False	A	OCc1cc2cc(OCCCC3CCN(Cc4ccccc4)CC3)ccc2[nH]1	-0.064863	2.06719	1.53381	-0.196063	0.821071	-0.749098	-1.25488	1.11925
CHEMBL3417309		0	O=c1ccc2ccc(OCCCCCN3CCN(CCNc4c5c(nc6ccccc46)CCCC5)CC3)cc2o1	IC50	'='	9180	nM	3.96284	5.04	False	A	O=c1ccc2ccc(OCCCCCN3CCN(CCNc4c5c(nc6ccccc46)CCCC5)CC3)cc2o1	2.23654	1.75126	2.81296	0.166943	0.92931	0.04459	-0.782255	0.727913
CHEMBL3613266		0	O=C(/C=C/c1ccccc1C(F)(F)F)Nc1ccc(O)cc1	IC50	'='	9220	nM	3.96473	5.04	False	A	O=C(C=Cc1ccccc1C(F)(F)F)Nc1ccc(O)cc1	-1.6372	2.81416	-0.134598	1.05868	-0.166394	0.182299	-0.484522	0.109196
CHEMBL4166659		0	CN1c2c(nn(-c3ccc(/C=N/NC(=S)Nc4cccc(F)c4)cc3)c2-c2ccccc2)-c2ccccc2S1(=O)=O	IC50	'='	9020	nM	3.95521	5.04	False	A	CN1c2c(nn(-c3ccc(C=NNC(=S)Nc4cccc(F)c4)cc3)c2-c2ccccc2)-c2ccccc2S1(=O)=O	2.96859	5.24768	2.10419	0.634322	1.35217	1.06921	-0.513733	0.935876
CHEMBL4168191		0	Cc1ccc(NC(=S)N/N=C/c2ccc(-n3nc4c(c3-c3ccccc3)N(C)S(=O)(=O)c3ccccc3-4)cc2)c(C)c1	IC50	'='	9150	nM	3.96142	5.04	False	A	Cc1ccc(NC(=S)NN=Cc2ccc(-n3nc4c(c3-c3ccccc3)N(C)S(=O)(=O)c3ccccc3-4)cc2)c(C)c1	3.67985	4.97679	2.51092	0.360078	1.10524	0.868092	-0.266256	1.55908
CHEMBL4173420		0	C#CCNC1CCc2c(OCCc3ccccc3)cccc21	IC50	'='	9100	nM	3.95904	5.04	False	A	C#CCNC1CCc2c(OCCc3ccccc3)cccc21	-1.64588	2.15154	1.44513	-0.007221	0.790492	-0.773442	-0.959309	0.788072
CHEMBL4218833		0	O=C1/C(=C/c2ccc(OCCCN3CCCCC3)cc2)Cc2cc(F)ccc21	IC50	'='	9178	nM	3.96275	5.04	False	A	O=C1C(=Cc2ccc(OCCCN3CCCCC3)cc2)Cc2cc(F)ccc21	-0.590563	1.81105	1.90159	0.081026	0.353658	-0.060325	-0.488464	0.418898
CHEMBL1642674		0	O=C1Nc2ccc(Oc3ccccc3)cc2C1=O	IC50	'='	9440	nM	3.97497	5.03	False	A	O=C1Nc2ccc(Oc3ccccc3)cc2C1=O	-2.24057	3.02454	-0.306858	0.19337	0.552126	0.335938	0.231866	0.731003
CHEMBL1927674		0	Cn1c(=O)c2c(nc(SC3CCCC3)n2C)n(C)c1=O	IC50	'='	9400	nM	3.97313	5.03	False	A	Cn1c(=O)c2c(nc(SC3CCCC3)n2C)n(C)c1=O	-2.26282	0.207036	-0.075102	0.140514	0.861825	0.9996	0.013889	0.059995
CHEMBL3923134		0	C#CCN1C(=O)C(=O)c2cc(S(=O)(=O)N(C)Cc3ccccc3F)ccc21	IC50	'='	9430	nM	3.97451	5.03	False	A	C#CCN1C(=O)C(=O)c2cc(S(=O)(=O)N(C)Cc3ccccc3F)ccc21	-0.575235	2.44494	0.567719	1.05438	0.493125	0.237063	0.6901	0.347852
CHEMBL3938837		0	O=C1OCc2cc(OCc3ccc(C(F)(F)F)cc3)ccc21	IC50	'='	9240	nM	3.96567	5.03	False	A	O=C1OCc2cc(OCc3ccc(C(F)(F)F)cc3)ccc21	-1.96801	2.76775	0.308882	0.962475	-0.704935	0.366345	-0.268863	0.531381
CHEMBL4068342		0	Cc1ccc(COc2cccc(/C=C/[N+](=O)[O-])c2)cc1	IC50	'='	9360	nM	3.97128	5.03	False	A	Cc1ccc(COc2cccc(C=C[N+](=O)[O-])c2)cc1	-1.83804	2.52458	0.659263	0.651296	0.930041	-0.713516	0.213382	0.583144
CHEMBL4074152		0	C#CCN(CCCCOc1ccc2c(c1)NC(=O)CC2)Cc1ccccc1	IC50	'='	9300	nM	3.96848	5.03	False	A	C#CCN(CCCCOc1ccc2c(c1)NC(=O)CC2)Cc1ccccc1	-0.558928	1.70905	1.63996	0.472984	0.929359	-0.933928	-0.703521	0.699164
CHEMBL4084007		0	CC(C)N1CCN(CCCOc2ccc3c(c2)NC(=O)CC3)CC1	IC50	'='	9400	nM	3.97313	5.03	False	A	CC(C)N1CCN(CCCOc2ccc3c(c2)NC(=O)CC3)CC1	-1.34413	0.027575	0.722963	-0.017856	0.859873	-0.083761	-0.718507	0.31495
CHEMBL4102298		0	O=C1CCc2ccc(OCCCCCCN3CCCCC3)cc2N1	IC50	'='	9400	nM	3.97313	5.03	False	A	O=C1CCc2ccc(OCCCCCCN3CCCCC3)cc2N1	-1.31018	-0.026343	1.2355	0.143165	0.726131	-0.633595	-0.787405	0.217074
CHEMBL4177176		0	C#CCNC1CCc2c(OCCc3cccc(NC(=O)c4ccc(Cl)cc4)c3)cccc21	IC50	'='	9330	nM	3.96988	5.03	False	A	C#CCNC1CCc2c(OCCc3cccc(NC(=O)c4ccc(Cl)cc4)c3)cccc21	0.601733	3.16531	2.05008	0.407409	0.664257	-0.459892	-1.02971	0.818364
CHEMBL4226830		0	COc1ccccc1CN(C)CCCn1sc2cc(OC)c(OC)cc2c1=O	IC50	'='	9400	nM	3.97313	5.03	False	A	COc1ccccc1CN(C)CCCn1sc2cc(OC)c(OC)cc2c1=O	-0.338847	1.5266	1.19239	0.568	0.66402	-0.83416	-0.39484	0.714816
CHEMBL450518		0	COc1ccc(NC(=O)c2cc3ccccc3oc2=O)cc1OC	IC50	'='	9450	nM	3.97543	5.03	False	A	COc1ccc(NC(=O)c2cc3ccccc3oc2=O)cc1OC	-1.03801	2.38169	0.125491	0.372039	0.496826	-0.017586	0.443363	0.414793
CHEMBL470226		0	CS(=O)(=O)c1ccc(NC(=O)c2cc3ccccc3oc2=O)cc1	IC50	'='	9330	nM	3.96988	5.03	False	A	CS(=O)(=O)c1ccc(NC(=O)c2cc3ccccc3oc2=O)cc1	-0.870109	2.61304	-0.137207	0.485138	0.633717	0.400771	1.09587	0.21689
CHEMBL1253924		0	Cc1ccc(-c2csc(NN=C3CCCCCC3)n2)cc1	IC50	'='	9612	nM	3.98281	5.02	False	A	Cc1ccc(-c2csc(NN=C3CCCCCC3)n2)cc1	-1.78237	1.65769	0.926778	-0.123038	1.13193	0.310388	-0.819986	0.532896
CHEMBL3134354		0	Cn1nccc1-c1cncc(S(=O)(=O)Nc2nc(-c3ccc(Cl)cc3)cs2)c1	IC50	'='	9500	nM	3.97772	5.02	False	A	Cn1nccc1-c1cncc(S(=O)(=O)Nc2nc(-c3ccc(Cl)cc3)cs2)c1	0.042509	3.76383	0.426664	1.17459	1.24788	0.634274	-0.083341	1.28167
CHEMBL3394493		0	O=C(CN1CCCCC1)N1N=C(c2ccccc2)CC1c1ccccc1O	IC50	'='	9510	nM	3.97818	5.02	False	A	O=C(CN1CCCCC1)N1N=C(c2ccccc2)CC1c1ccccc1O	-0.468624	1.97438	1.02178	-0.261554	0.891689	0.310096	-0.529575	0.197994
CHEMBL4068302		0	C#CCn1c(-c2ccc(C(=O)N/N=C/c3cccnc3)cc2)nc2ccccc21	IC50	'='	9586	nM	3.98164	5.02	False	A	C#CCn1c(-c2ccc(C(=O)NN=Cc3cccnc3)cc2)nc2ccccc21	0.108085	3.95772	1.13265	0.605995	1.62188	0.401201	-0.358191	1.28848
CHEMBL4095608		0	O=C1CCc2ccc(OCCCCN3CCCCC3)cc2N1	IC50	'='	9500	nM	3.97772	5.02	False	A	O=C1CCc2ccc(OCCCCN3CCCCC3)cc2N1	-1.72653	0.196144	0.787072	-0.018756	0.722165	-0.344239	-0.665018	0.24265
CHEMBL4096153		0	O=C1CCc2ccc(OCCCN3CCC(N4CCCC4)CC3)cc2N1	IC50	'='	9600	nM	3.98227	5.02	False	A	O=C1CCc2ccc(OCCCN3CCC(N4CCCC4)CC3)cc2N1	-0.97365	-0.046559	0.919823	-0.245534	0.754486	0.194861	-0.705072	0.333881
CHEMBL4161773		0	C#CCNC1CCc2c(OCc3cccc(Br)c3)cccc21	IC50	'='	9550	nM	3.98	5.02	False	A	C#CCNC1CCc2c(OCc3cccc(Br)c3)cccc21	-1.68769	2.37422	1.37684	0.230886	0.467814	-0.356994	-0.953829	0.723893
CHEMBL4226245		0	CCN(CCCCn1sc2cc(OC)c(OC)cc2c1=O)Cc1ccccc1OC	IC50	'='	9600	nM	3.98227	5.02	False	A	CCN(CCCCn1sc2cc(OC)c(OC)cc2c1=O)Cc1ccccc1OC	0.076327	1.28962	1.64779	0.67879	0.670765	-1.09085	-0.532938	0.669384
CHEMBL1254552		0	Cc1cc2cc(NC(=O)c3ccc(Cl)c(Cl)c3)ccc2[nH]1	IC50	'='	9790	nM	3.99078	5.01	False	A	Cc1cc2cc(NC(=O)c3ccc(Cl)c(Cl)c3)ccc2[nH]1	-1.68976	3.57373	0.369567	0.43069	0.526602	0.619737	-0.756124	0.917117
CHEMBL1761762		0	COc1ccc2cc(-c3c[nH]c4ccccc34)c(=O)oc2c1	IC50	'='	9670	nM	3.98543	5.01	False	A	COc1ccc2cc(-c3c[nH]c4ccccc34)c(=O)oc2c1	-1.42669	3.42082	0.496463	-0.204129	0.630143	0.469373	-0.000805	0.796311
CHEMBL1917532		0	COc1cc2c3c(c1)C(O)c1ccccc1C3NCC2	IC50	'='	9810	nM	3.99167	5.01	False	A	COc1cc2c3c(c1)C(O)c1ccccc1C3NCC2	-1.86402	2.32872	0.025269	-1.00598	0.435313	0.47474	-0.836781	0.927284
CHEMBL2204775		0	N#Cc1ccc(SC2CCCCC2)cc1	IC50	'='	9870	nM	3.99432	5.01	False	A	N#Cc1ccc(SC2CCCCC2)cc1	-3.32832	1.15808	0.613065	-0.349927	0.692849	0.029226	-0.672041	0.314111
CHEMBL3394496		0	COc1ccc(C2=NN(C(=O)CN3CCCCC3)C(c3cc(Cl)ccc3O)C2)cc1	IC50	'='	9650	nM	3.98453	5.01	False	A	COc1ccc(C2=NN(C(=O)CN3CCCCC3)C(c3cc(Cl)ccc3O)C2)cc1	0.049336	1.8608	1.17298	0.137881	0.524121	0.343973	-0.561475	0.098899
CHEMBL4085234		0	O=c1c(/C=N/c2ncccc2O)coc2ccc(Br)cc12	IC50	'='	9810	nM	3.99167	5.01	False	A	O=c1c(C=Nc2ncccc2O)coc2ccc(Br)cc12	-1.65549	2.77528	-0.32764	0.650556	0.397028	0.855066	0.464143	0.203422
CHEMBL4285166		0	COc1ccccc1CN[C@H]1C[C@@H]1c1ccccc1	IC50	'='	9700	nM	3.98677	5.01	False	A	COc1ccccc1CNC1CC1c1ccccc1	-2.14227	2.20198	0.845781	-0.152836	0.870569	-0.726122	-0.940738	0.945385
CHEMBL442687	TIOXOLONE	0	O=c1oc2cc(O)ccc2s1	IC50	'='	9770	nM	3.98989	5.01	False	A	O=c1oc2cc(O)ccc2s1	-3.81797	2.30395	-1.42076	0.114484	-0.309651	1.01356	0.277546	-0.032727
CHEMBL470222		0	O=C(Cl)c1ccc(NC(=O)c2cc3ccccc3oc2=O)cc1	IC50	'='	9670	nM	3.98543	5.01	False	A	O=C(Cl)c1ccc(NC(=O)c2cc3ccccc3oc2=O)cc1	-1.29383	2.83686	-0.020442	0.780123	0.322662	0.527136	0.773224	0.347568
CHEMBL512719		0	Cc1cccc(C)c1NC(=O)c1cc2ccccc2oc1=O	IC50	'='	9790	nM	3.99078	5.01	False	A	Cc1cccc(C)c1NC(=O)c1cc2ccccc2oc1=O	-1.50771	2.59233	0.454619	-0.097396	0.668229	0.402588	0.161498	0.356815
CHEMBL537732		0	COc1cc(NC(C)CCCN)c2nccc(C)c2c1Oc1ccc(F)cc1	IC50	'='	9700	nM	3.98677	5.01	False	A	COc1cc(NC(C)CCCN)c2nccc(C)c2c1Oc1ccc(F)cc1	0.016913	2.44541	0.872542	0.600341	0.945209	-0.717835	-1.36038	0.993724
CHEMBL2442536		0	[2H]C([2H])(C#C)N[C@@H]1c2ccccc2C[C@H]1F	IC50	'='	9900	nM	3.99564	5	False	A	[H]C([H])(C#C)NC1c2ccccc2CC1F	-3.57879	1.31539	0.102725	0.033993	0.447343	0.079483	-0.764041	0.422162
CHEMBL3299140		0	CC1=C(/C=N/Nc2nc(-c3cccc([N+](=O)[O-])c3)cs2)C(C)(C)CC=C1	IC50	'='	9930	nM	3.99695	5	False	A	CC1=C(C=NNc2nc(-c3cccc([N+](=O)[O-])c3)cs2)C(C)(C)CC=C1	-0.519335	1.6232	0.841589	0.814919	1.44548	0.394219	0.466076	0.114225
CHEMBL3736131		0	COc1ccc(C(=O)/C=C/c2ccc(Cl)s2)c(O)c1	IC50	'='	9990	nM	3.99957	5	False	A	COc1ccc(C(=O)C=Cc2ccc(Cl)s2)c(O)c1	-2.15318	2.40901	0.085373	0.786814	0.222757	-0.390563	0.085814	0.196079
CHEMBL4227093		0	CCN(CCCCn1sc2cc(OC)c(OC)cc2c1=O)Cc1ccccc1N(C)C	IC50	'='	9900	nM	3.99564	5	False	A	CCN(CCCCn1sc2cc(OC)c(OC)cc2c1=O)Cc1ccccc1N(C)C	0.265193	1.17498	1.86063	0.653224	0.890358	-0.869673	-0.73712	0.701532
CHEMBL4228740		0	CCN(CCCn1sc2cc(OC)c(OC)cc2c1=O)Cc1ccccc1	IC50	'='	9900	nM	3.99564	5	False	A	CCN(CCCn1sc2cc(OC)c(OC)cc2c1=O)Cc1ccccc1	-0.539702	1.56848	1.36352	0.532792	0.775976	-0.880705	-0.501723	0.738155
CHEMBL513209		0	O=C(O)c1ccc(NC(=O)c2cc3ccccc3oc2=O)cc1	IC50	'='	9970	nM	3.9987	5	False	A	O=C(O)c1ccc(NC(=O)c2cc3ccccc3oc2=O)cc1	-1.00609	2.61404	-0.555546	0.402695	0.460284	0.24661	0.781568	0.504546
CHEMBL125520		0	COc1ccc2c(c1)C(=O)c1cc(-c3cccc(C(F)(F)F)c3)nnc1-2	IC50	'>'	1000	nM	3		False	A	COc1ccc2c(c1)C(=O)c1cc(-c3cccc(C(F)(F)F)c3)nnc1-2	-1.02457	3.82823	0.606908	0.85983	-0.271513	1.09274	-0.412593	0.886771
CHEMBL126	LINEZOLID	4	CC(=O)NC[C@H]1CN(c2ccc(N3CCOCC3)c(F)c2)C(=O)O1	IC50	'='	8.1	ug.mL-1	0.908485		False	A	CC(=O)NCC1CN(c2ccc(N3CCOCC3)c(F)c2)C(=O)O1	-1.38121	0.495631	-0.306051	0.496318	0.383801	0.497405	-0.026328	0.190709
CHEMBL1911928		0	C#CCN(C)[C@H](CF)Cc1ccccc1	IC50	'>'	2000	nM	3.30103		False	A	C#CCN(C)C(CF)Cc1ccccc1	-3.4657	0.984471	0.687579	0.435983	0.610559	-0.713886	-0.879303	0.452277
CHEMBL2105669	TEDIZOLID PHOSPHATE	4	Cn1nnc(-c2ccc(-c3ccc(N4C[C@H](COP(=O)(O)O)OC4=O)cc3F)cn2)n1	IC50	'='	1.8	ug.mL-1	0.255273		False	A	Cn1nnc(-c2ccc(-c3ccc(N4CC(COP(=O)(O)O)OC4=O)cc3F)cn2)n1	0.801581	2.21469	-1.09125	1.24305	0.769028	0.517234	0.21841	1.351
CHEMBL2312987		0	COc1ccc(/C=C/c2cc3c(c(=O)n(C)c(=O)n3C)n2C)cc1	IC50	'>'	1000	nM	3		False	A	COc1ccc(C=Cc2cc3c(c(=O)n(C)c(=O)n3C)n2C)cc1	-1.29649	1.7294	0.540871	0.208192	0.971748	0.57082	0.197077	0.428769
CHEMBL2332210		0	C#CCN(C)[C@H](CF)CC(C)C	IC50	'>'	2000	nM	3.30103		False	A	C#CCN(C)C(CF)CC(C)C	-4.30718	-1.15855	0.390548	0.432146	0.398985	-0.873295	-0.925681	-0.406614
CHEMBL2332211		0	C#CCN(C)[C@H](CF)CC(=C)C	IC50	'>'	2000	nM	3.30103		False	A	C#CCN(C)C(CF)CC(=C)C	-4.26065	-0.970567	0.337941	0.645704	0.525866	-0.844932	-0.523036	-0.421803
CHEMBL2332212		0	C#CCN(C)[C@H](CF)Cc1ccco1	IC50	'>'	2000	nM	3.30103		False	A	C#CCN(C)C(CF)Cc1ccco1	-3.69812	0.484396	0.146549	0.689145	0.460591	-0.697691	-0.57732	0.391638
CHEMBL3108959		0	COC(=O)c1ccnc(-c2cc(C(=O)Nc3ccc([C@@H]4C[C@H]4N)cc3)ccn2)c1.Cl	IC50	'<'	1000	nM	3		False	A	COC(=O)c1ccnc(-c2cc(C(=O)Nc3ccc(C4CC4N)cc3)ccn2)c1.Cl	0.441905	2.56776	-0.506835	0.708669	0.706858	0.103532	0.144551	1.84915
CHEMBL3286407		0	CC(=O)NC[C@H]1CN(c2ccc(N3C=CC(=O)CC3)c(F)c2)C(=O)O1	IC50	'='	3.8	ug.mL-1	0.579784		False	A	CC(=O)NCC1CN(c2ccc(N3C=CC(=O)CC3)c(F)c2)C(=O)O1	-1.121	0.673592	-0.315258	0.735157	0.574458	0.676635	0.609353	0.042553
CHEMBL3287374		0	CC(=O)NC[C@H]1CN(c2ccc(N3C=CC(=O)CC3)c(F)c2F)C(=O)O1	IC50	'>'	100	ug.mL-1	2		False	A	CC(=O)NCC1CN(c2ccc(N3C=CC(=O)CC3)c(F)c2F)C(=O)O1	-1.02831	0.728579	-0.37341	1.06372	0.254614	0.839502	0.56371	0.002308
CHEMBL3287375		0	CC(=O)NC[C@H]1CN(c2cc(F)c(N3C=CC(=O)CC3)c(F)c2F)C(=O)O1	IC50	'='	56.9	ug.mL-1	1.75511		False	A	CC(=O)NCC1CN(c2cc(F)c(N3C=CC(=O)CC3)c(F)c2F)C(=O)O1	-0.935699	0.784467	-0.431414	1.39236	-0.064969	1.00228	0.517943	-0.037086
CHEMBL3287376		0	COC(=O)NC[C@H]1CN(c2cc(F)c(N3C=CC(=O)CC3)c(F)c2F)C(=O)O1	IC50	'='	24.4	ug.mL-1	1.38739		False	A	COC(=O)NCC1CN(c2cc(F)c(N3C=CC(=O)CC3)c(F)c2F)C(=O)O1	-0.697186	0.739113	-0.39309	1.64055	-0.175313	0.785939	0.570854	-0.085242
CHEMBL3287377		0	O=C1C=CN(c2c(F)cc(N3C[C@H](Cn4ccnn4)OC3=O)c(F)c2F)CC1	IC50	'>'	100	ug.mL-1	2		False	A	O=C1C=CN(c2c(F)cc(N3CC(Cn4ccnn4)OC3=O)c(F)c2F)CC1	-0.686245	1.73678	-0.179761	1.58571	0.23104	1.3544	0.294606	0.519725
CHEMBL3287379	CONTEZOLID	2	O=C1C=CN(c2c(F)cc(N3C[C@H](CNc4ccon4)OC3=O)c(F)c2F)CC1	IC50	'='	12.3	ug.mL-1	1.08991		False	A	O=C1C=CN(c2c(F)cc(N3CC(CNc4ccon4)OC3=O)c(F)c2F)CC1	-0.3472	1.67179	-0.153095	1.60224	0.032739	0.972005	0.235577	0.391456
CHEMBL3787372		0	CC(C)S(=O)(=O)Nc1cccc(-c2ccc([C@H]3C[C@@H]3N)cc2)c1	IC50	'>'	1000	nM	3		False	A	CC(C)S(=O)(=O)Nc1cccc(-c2ccc(C3CC3N)cc2)c1	-0.865965	1.99424	0.256381	0.040907	1.13383	-0.34059	-0.562766	0.541029
CHEMBL4295113		0	C#CCNc1nc(NCCCC2CCN(Cc3ccccc3)CC2)c(C#N)cc1C#N	IC50	'>'	100	nM	2		False	A	C#CCNc1nc(NCCCC2CCN(Cc3ccccc3)CC2)c(C#N)cc1C#N	0.280906	1.35773	1.44549	0.85528	1.61243	-0.191794	-1.12389	0.833251

## Sheet: IC50 under 10 uM
Molecule ChEMBL ID	Molecule Name	Molecule Max Phase	Smiles	Standard Type	Standard Relation	Standard Value	Standard Units	pChEMBL Value	Potential Duplicate		MOLID	PS1	PS2	PS3	PS4	PS5	PS6	PS7	PS8
CHEMBL10316	IDAZOXAN	3	c1ccc2c(c1)OCC(C1=NCCN1)O2	IC50	'='	1000	nM	6	False	A	c1ccc2c(c1)OCC(C1=NCCN1)O2	-3.12898	1.16184	-0.611033	-0.299294	0.548257	0.704232	-0.242317	0.323855
CHEMBL1070	NABUMETONE	4	COc1ccc2cc(CCC(C)=O)ccc2c1	IC50	'='	998	nM	6	False	A	COc1ccc2cc(CCC(C)=O)ccc2c1	-2.62741	2.25871	0.602684	-0.008575	0.751743	-0.794934	-0.396533	0.807333
CHEMBL1076880		0	COc1ccc(-c2csc(NN=C3CCCCC3)n2)cc1	IC50	'='	7585.78	nM	5.12	False	A	COc1ccc(-c2csc(NN=C3CCCCC3)n2)cc1	-1.72568	1.65803	0.564827	0.178425	1.06587	0.08803	-0.594166	0.631644
CHEMBL108660		0	Cc1cc(=O)oc2cc(OCc3ccccc3)ccc12	IC50	'='	2620	nM	5.58	False	A	Cc1cc(=O)oc2cc(OCc3ccccc3)ccc12	-2.03352	2.65451	0.732535	-0.046492	0.450279	-0.095278	0.041442	0.551913
CHEMBL1089	PHENELZINE	4	NNCCc1ccccc1	IC50	'='	238	nM	6.62	False	A	NNCCc1ccccc1	-3.75143	1.09161	-1.01095	0.131507	1.42731	-1.00969	-1.23184	0.738869
CHEMBL109018		0	Cc1c(C)c2ccc(OCc3cccc(Cl)c3)cc2oc1=O	IC50	'='	1120	nM	5.95	False	A	Cc1c(C)c2ccc(OCc3cccc(Cl)c3)cc2oc1=O	-1.74941	2.60216	1.01994	0.171062	0.129067	0.128611	-0.104362	0.389346
CHEMBL1170237		0	CN1C(=N)N(C)/C(=C/c2c[nH]c3ccc(Br)cc23)C1=O	IC50	'='	236	nM	6.63	False	A	CN1C(=N)N(C)C(=Cc2c[nH]c3ccc(Br)cc23)C1=O	-1.82964	1.9973	-0.260029	0.357795	1.05601	1.30384	-0.072787	0.364852
CHEMBL1173331		0	CN1C(=N)NC(=O)/C1=C\c1c[nH]c2ccc(Br)cc12	IC50	'='	8000	nM	5.1	False	A	CN1C(=N)NC(=O)C1=Cc1c[nH]c2ccc(Br)cc12	-1.85694	2.13199	-0.69267	0.44542	1.08742	1.29368	-0.0953	0.365828
CHEMBL1179		0	N[C@@H]1C[C@H]1c1ccccc1	IC50	'='	4200	nM	5.38	False	A	NC1CC1c1ccccc1	-4.02286	1.30309	-0.660285	-0.688213	0.982753	-0.020859	-0.987857	0.581099
CHEMBL1196	PROPARACAINE	4	CCCOc1ccc(C(=O)OCCN(CC)CC)cc1N	IC50	'='	1777	nM	5.75	False	A	CCCOc1ccc(C(=O)OCCN(CC)CC)cc1N	-1.61994	-0.05233	0.323629	0.960432	1.0175	-1.71738	-0.705514	0.319742
CHEMBL1198953		0	C[n+]1ccc2c3ccccc3n(CCCCCCCCCn3c4ccccc4c4cc[n+](C)cc43)c2c1	IC50	'='	2700	nM	5.57	False	A	C[n+]1ccc2c3ccccc3n(CCCCCCCCCn3c4ccccc4c4cc[n+](C)cc43)c2c1	1.66228	4.00831	3.73043	-0.132151	1.42995	-0.26074	-1.58547	1.67777
CHEMBL1200624	ETHYNODIOL DIACETATE	4	C#C[C@]1(OC(C)=O)CC[C@H]2[C@@H]3CCC4=C[C@@H](OC(C)=O)CC[C@@H]4[C@H]3CC[C@@]21C	IC50	'='	4290	nM	5.37	False	A	C#CC1(OC(C)=O)CCC2C3CCC4=CC(OC(C)=O)CCC4C3CCC21C	-1.08398	-1.14913	1.63891	-0.576505	-0.057614	0.588156	0.191175	-0.692703
CHEMBL1200904	SELEGILINE HYDROCHLORIDE	4	C#CCN(C)[C@H](C)Cc1ccccc1.Cl	IC50	'='	1700	nM	5.77	False	A	C#CCN(C)C(C)Cc1ccccc1.Cl	-3.26103	0.809214	-0.006815	0.255436	0.365375	-0.799034	-0.335314	1.50179
CHEMBL1201142	RASAGILINE MESYLATE	4	C#CCN[C@@H]1CCc2ccccc21.CS(=O)(=O)O	IC50	'='	710	nM	6.15	False	A	C#CCNC1CCc2ccccc21.CS(=O)(=O)O	-2.10873	0.861898	-1.06385	-0.184444	0.152767	-0.022942	0.446919	1.1339
CHEMBL1213717		0	COc1cccc(-c2csc(N/N=C3\CCC(C)C3)n2)c1	IC50	'='	1450	nM	5.84	False	A	COc1cccc(-c2csc(NN=C3CCC(C)C3)n2)c1	-1.72687	1.65083	0.530485	0.169841	1.07383	0.092311	-0.58067	0.648103
CHEMBL1213718		0	COc1cccc(-c2csc(N/N=C3\CCCC3C)n2)c1	IC50	'='	836.21	nM	6.08	False	A	COc1cccc(-c2csc(NN=C3CCCC3C)n2)c1	-1.72576	1.65827	0.565817	0.178693	1.06562	0.08787	-0.594575	0.631137
CHEMBL1213719		0	COc1cccc(-c2csc(NN=C3CCCC3)n2)c1	IC50	'='	591.8	nM	6.23	False	A	COc1cccc(-c2csc(NN=C3CCCC3)n2)c1	-1.90203	1.76591	0.365605	0.270055	1.08577	0.051181	-0.505951	0.709108
CHEMBL1213774		0	CCCCCC/C(C)=N/Nc1nc(-c2cccc(OC)c2)cs1	IC50	'='	1380	nM	5.86	False	A	CCCCCCC(C)=NNc1nc(-c2cccc(OC)c2)cs1	-1.22705	1.14787	1.18796	0.884468	1.29015	-1.12332	-0.803899	0.672924
CHEMBL1213775		0	CCCCC/C(C)=N/Nc1nc(-c2cccc(OC)c2)cs1	IC50	'='	1150	nM	5.94	False	A	CCCCCC(C)=NNc1nc(-c2cccc(OC)c2)cs1	-1.43428	1.28107	0.960737	0.820515	1.29146	-0.984671	-0.740245	0.704595
CHEMBL1213776		0	CCC/C(C)=N/Nc1nc(-c2cccc(OC)c2)cs1	IC50	'='	1310	nM	5.88	False	A	CCCC(C)=NNc1nc(-c2cccc(OC)c2)cs1	-1.85032	1.57298	0.49447	0.68316	1.28033	-0.65949	-0.608731	0.773548
CHEMBL1213777		0	CCC(CC)=NNc1nc(-c2cccc(OC)c2)cs1	IC50	'='	824.33	nM	6.08	False	A	CCC(CC)=NNc1nc(-c2cccc(OC)c2)cs1	-1.8492	1.58042	0.529802	0.692012	1.27212	-0.663931	-0.622637	0.756582
CHEMBL1213778		0	COc1cccc(-c2csc(NN=C(C)C)n2)c1	IC50	'='	4430	nM	5.35	False	A	COc1cccc(-c2csc(NN=C(C)C)n2)c1	-2.27062	1.90448	-0.029683	0.518911	1.24999	-0.237294	-0.454267	0.868332
CHEMBL1213779		0	COc1cccc(-c2csc(NN=C3CCCCC3)n2)c1	IC50	'='	1910	nM	5.72	False	A	COc1cccc(-c2csc(NN=C3CCCCC3)n2)c1	-1.72568	1.65803	0.564827	0.178425	1.06587	0.08803	-0.594166	0.631644
CHEMBL1213838		0	COc1cccc(-c2csc(N/N=C3\CCCCC3C)n2)c1	IC50	'='	737.4	nM	6.13	False	A	COc1cccc(-c2csc(NN=C3CCCCC3C)n2)c1	-1.54892	1.55736	0.762131	0.098958	1.04301	0.123418	-0.678274	0.558572
CHEMBL1213839		0	COc1cccc(-c2csc(N/N=C3\CCCC(C)C3)n2)c1	IC50	'='	678.75	nM	6.17	False	A	COc1cccc(-c2csc(NN=C3CCCC(C)C3)n2)c1	-1.55003	1.54992	0.726798	0.090106	1.05122	0.127859	-0.664368	0.575538
CHEMBL1213840		0	COc1cccc(-c2csc(NN=C3CCC(C)CC3)n2)c1	IC50	'='	749.15	nM	6.12	False	A	COc1cccc(-c2csc(NN=C3CCC(C)CC3)n2)c1	-1.55003	1.54992	0.726798	0.090106	1.05122	0.127859	-0.664368	0.575538
CHEMBL1213841		0	COc1cccc(-c2csc(NN=C3CCCCCC3)n2)c1	IC50	'='	1780	nM	5.75	False	A	COc1cccc(-c2csc(NN=C3CCCCCC3)n2)c1	-1.54884	1.55712	0.761141	0.098689	1.04327	0.123578	-0.677864	0.559078
CHEMBL1213842		0	COc1cccc(-c2csc(N/N=C/c3ccco3)n2)c1	IC50	'='	342.88	nM	6.46	False	A	COc1cccc(-c2csc(NN=Cc3ccco3)n2)c1	-1.49394	2.9387	0.230041	0.829648	1.1258	-0.263068	-0.278943	1.14702
CHEMBL1213843		0	COc1cccc(-c2csc(N/N=C(\C)c3ccco3)n2)c1	IC50	'='	333.05	nM	6.48	False	A	COc1cccc(-c2csc(NN=C(C)c3ccco3)n2)c1	-1.32462	2.78863	0.358677	0.675062	1.1352	-0.212653	-0.351465	1.08954
CHEMBL1213911		0	COc1cccc(-c2csc(N/N=C/c3cccs3)n2)c1	IC50	'='	457.73	nM	6.34	False	A	COc1cccc(-c2csc(NN=Cc3cccs3)n2)c1	-1.50579	2.97323	0.450216	0.809122	1.20559	-0.200422	-0.348296	1.1322
CHEMBL1213912		0	COc1cccc(-c2csc(N/N=C(\C)c3cccs3)n2)c1	IC50	'='	636.08	nM	6.2	False	A	COc1cccc(-c2csc(NN=C(C)c3cccs3)n2)c1	-1.33592	2.82129	0.57524	0.657842	1.21076	-0.152486	-0.422307	1.07362
CHEMBL1213914		0	COc1cccc(-c2csc(N/N=C/c3cccnc3)n2)c1	IC50	'='	537.66	nM	6.27	False	A	COc1cccc(-c2csc(NN=Cc3cccnc3)n2)c1	-1.29721	3.02724	0.27901	0.804977	1.43071	-0.078116	-0.394107	1.29313
CHEMBL1213915		0	COc1cccc(-c2csc(N/N=C(\C)c3cccnc3)n2)c1	IC50	'='	455.16	nM	6.34	False	A	COc1cccc(-c2csc(NN=C(C)c3cccnc3)n2)c1	-1.1271	2.88167	0.402541	0.665166	1.43389	-0.030029	-0.461786	1.23843
CHEMBL1213916		0	COc1cccc(-c2csc(N/N=C/c3ccncc3)n2)c1	IC50	'='	697.53	nM	6.16	False	A	COc1cccc(-c2csc(NN=Cc3ccncc3)n2)c1	-1.29721	3.02724	0.27901	0.804977	1.43071	-0.078116	-0.394107	1.29313
CHEMBL1213968		0	COc1cccc(-c2csc(N/N=C(\C)c3ccncc3)n2)c1	IC50	'='	3710	nM	5.43	False	A	COc1cccc(-c2csc(NN=C(C)c3ccncc3)n2)c1	-1.1271	2.88167	0.402541	0.665166	1.43389	-0.030029	-0.461786	1.23843
CHEMBL1213969		0	COc1cccc(-c2csc(N/N=C/c3cccc4ccccc34)n2)c1	IC50	'='	3640	nM	5.44	False	A	COc1cccc(-c2csc(NN=Cc3cccc4ccccc34)n2)c1	-0.319016	4.33891	1.30621	0.282902	1.22823	-0.125141	-0.734397	1.32628
CHEMBL1213971		0	COc1cccc(-c2csc(N/N=C/c3cccc4c3OCO4)n2)c1	IC50	'='	874.69	nM	6.06	False	A	COc1cccc(-c2csc(NN=Cc3cccc4c3OCO4)n2)c1	-0.670113	3.20627	0.538881	0.535565	0.844584	0.028377	-0.307851	1.02297
CHEMBL1213972		0	COc1cccc(-c2csc(N/N=C/c3c[nH]c4ccccc34)n2)c1	IC50	'='	413.81	nM	6.38	False	A	COc1cccc(-c2csc(NN=Cc3c[nH]c4ccccc34)n2)c1	-0.44403	3.87373	0.730911	0.476993	1.45212	0.020894	-0.71824	1.32331
CHEMBL1214023		0	COc1cccc(-c2csc(N/N=C(\C)c3cc4ccccc4oc3=O)n2)c1	IC50	'='	5560	nM	5.25	False	A	COc1cccc(-c2csc(NN=C(C)c3cc4ccccc4oc3=O)n2)c1	-0.057666	3.07386	0.808426	0.529029	1.02531	0.271606	0.153683	0.734495
CHEMBL1214402		0	NC(=O)c1cnc(-c2cnc3c(Nc4ccc(C(F)(F)F)cn4)ccnc3n2)c(C(F)(F)F)c1	IC50	'='	2400	nM	5.62	False	A	NC(=O)c1cnc(-c2cnc3c(Nc4ccc(C(F)(F)F)cn4)ccnc3n2)c(C(F)(F)F)c1	0.751466	3.55868	-0.575441	2.60372	0.066363	1.81165	-0.885093	1.15878
CHEMBL121752		0	CCOC(=O)C1=Cc2cc([N+](=O)[O-])ccc2CC1=O	IC50	'='	257.04	nM	6.59	False	A	CCOC(=O)C1=Cc2cc([N+](=O)[O-])ccc2CC1=O	-2.12648	1.20888	-0.459976	1.03055	0.563641	-0.094564	1.37761	-0.084906
CHEMBL1222280		0	CN(C)c1ccc(/C=C2\SC(=O)N(CCN)C2=O)cc1	IC50	'='	6880	nM	5.16	False	A	CN(C)c1ccc(C=C2SC(=O)N(CCN)C2=O)cc1	-1.83494	0.730816	-0.414152	0.51586	1.14526	0.094185	0.10145	0.126528
CHEMBL1222281		0	N#CCCN1C(=O)S/C(=C\c2ccccc2)C1=O	IC50	'='	3490	nM	5.46	False	A	N#CCCN1C(=O)SC(=Cc2ccccc2)C1=O	-2.52174	1.40103	-0.235338	0.735116	0.787957	0.327452	0.739393	0.211614
CHEMBL122697		0	CCOC(=O)C1=Cc2cc(Cl)ccc2CC1=O	IC50	'='	501.19	nM	6.3	False	A	CCOC(=O)C1=Cc2cc(Cl)ccc2CC1=O	-2.86299	1.29796	0.007082	0.63453	0.157587	0.076197	0.548123	0.066074
CHEMBL122750		0	O=C(O)C1=Cc2cc(Cl)ccc2CC1=O	IC50	'='	501.19	nM	6.3	False	A	O=C(O)C1=Cc2cc(Cl)ccc2CC1=O	-3.10861	1.67394	-0.861921	0.380718	-0.106911	0.769584	0.66255	0.242964
CHEMBL123071		0	O=C(O)C1=Cc2cc([N+](=O)[O-])ccc2CC1=O	IC50	'='	67.61	nM	7.17	False	A	O=C(O)C1=Cc2cc([N+](=O)[O-])ccc2CC1=O	-2.36609	1.54636	-1.33355	0.848976	0.28992	0.498693	1.49535	0.086698
CHEMBL123155		0	O=C(Cl)C1=Cc2ccccc2CC1=O	IC50	'='	60.26	nM	7.22	False	A	O=C(Cl)C1=Cc2ccccc2CC1=O	-3.5016	1.80696	-0.379945	0.374908	0.131193	0.811149	0.669074	0.168052
CHEMBL123609		0	O=C(O)C1=Cc2cc(Br)ccc2CC1=O	IC50	'='	1000	nM	6	False	A	O=C(O)C1=Cc2cc(Br)ccc2CC1=O	-3.04951	1.68262	-0.800213	0.376376	-0.098849	0.810945	0.667441	0.243618
CHEMBL123768		0	CCOC(=O)C1=Cc2cc(C)ccc2CC1=O	IC50	'='	190.55	nM	6.72	False	A	CCOC(=O)C1=Cc2cc(C)ccc2CC1=O	-2.79338	1.07211	0.165603	0.140906	0.50661	-0.143367	0.456403	0.05472
CHEMBL1242938		0	C[C@@H]1CCCC/C1=N\Nc1nc(-c2ccc(F)cc2)cs1	IC50	'='	3530	nM	5.45	False	A	CC1CCCCC1=NNc1nc(-c2ccc(F)cc2)cs1	-1.86889	1.80003	0.661253	0.284019	0.8196	0.457364	-0.771305	0.548435
CHEMBL1242964		0	C[C@H]1CCCC/C1=N\Nc1nc(-c2ccc(F)cc2)cs1	IC50	'='	5011.87	nM	5.3	False	A	CC1CCCCC1=NNc1nc(-c2ccc(F)cc2)cs1	-1.86889	1.80003	0.661253	0.284019	0.8196	0.457364	-0.771305	0.548435
CHEMBL1242991		0	C[C@@H]1CCCC/C1=N\Nc1nc(-c2ccc(F)cc2F)cs1	IC50	'='	6834	nM	5.17	False	A	CC1CCCCC1=NNc1nc(-c2ccc(F)cc2F)cs1	-1.77581	1.84165	0.594705	0.624815	0.480599	0.630857	-0.805454	0.490973
CHEMBL1242992		0	C[C@H]1CCCC/C1=N\Nc1nc(-c2ccc(F)cc2F)cs1	IC50	'='	4786.3	nM	5.32	False	A	CC1CCCCC1=NNc1nc(-c2ccc(F)cc2F)cs1	-1.77581	1.84165	0.594705	0.624815	0.480599	0.630857	-0.805454	0.490973
CHEMBL1243125		0	COc1ccc(-c2csc(N/N=C3/CCC[C@@H](C)C3)n2)cc1	IC50	'='	4260	nM	5.37	False	A	COc1ccc(-c2csc(NN=C3CCCC(C)C3)n2)cc1	-1.55003	1.54992	0.726798	0.090106	1.05122	0.127859	-0.664368	0.575538
CHEMBL1243400		0	C[C@@H]1CCCC/C1=N\Nc1nc(-c2ccc(C#N)cc2)cs1	IC50	'='	5507	nM	5.26	False	A	CC1CCCCC1=NNc1nc(-c2ccc(C#N)cc2)cs1	-1.55966	1.84454	0.585838	0.165479	1.27192	0.533776	-0.561646	0.625154
CHEMBL1243401		0	C[C@H]1CCCC/C1=N\Nc1nc(-c2ccc(C#N)cc2)cs1	IC50	'='	7220	nM	5.14	False	A	CC1CCCCC1=NNc1nc(-c2ccc(C#N)cc2)cs1	-1.55966	1.84454	0.585838	0.165479	1.27192	0.533776	-0.561646	0.625154
CHEMBL1253613		0	Fc1ccc(-c2csc(NN=C3CCCC3)n2)cc1	IC50	'='	4466.84	nM	5.35	False	A	Fc1ccc(-c2csc(NN=C3CCCC3)n2)cc1	-2.22227	2.03724	0.247537	0.477928	0.839516	0.420765	-0.582033	0.707604
CHEMBL1253618		0	O=C1Cc2cc(OC(=O)c3cccc(Cl)c3)ccc2O1	IC50	'='	7660	nM	5.12	False	A	O=C1Cc2cc(OC(=O)c3cccc(Cl)c3)ccc2O1	-2.06675	2.98825	0.182813	0.658968	-0.073154	0.185591	0.364679	0.582353
CHEMBL1253680		0	Fc1ccc(-c2csc(NN=C3CCCC3)n2)c(F)c1	IC50	'='	2290.87	nM	5.64	False	A	Fc1ccc(-c2csc(NN=C3CCCC3)n2)c(F)c1	-2.12848	2.08459	0.163947	0.844785	0.473861	0.610895	-0.602361	0.64564
CHEMBL1253693		0	Clc1ccc(-c2csc(NN=C3CCCCC3)n2)cc1	IC50	'='	2884.03	nM	5.54	False	A	Clc1ccc(-c2csc(NN=C3CCCCC3)n2)cc1	-2.03225	1.94512	0.613937	0.344488	0.865919	0.472011	-0.694999	0.605045
CHEMBL1253699		0	Fc1ccc(-c2csc(NN=C3CCCCC3)n2)cc1	IC50	'='	1737.8	nM	5.76	False	A	Fc1ccc(-c2csc(NN=C3CCCCC3)n2)cc1	-2.04579	1.91366	0.456201	0.373294	0.832225	0.438347	-0.679757	0.625385
CHEMBL1253763		0	CC1CCC(=NNc2nc(-c3ccc(C#N)cc3)cs2)CC1	IC50	'='	7079.46	nM	5.15	False	A	CC1CCC(=NNc2nc(-c3ccc(C#N)cc3)cs2)CC1	-1.56077	1.8371	0.550506	0.156627	1.28014	0.538217	-0.547741	0.64212
CHEMBL1253764		0	Clc1ccc(-c2csc(NN=C3CCCCCC3)n2)cc1	IC50	'='	6165.95	nM	5.21	False	A	Clc1ccc(-c2csc(NN=C3CCCCCC3)n2)cc1	-1.85486	1.8294	0.81565	0.256776	0.850926	0.488743	-0.787681	0.52769
CHEMBL1253847		0	Fc1ccc(-c2csc(NN=C3CCCCCC3)n2)c(F)c1	IC50	'='	7244.36	nM	5.14	False	A	Fc1ccc(-c2csc(NN=C3CCCCCC3)n2)c(F)c1	-1.77573	1.8414	0.593715	0.624547	0.480854	0.631017	-0.805045	0.491479
CHEMBL1253924		0	Cc1ccc(-c2csc(NN=C3CCCCCC3)n2)cc1	IC50	'='	9612	nM	5.02	False	A	Cc1ccc(-c2csc(NN=C3CCCCCC3)n2)cc1	-1.78237	1.65769	0.926778	-0.123038	1.13193	0.310388	-0.819986	0.532896
CHEMBL1253925		0	COc1ccc(-c2csc(NN=C3CCCCCC3)n2)cc1	IC50	'='	3890.45	nM	5.41	False	A	COc1ccc(-c2csc(NN=C3CCCCCC3)n2)cc1	-1.54884	1.55712	0.761141	0.098689	1.04327	0.123578	-0.677864	0.559078
CHEMBL1254017		0	N#Cc1ccc(-c2csc(NN=C3CCCCCC3)n2)cc1	IC50	'='	4327	nM	5.36	False	A	N#Cc1ccc(-c2csc(NN=C3CCCCCC3)n2)cc1	-1.55958	1.8443	0.584849	0.16521	1.27218	0.533936	-0.561236	0.62566
CHEMBL1254550		0	Cc1cc2cc(NC(=O)/C=C/c3cccc(Cl)c3)ccc2[nH]1	IC50	'='	7670	nM	5.12	False	A	Cc1cc2cc(NC(=O)C=Cc3cccc(Cl)c3)ccc2[nH]1	-1.38477	3.29763	0.644359	0.25369	0.968542	0.237583	-0.538781	0.843991
CHEMBL1254552		0	Cc1cc2cc(NC(=O)c3ccc(Cl)c(Cl)c3)ccc2[nH]1	IC50	'='	9790	nM	5.01	False	A	Cc1cc2cc(NC(=O)c3ccc(Cl)c(Cl)c3)ccc2[nH]1	-1.68976	3.57373	0.369567	0.43069	0.526602	0.619737	-0.756124	0.917117
CHEMBL1254625		0	O=C(/C=C/c1cccc(Cl)c1)Oc1ccc2c(c1)CC(=O)O2	IC50	'='	3900	nM	5.41	False	A	O=C(C=Cc1cccc(Cl)c1)Oc1ccc2c(c1)CC(=O)O2	-1.65365	2.78005	0.562074	0.752885	0.091153	0.004391	0.513958	0.432329
CHEMBL1254851		0	N#Cc1ccc(-c2csc(NN=C3CCCCC3)n2)cc1	IC50	'='	4786.3	nM	5.32	False	A	N#Cc1ccc(-c2csc(NN=C3CCCCC3)n2)cc1	-1.73735	1.95583	0.385398	0.248018	1.2886	0.517774	-0.469248	0.699869
CHEMBL1255020		0	Cc1ccc(-c2csc(NN=C3CCC(C)CC3)n2)cc1	IC50	'='	8109	nM	5.09	False	A	Cc1ccc(-c2csc(NN=C3CCC(C)CC3)n2)cc1	-1.78356	1.65049	0.892436	-0.131622	1.13989	0.314669	-0.806491	0.549356
CHEMBL1255021		0	COc1ccc(-c2csc(NN=C3CCC(C)CC3)n2)cc1	IC50	'='	5754.4	nM	5.24	False	A	COc1ccc(-c2csc(NN=C3CCC(C)CC3)n2)cc1	-1.55003	1.54992	0.726798	0.090106	1.05122	0.127859	-0.664368	0.575538
CHEMBL125520		0	COc1ccc2c(c1)C(=O)c1cc(-c3cccc(C(F)(F)F)c3)nnc1-2	IC50	'>'	1000	nM		False	A	COc1ccc2c(c1)C(=O)c1cc(-c3cccc(C(F)(F)F)c3)nnc1-2	-1.02457	3.82823	0.606908	0.85983	-0.271513	1.09274	-0.412593	0.886771
CHEMBL125541		0	O=C(Cl)C1=Cc2cc(Br)ccc2CC1=O	IC50	'='	19.95	nM	7.7	False	A	O=C(Cl)C1=Cc2cc(Br)ccc2CC1=O	-3.3347	1.95501	-0.288567	0.788531	-0.257746	1.1585	0.696206	0.097485
CHEMBL1256152		0	C=NNc1nc2ccccc2nc1Cc1ccccc1	IC50	'='	86	nM	7.07	False	A	C=NNc1nc2ccccc2nc1Cc1ccccc1	-1.65506	3.4585	0.476579	0.48164	1.5883	-0.075983	-0.683761	1.35074
CHEMBL1256153		0	c1ccc(Cc2nc3ccccc3n3cnnc23)cc1	IC50	'='	87	nM	7.06	False	A	c1ccc(Cc2nc3ccccc3n3cnnc23)cc1	-1.76541	4.35307	0.522519	-0.007	1.43514	0.601295	-0.734448	1.75299
CHEMBL1257051	TEDIZOLID	4	Cn1nnc(-c2ccc(-c3ccc(N4C[C@H](CO)OC4=O)cc3F)cn2)n1	IC50	'='	8700	nM	5.06	False	A	Cn1nnc(-c2ccc(-c3ccc(N4CC(CO)OC4=O)cc3F)cn2)n1	-0.356858	2.59258	-0.451788	0.911912	0.947999	0.856271	-0.252368	1.34509
CHEMBL1257219		0	COc1ccccc1/C=N/Nc1nc2ccccc2nc1Cc1ccccc1	IC50	'='	83	nM	7.08	False	A	COc1ccccc1C=NNc1nc2ccccc2nc1Cc1ccccc1	0.100731	4.25677	1.49747	0.404858	1.4264	-0.212111	-0.89436	1.38312
CHEMBL1257220		0	COc1ccc(/C=N/Nc2nc3ccccc3nc2Cc2ccccc2)cc1OC	IC50	'='	56	nM	7.25	False	A	COc1ccc(C=NNc2nc3ccccc3nc2Cc2ccccc2)cc1OC	0.510691	4.0438	1.5407	0.505452	1.31916	-0.337623	-0.848065	1.31972
CHEMBL1257340		0	C(=N/Nc1nc2ccccc2nc1Cc1ccccc1)\c1ccc2c(c1)OCO2	IC50	'='	6.3	nM	8.2	False	A	C(=NNc1nc2ccccc2nc1Cc1ccccc1)c1ccc2c(c1)OCO2	0.285987	4.34021	1.29537	0.249814	1.15223	0.22687	-0.686941	1.31251
CHEMBL1257341		0	COc1cc(/C(C)=N/Nc2nc3ccccc3nc2Cc2ccccc2)cc(OC)c1OC	IC50	'='	29	nM	7.54	False	A	COc1cc(C(C)=NNc2nc3ccccc3nc2Cc2ccccc2)cc(OC)c1OC	1.09128	3.73245	1.69809	0.499195	1.21131	-0.400085	-0.853656	1.23237
CHEMBL1257451		0	COc1ccc(/C(C)=N/Nc2nc3ccccc3nc2Cc2ccccc2)cc1	IC50	'='	89	nM	7.05	False	A	COc1ccc(C(C)=NNc2nc3ccccc3nc2Cc2ccccc2)cc1	0.27271	4.13249	1.60991	0.304586	1.41868	-0.167826	-0.947432	1.34282
CHEMBL1257452		0	C(=N/Nc1nc2ccccc2nc1Cc1ccccc1)\c1ccccc1	IC50	'='	81	nM	7.09	False	A	C(=NNc1nc2ccccc2nc1Cc1ccccc1)c1ccccc1	-0.310562	4.48433	1.45729	0.291683	1.54046	-0.071633	-0.942631	1.4553
CHEMBL1257570		0	Clc1ccc(/C=N/Nc2nc3ccccc3nc2Cc2ccccc2)cc1	IC50	'='	76	nM	7.12	False	A	Clc1ccc(C=NNc2nc3ccccc3nc2Cc2ccccc2)cc1	-0.203788	4.53495	1.55467	0.590791	1.24049	0.121348	-0.999802	1.36501
CHEMBL1257571		0	Clc1ccccc1/C=N/Nc1nc2ccccc2nc1Cc1ccccc1	IC50	'='	5.8	nM	8.24	False	A	Clc1ccccc1C=NNc1nc2ccccc2nc1Cc1ccccc1	-0.203788	4.53495	1.55467	0.590791	1.24049	0.121348	-0.999802	1.36501
CHEMBL1257692		0	COc1ccc(/C=N/Nc2nc3ccccc3nc2Cc2ccccc2)cc1	IC50	'='	63	nM	7.2	False	A	COc1ccc(C=NNc2nc3ccccc3nc2Cc2ccccc2)cc1	0.100731	4.25677	1.49747	0.404858	1.4264	-0.212111	-0.89436	1.38312
CHEMBL1257693		0	C/C(=N\Nc1nc2ccccc2nc1Cc1ccccc1)c1ccccc1	IC50	'='	79	nM	7.1	False	A	CC(=NNc1nc2ccccc2nc1Cc1ccccc1)c1ccccc1	-0.138268	4.35063	1.56984	0.190407	1.53133	-0.033044	-0.997533	1.4091
CHEMBL1257814		0	C/C(=N\Nc1nc2ccccc2nc1Cc1ccccc1)c1ccc(O)cc1	IC50	'='	2.8	nM	8.55	False	A	CC(=NNc1nc2ccccc2nc1Cc1ccccc1)c1ccc(O)cc1	0.257162	4.38527	1.11337	0.141623	1.39972	-0.132814	-1.05076	0.997103
CHEMBL1257815		0	C/C(=N\Nc1nc2ccccc2nc1Cc1ccccc1)c1ccc([N+](=O)[O-])cc1	IC50	'='	680	nM	6.17	False	A	CC(=NNc1nc2ccccc2nc1Cc1ccccc1)c1ccc([N+](=O)[O-])cc1	0.679494	4.25993	1.23046	0.771777	1.646	0.070051	-0.2688	1.1259
CHEMBL1257932		0	Oc1ccc(/C=N/Nc2nc3ccccc3nc2Cc2ccccc2)cc1	IC50	'='	3.4	nM	8.47	False	A	Oc1ccc(C=NNc2nc3ccccc3nc2Cc2ccccc2)cc1	0.085384	4.51709	0.997005	0.244979	1.40396	-0.168298	-0.995069	1.04009
CHEMBL1257933		0	CN(C)c1ccc(/C=N/Nc2nc3ccccc3nc2Cc2ccccc2)cc1	IC50	'='	83	nM	7.08	False	A	CN(C)c1ccc(C=NNc2nc3ccccc3nc2Cc2ccccc2)cc1	0.290872	4.0968	1.72364	0.366678	1.65923	-0.036546	-1.11281	1.39457
CHEMBL1258041		0	C/C(=N\Nc1nc2ccccc2nc1Cc1ccccc1)c1ccccn1	IC50	'='	91	nM	7.04	False	A	CC(=NNc1nc2ccccc2nc1Cc1ccccc1)c1ccccn1	-0.171333	4.04151	1.21558	0.411454	1.69988	0.190795	-0.854961	1.48924
CHEMBL1258042		0	C/C(=N\Nc1nc2ccccc2nc1Cc1ccccc1)c1cccs1	IC50	'='	64	nM	7.19	False	A	CC(=NNc1nc2ccccc2nc1Cc1ccccc1)c1cccs1	-0.379962	3.97273	1.32038	0.368976	1.50198	0.080779	-0.794496	1.36469
CHEMBL1258159		0	C/C(=N\Nc1nc2ccccc2nc1Cc1ccccc1)c1ccc(C)cc1	IC50	'='	86	nM	7.07	False	A	CC(=NNc1nc2ccccc2nc1Cc1ccccc1)c1ccc(C)cc1	0.041699	4.24039	1.76814	0.119155	1.50124	-0.004038	-1.08222	1.32657
CHEMBL1258160		0	C/C(=N\Nc1nc2ccccc2nc1Cc1ccccc1)c1ccc(N)cc1	IC50	'='	9.8	nM	8.01	False	A	CC(=NNc1nc2ccccc2nc1Cc1ccccc1)c1ccc(N)cc1	0.361908	4.19956	0.944934	0.219969	1.78129	0.06456	-1.22023	1.3609
CHEMBL1258274		0	O=[N+]([O-])c1ccc(/C=N/Nc2nc3ccccc3nc2Cc2ccccc2)cc1	IC50	'='	8.8	nM	8.06	False	A	O=[N+]([O-])c1ccc(C=NNc2nc3ccccc3nc2Cc2ccccc2)cc1	0.5079	4.38922	1.11097	0.887451	1.64272	0.032307	-0.207171	1.1661
CHEMBL1258275		0	Brc1cccc(/C=N/Nc2nc3ccccc3nc2Cc2ccccc2)c1	IC50	'='	9.8	nM	8.01	False	A	Brc1cccc(C=NNc2nc3ccccc3nc2Cc2ccccc2)c1	-0.14265	4.53552	1.6036	0.597384	1.23391	0.151977	-1.00153	1.36131
CHEMBL1258387		0	Cc1ccsc1/C=N/Nc1nc2ccccc2nc1Cc1ccccc1	IC50	'='	74	nM	7.13	False	A	Cc1ccsc1C=NNc1nc2ccccc2nc1Cc1ccccc1	-0.37255	3.98972	1.40803	0.390069	1.48268	0.071287	-0.828125	1.32393
CHEMBL1258388		0	c1ccc(Cc2nc3ccccc3n3c(-c4ccccc4)nnc23)cc1	IC50	'='	82	nM	7.09	False	A	c1ccc(Cc2nc3ccccc3n3c(-c4ccccc4)nnc23)cc1	-0.419154	5.28588	1.53575	-0.149448	1.39471	0.482322	-1.00381	1.805
CHEMBL1258499		0	O=C(c1ccccc1)c1nc2ccccc2n2c(-c3ccccc3Cl)nnc12	IC50	'='	88	nM	7.06	False	A	O=C(c1ccccc1)c1nc2ccccc2n2c(-c3ccccc3Cl)nnc12	-0.061337	5.40842	1.40583	0.391312	1.01833	0.812225	-0.614513	1.56357
CHEMBL1258500		0	COc1ccc(-c2nnc3c(C(=O)c4ccccc4)nc4ccccc4n23)cc1	IC50	'='	6.2	nM	8.21	False	A	COc1ccc(-c2nnc3c(C(=O)c4ccccc4)nc4ccccc4n23)cc1	0.245574	5.10294	1.36312	0.200428	1.22846	0.421384	-0.526761	1.57966
CHEMBL1258610		0	CN(C)c1ccc(-c2nnc3c(C(=O)c4ccccc4)nc4ccccc4n23)cc1	IC50	'='	2.7	nM	8.57	False	A	CN(C)c1ccc(-c2nnc3c(C(=O)c4ccccc4)nc4ccccc4n23)cc1	0.437143	4.92239	1.6022	0.153532	1.4819	0.556785	-0.758957	1.58907
CHEMBL1258611		0	CN(C)c1ccc(-c2nnc3c(C(=O)c4ccccc4)nc4ccccc4n23)cc1Br	IC50	'='	9.6	nM	8.02	False	A	CN(C)c1ccc(-c2nnc3c(C(=O)c4ccccc4)nc4ccccc4n23)cc1Br	0.605419	4.97085	1.75292	0.449562	1.18531	0.767963	-0.828	1.49855
CHEMBL1258718		0	O=C(c1ccccc1)c1nc2ccccc2n2c(-c3ccc([N+](=O)[O-])cc3)nnc12	IC50	'='	22	nM	7.66	False	A	O=C(c1ccccc1)c1nc2ccccc2n2c(-c3ccc([N+](=O)[O-])cc3)nnc12	0.650064	5.24402	0.962062	0.696477	1.42056	0.696672	0.168498	1.35957
CHEMBL1258719		0	O=C(c1ccccc1)c1nc2ccccc2n2cnnc12	IC50	'='	750	nM	6.12	False	A	O=C(c1ccccc1)c1nc2ccccc2n2cnnc12	-1.51178	4.44256	0.273184	0.276624	1.32268	0.770181	-0.254503	1.59724
CHEMBL1258839		0	O=C(c1ccccc1)c1nc2ccccc2n2c(-c3ccccc3)nnc12	IC50	'='	2.7	nM	8.57	False	A	O=C(c1ccccc1)c1nc2ccccc2n2c(-c3ccccc3)nnc12	-0.168241	5.35335	1.31313	0.084298	1.32534	0.611592	-0.562923	1.65395
CHEMBL1258954		0	Clc1ccccc1-c1nnc2c(Cc3ccccc3)nc3ccccc3n12	IC50	'='	6.1	nM	8.21	False	A	Clc1ccccc1-c1nnc2c(Cc3ccccc3)nc3ccccc3n12	-0.312167	5.33598	1.62989	0.154555	1.08908	0.680686	-1.05661	1.71149
CHEMBL1258955		0	COc1ccc(-c2nnc3c(C(=O)c4ccccc4)nc4ccccc4n23)cc1OC	IC50	'='	6.8	nM	8.17	False	A	COc1ccc(-c2nnc3c(C(=O)c4ccccc4)nc4ccccc4n23)cc1OC	0.65761	4.87031	1.41484	0.303086	1.1357	0.254677	-0.490323	1.51392
CHEMBL126	LINEZOLID	4	CC(=O)NC[C@H]1CN(c2ccc(N3CCOCC3)c(F)c2)C(=O)O1	IC50	'='	8.1	ug.mL-1		False	A	CC(=O)NCC1CN(c2ccc(N3CCOCC3)c(F)c2)C(=O)O1	-1.38121	0.495631	-0.306051	0.496318	0.383801	0.497405	-0.026328	0.190709
CHEMBL1269719		0	NCc1cn(-c2ccccc2)nn1	IC50	'='	970	nM	6.01	False	A	NCc1cn(-c2ccccc2)nn1	-3.13553	2.39845	-0.963151	0.294447	1.56726	0.070328	-0.889693	1.27266
CHEMBL1269737		0	NCc1cn(-c2ccncc2)nn1	IC50	'='	830	nM	6.08	False	A	NCc1cn(-c2ccncc2)nn1	-3.16372	2.09446	-1.43172	0.563435	1.70147	0.320215	-0.698553	1.38939
CHEMBL1271944		0	CC(=O)N1N=C(c2ccc(OCC=C(C)C)cc2O)CC1c1ccc(OCc2ccccc2)cc1	IC50	'='	316.23	nM	6.5	False	A	CC(=O)N1N=C(c2ccc(OCC=C(C)C)cc2O)CC1c1ccc(OCc2ccccc2)cc1	1.34523	2.93226	2.02433	0.128792	0.782492	-0.451166	-0.384404	0.274595
CHEMBL13045	CHELERYTHRINE	0	COc1ccc2c(c[n+](C)c3c4cc5c(cc4ccc23)OCO5)c1OC	IC50	'='	550	nM	6.26	False	A	COc1ccc2c(c[n+](C)c3c4cc5c(cc4ccc23)OCO5)c1OC	-0.659961	4.12444	1.0835	-0.673122	0.35282	0.409818	-0.576209	1.22382
CHEMBL139679		0	O=C(/C=C/c1ccc(Cl)cc1)c1ccc(O)cc1O	IC50	'='	4897.79	nM	5.31	False	A	O=C(C=Cc1ccc(Cl)cc1)c1ccc(O)cc1O	-1.92481	3.09522	-0.139617	0.376811	0.233802	-0.384463	-0.255754	-0.107435
CHEMBL1421247		0	CC(C)=NNc1nc(-c2ccccc2)c(C)s1	IC50	'='	2550	nM	5.59	False	A	CC(C)=NNc1nc(-c2ccccc2)c(C)s1	-2.51	2.01411	0.088068	0.230159	1.37145	-0.006506	-0.590307	0.88106
CHEMBL144898		0	O=C1OCc2ccc(OCc3ccccc3)cc21	IC50	'='	1190	nM	5.92	False	A	O=C1OCc2ccc(OCc3ccccc3)cc21	-2.43042	2.77092	0.371446	-0.008295	0.387757	-0.222349	-0.106773	0.800956
CHEMBL145007		0	O=c1oc2cc(OCc3ccccc3)ccc2s1	IC50	'='	5140	nM	5.29	False	A	O=c1oc2cc(OCc3ccccc3)ccc2s1	-2.37677	2.95287	0.363939	0.245066	0.257322	-0.135766	-0.000601	0.71708
CHEMBL145451		0	Cc1c(C)c2ccc(OS(=O)(=O)c3ccc([N+](=O)[O-])cc3)cc2oc1=O	IC50	'='	10.7	nM	7.97	False	A	Cc1c(C)c2ccc(OS(=O)(=O)c3ccc([N+](=O)[O-])cc3)cc2oc1=O	-0.418678	2.59612	0.111664	0.935893	0.43912	0.227867	1.54143	-0.047819
CHEMBL145781	7-BENZYLOXYCOUMARIN	0	O=c1ccc2ccc(OCc3ccccc3)cc2o1	IC50	'='	3490	nM	5.46	False	A	O=c1ccc2ccc(OCc3ccccc3)cc2o1	-2.20952	2.79184	0.523593	0.074568	0.450782	-0.104925	0.149459	0.640542
CHEMBL1461072		0	Cn1c(=O)c2c(nc(SCc3ccc(F)cc3)n2C)n(C)c1=O	IC50	'='	4800	nM	5.32	False	A	Cn1c(=O)c2c(nc(SCc3ccc(F)cc3)n2C)n(C)c1=O	-1.52485	1.87742	0.091506	0.764882	0.75523	0.813744	-0.026409	0.576476
CHEMBL1475	TRIOXSALEN	4	Cc1cc2cc3c(C)cc(=O)oc3c(C)c2o1	IC50	'='	831	nM	6.08	False	A	Cc1cc2cc3c(C)cc(=O)oc3c(C)c2o1	-2.76455	2.21786	0.145669	-0.538303	0.293984	0.830893	0.178714	0.33334
CHEMBL151	LUTEOLIN	2	O=c1cc(-c2ccc(O)c(O)c2)oc2cc(O)cc(O)c12	IC50	'='	4900	nM	5.31	False	A	O=c1cc(-c2ccc(O)c(O)c2)oc2cc(O)cc(O)c12	-1.04905	3.26405	-1.59606	-0.392707	-0.123376	0.094525	-0.099867	-0.985601
CHEMBL155350		0	CC/N=C1/CCc2c1n(C)c1ccc(OC(=O)NC)c(Cl)c21	IC50	'='	100	nM	7	False	A	CCN=C1CCc2c1n(C)c1ccc(OC(=O)NC)c(Cl)c21	-1.66635	1.57713	0.431794	0.365086	0.745645	0.557351	-0.324049	0.378006
CHEMBL155754		0	C/N=C1/CCc2c1n(C)c1ccc(OC(=O)NC)c(Cl)c21	IC50	'='	1360	nM	5.87	False	A	CN=C1CCc2c1n(C)c1ccc(OC(=O)NC)c(Cl)c21	-1.87794	1.74364	0.197218	0.278455	0.702713	0.802206	-0.254781	0.39013
CHEMBL1561896		0	COc1cccc(COC(=O)c2nn(-c3ccccc3)nc2N)c1	IC50	'='	4700	nM	5.33	False	A	COc1cccc(COC(=O)c2nn(-c3ccccc3)nc2N)c1	-0.678139	3.03176	0.031313	0.854571	1.29194	-0.425943	-0.493212	1.13975
CHEMBL156630		0	C/N=C1/CCc2c1n(C)c1ccc(OC(=O)NCc3ccccc3)c(Br)c21	IC50	'='	5470	nM	5.26	False	A	CN=C1CCc2c1n(C)c1ccc(OC(=O)NCc3ccccc3)c(Br)c21	-0.430501	2.85155	1.25415	0.299328	0.795914	0.496594	-0.49432	0.699262
CHEMBL156861		0	C/N=C1/CCc2c1n(C)c1ccc(OC(=O)NC)c(Br)c21	IC50	'='	650	nM	6.19	False	A	CN=C1CCc2c1n(C)c1ccc(OC(=O)NC)c(Br)c21	-1.81719	1.74575	0.248572	0.282979	0.698902	0.834866	-0.25526	0.387254
CHEMBL156919		0	CCC/N=C1/CCc2c1n(C)c1ccccc21	IC50	'='	1610	nM	5.79	False	A	CCCN=C1CCc2c1n(C)c1ccccc21	-2.77904	1.73337	0.88043	-0.447339	1.05264	0.273583	-0.677588	0.632363
CHEMBL158946		0	C/N=C1/CCc2c1n(C)c1ccc(OC(=O)N(C)C)c(Br)c21	IC50	'='	540	nM	6.27	True	A	CN=C1CCc2c1n(C)c1ccc(OC(=O)N(C)C)c(Br)c21	-1.76051	1.63788	0.61341	0.213102	0.660425	0.873989	-0.239273	0.383332
CHEMBL160347	BROFAROMINE	0	COc1cc(Br)c2oc(C3CCNCC3)cc2c1	IC50	'='	180	nM	6.75	False	A	COc1cc(Br)c2oc(C3CCNCC3)cc2c1	-2.49939	1.7341	0.254133	-0.192131	0.282997	0.346934	-0.757148	0.591116
CHEMBL160836		0	CC/N=C1/CCc2c1n(C)c1ccc(OC(=O)NC)c(Br)c21	IC50	'='	210	nM	6.68	False	A	CCN=C1CCc2c1n(C)c1ccc(OC(=O)NC)c(Br)c21	-1.60541	1.57851	0.482008	0.370585	0.740528	0.589054	-0.325119	0.374742
CHEMBL1629810		0	CC(O)COC[C@@H]1O[C@H]2O[C@H]3[C@H](COCC(C)O)O[C@@H](O[C@H]4[C@H](COCC(C)O)O[C@@H](O[C@H]5[C@H](COCC(C)O)O[C@@H](O[C@H]6[C@H](COCC(C)O)OC[C@@H](O[C@H]7[C@H](COCC(C)O)O[C@@H](O[C@H]8[C@H](COCC(C)O)O[C@@H](O[C@H]9[C@H](COCC(C)O)O[C@@H](O[C@@H]1[C@@H](O)[C@@H]2O)[C@@H](O)[C@@H]9O)[C@@H](O)[C@@H]8O)[C@@H](O)[C@@H]7O)[C@@H]6O)[C@@H](O)[C@@H]5O)[C@@H](O)[C@@H]4O)[C@@H](O)[C@@H]3O	IC50	'='	167	nM	6.78	False	A	CC(O)COCC1OC2OC3C(COCC(C)O)OC(OC4C(COCC(C)O)OC(OC5C(COCC(C)O)OC(OC6C(COCC(C)O)OCC(OC7C(COCC(C)O)OC(OC8C(COCC(C)O)OC(OC9C(COCC(C)O)OC(OC1C(O)C2O)C(O)C9O)C(O)C8O)C(O)C7O)C6O)C(O)C5O)C(O)C4O)C(O)C3O	21.5788	-9.52796	-6.67036	-3.75011	-4.83444	-1.81894	-1.08478	4.67776
CHEMBL1642670		0	O=C1Nc2ccc(OCc3ccccc3)cc2C1=O	IC50	'='	4620	nM	5.33	True	A	O=C1Nc2ccc(OCc3ccccc3)cc2C1=O	-2.0277	2.78585	-0.10359	0.246568	0.642449	0.014837	0.158308	0.727709
CHEMBL1642672		0	O=C1Nc2ccc(CCc3ccccc3)cc2C1=O	IC50	'='	4880	nM	5.31	False	A	O=C1Nc2ccc(CCc3ccccc3)cc2C1=O	-2.05264	2.69902	0.318875	0.044893	0.800512	-0.035924	-0.079569	0.675959
CHEMBL1642673		0	O=C1Nc2cc(CCc3ccccc3)ccc2C1=O	IC50	'='	6930	nM	5.16	False	A	O=C1Nc2cc(CCc3ccccc3)ccc2C1=O	-2.05264	2.69902	0.318875	0.044893	0.800512	-0.035924	-0.079569	0.675959
CHEMBL1642674		0	O=C1Nc2ccc(Oc3ccccc3)cc2C1=O	IC50	'='	9440	nM	5.03	False	A	O=C1Nc2ccc(Oc3ccccc3)cc2C1=O	-2.24057	3.02454	-0.306858	0.19337	0.552126	0.335938	0.231866	0.731003
CHEMBL1642676		0	O=C1Nc2ccc(-c3ccccc3)cc2C1=O	IC50	'='	562	nM	6.25	False	A	O=C1Nc2ccc(-c3ccccc3)cc2C1=O	-2.48312	3.13678	-0.21739	-0.148513	0.683395	0.627667	0.107865	0.754206
CHEMBL1642677		0	O=C1Nc2cc(-c3ccccc3)ccc2C1=O	IC50	'='	4640	nM	5.33	False	A	O=C1Nc2cc(-c3ccccc3)ccc2C1=O	-2.48312	3.13678	-0.21739	-0.148513	0.683395	0.627667	0.107865	0.754206
CHEMBL1642678		0	O=C1Nc2ccc(CCCCc3ccccc3)cc2C1=O	IC50	'='	2190	nM	5.66	False	A	O=C1Nc2ccc(CCCCc3ccccc3)cc2C1=O	-1.6293	2.34339	0.814244	0.207953	0.859764	-0.516531	-0.239847	0.605393
CHEMBL1651054		0	COc1cc2c3c(c1)C(=O)c1ccccc1C3=NCC2	IC50	'='	14	nM	7.85	False	A	COc1cc2c3c(c1)C(=O)c1ccccc1C3=NCC2	-2.05706	2.78858	0.557059	-0.479692	0.539679	0.803853	0.039754	0.592223
CHEMBL1651055		0	COc1cc2c3c(nccc3c1)-c1ccccc1C2=O	IC50	'='	0.83	nM	9.08	False	A	COc1cc2c3c(nccc3c1)-c1ccccc1C2=O	-1.95468	3.86065	0.494289	-0.410517	0.611832	0.707214	-0.160642	1.12729
CHEMBL1761761		0	COc1ccc2cc(-c3ccsc3)c(=O)oc2c1	IC50	'='	4160	nM	5.38	False	A	COc1ccc2cc(-c3ccsc3)c(=O)oc2c1	-2.49273	2.47554	0.1238	0.08501	0.323891	0.382022	0.399916	0.558182
CHEMBL1761762		0	COc1ccc2cc(-c3c[nH]c4ccccc34)c(=O)oc2c1	IC50	'='	9670	nM	5.01	False	A	COc1ccc2cc(-c3c[nH]c4ccccc34)c(=O)oc2c1	-1.42669	3.42082	0.496463	-0.204129	0.630143	0.469373	-0.000805	0.796311
CHEMBL1766555		0	CC(=O)Nc1ccc(/C=C2\COc3ccccc3C2=O)cc1	IC50	'='	2100	nM	5.68	False	A	CC(=O)Nc1ccc(C=C2COc3ccccc3C2=O)cc1	-1.53039	2.55459	0.29051	-0.143218	0.707333	0.430232	0.224857	0.451055
CHEMBL1766558		0	O=C1/C(=C/c2ccc(O)c(O)c2)COc2ccccc21	IC50	'='	4740	nM	5.32	False	A	O=C1C(=Cc2ccc(O)c(O)c2)COc2ccccc21	-1.71225	3.02919	-0.376603	-0.474972	0.201241	0.267201	-0.081142	-0.214085
CHEMBL1766561		0	Nc1cc(/C=C2\COc3ccccc3C2=O)ccc1O	IC50	'='	1440	nM	5.84	False	A	Nc1cc(C=C2COc3ccccc3C2=O)ccc1O	-1.60283	2.82067	-0.532189	-0.428108	0.618752	0.427369	-0.277222	0.14545
CHEMBL1797641		0	NC1CC1c1ccc(NC(=O)C(Cc2ccccc2)NC(=O)OCc2ccccc2)cc1	IC50	'='	1200	nM	5.92	False	A	NC1CC1c1ccc(NC(=O)C(Cc2ccccc2)NC(=O)OCc2ccccc2)cc1	1.1743	2.83628	0.913126	0.357526	1.2666	-0.683312	-0.81949	0.837025
CHEMBL1806759		0	Cn1c(=O)c2c(nc(OCc3ccc(Cl)cc3)n2C)n(C)c1=O	IC50	'='	1337	nM	5.87	False	A	Cn1c(=O)c2c(nc(OCc3ccc(Cl)cc3)n2C)n(C)c1=O	-1.51113	1.87626	0.044314	0.754096	0.710811	0.789257	0.022827	0.575497
CHEMBL1806760		0	Cn1c(=O)c2c(nc(OCc3ccc(Br)cc3)n2C)n(C)c1=O	IC50	'='	1304	nM	5.88	False	A	Cn1c(=O)c2c(nc(OCc3ccc(Br)cc3)n2C)n(C)c1=O	-1.45031	1.8781	0.095267	0.758962	0.706542	0.82158	0.02214	0.572485
CHEMBL1806767		0	Cn1c(=O)c2c(nc(OCCOc3ccc(Cl)cc3)n2C)n(C)c1=O	IC50	'='	1830	nM	5.74	False	A	Cn1c(=O)c2c(nc(OCCOc3ccc(Cl)cc3)n2C)n(C)c1=O	-1.06701	1.61876	0.155872	1.04067	0.674443	0.357211	0.068782	0.57752
CHEMBL1806768		0	Cn1c(=O)c2c(nc(OCCOc3ccc(Br)cc3)n2C)n(C)c1=O	IC50	'='	1650	nM	5.78	False	A	Cn1c(=O)c2c(nc(OCCOc3ccc(Br)cc3)n2C)n(C)c1=O	-1.00597	1.61971	0.205418	1.04674	0.66856	0.38835	0.067365	0.574027
CHEMBL18116	TOLOXATONE	0	Cc1cccc(N2CC(CO)OC2=O)c1	IC50	'='	3920	nM	5.41	True	A	Cc1cccc(N2CC(CO)OC2=O)c1	-3.05578	0.96884	-0.680402	-0.136059	0.354256	-0.02104	-0.227276	0.459358
CHEMBL1813518		0	O=C1NC(=O)c2cc(Oc3ccccc3)ccc21	IC50	'='	5850	nM	5.23	False	A	O=C1NC(=O)c2cc(Oc3ccccc3)ccc21	-2.24216	3.02432	-0.310119	0.192831	0.55254	0.33586	0.232872	0.732143
CHEMBL1813519		0	O=C1NC(=O)c2cc(OCCc3ccccc3)ccc21	IC50	'='	3580	nM	5.45	False	A	O=C1NC(=O)c2cc(OCCc3ccccc3)ccc21	-1.8171	2.5822	0.135358	0.308273	0.701594	-0.260692	0.074684	0.702347
CHEMBL1813520		0	O=C1NC(=O)c2cc(OCCCc3ccccc3)ccc21	IC50	'='	1730	nM	5.76	False	A	O=C1NC(=O)c2cc(OCCCc3ccccc3)ccc21	-1.60628	2.40229	0.389573	0.372808	0.740638	-0.499489	-0.011794	0.666941
CHEMBL1813521		0	O=C1NC(=O)c2cc(OC/C=C/c3ccccc3)ccc21	IC50	'='	8990	nM	5.05	False	A	O=C1NC(=O)c2cc(OCC=Cc3ccccc3)ccc21	-1.61716	2.59416	0.254636	0.37403	0.774106	-0.13342	0.334249	0.57717
CHEMBL1813522		0	O=C1NC(=O)c2cc(Oc3ccc4ccccc4c3)ccc21	IC50	'='	920	nM	6.04	False	A	O=C1NC(=O)c2cc(Oc3ccc4ccccc4c3)ccc21	-1.29075	4.04695	0.321659	-0.11703	0.602659	0.434789	0.048714	0.936729
CHEMBL1813523		0	O=C1NC(=O)c2cc(OCc3ccc(Br)cc3)ccc21	IC50	'='	220	nM	6.66	False	A	O=C1NC(=O)c2cc(OCc3ccc(Br)cc3)ccc21	-1.86221	2.8779	0.016899	0.597762	0.300922	0.291244	0.137721	0.644791
CHEMBL1813524		0	O=C1NC(=O)c2cc(OCCc3ccc(Br)cc3)ccc21	IC50	'='	1080	nM	5.97	False	A	O=C1NC(=O)c2cc(OCCc3ccc(Br)cc3)ccc21	-1.64965	2.66661	0.265194	0.647097	0.371151	0.000141	0.041178	0.618954
CHEMBL1813525		0	O=C1NC(=O)c2cc(Oc3ccc(Br)cc3)ccc21	IC50	'='	1080	nM	5.97	False	A	O=C1NC(=O)c2cc(Oc3ccc(Br)cc3)ccc21	-2.07554	3.12646	-0.193803	0.560362	0.196633	0.631443	0.225776	0.647518
CHEMBL1814057		0	O=C(Nc1ccc(O)c(O)c1)c1cc(=O)c2ccccc2o1	IC50	'='	190.55	nM	6.72	False	A	O=C(Nc1ccc(O)c(O)c1)c1cc(=O)c2ccccc2o1	-1.05763	2.93614	-1.00051	0.048911	0.369709	0.242288	0.280614	-0.282091
CHEMBL1814064		0	O=C(Nc1ccc(O)cc1)c1coc2ccccc2c1=O	IC50	'='	4760	nM	5.32	False	A	O=C(Nc1ccc(O)cc1)c1coc2ccccc2c1=O	-1.4705	2.88606	-0.558376	0.067872	0.523122	0.347579	0.363021	0.152069
CHEMBL1814065		0	COc1ccc(NC(=O)c2coc3ccccc3c2=O)cc1O	IC50	'='	8340	nM	5.08	False	A	COc1ccc(NC(=O)c2coc3ccccc3c2=O)cc1O	-1.05631	2.6378	-0.490904	0.196221	0.453834	0.101784	0.390493	0.099321
CHEMBL1814066		0	O=C(Nc1ccc(O)c(O)c1)c1coc2ccccc2c1=O	IC50	'='	430	nM	6.37	False	A	O=C(Nc1ccc(O)c(O)c1)c1coc2ccccc2c1=O	-1.06423	2.92755	-1.04887	0.037743	0.379778	0.246702	0.298698	-0.260324
CHEMBL1814450		0	O=C1/C(=C/c2ccc(N3CCOCC3)cc2)Oc2cc(O)cc(O)c21	IC50	'='	1080	nM	5.97	False	A	O=C1C(=Cc2ccc(N3CCOCC3)cc2)Oc2cc(O)cc(O)c21	-0.693516	2.51459	-0.167124	-0.489666	0.196481	0.362898	-0.090976	-0.267875
CHEMBL1823805		0	CN1C(=O)/C(=C\c2ccccc2)SC1=S	IC50	'='	520	nM	6.28	False	A	CN1C(=O)C(=Cc2ccccc2)SC1=S	-3.19427	1.62975	-0.037056	0.134401	0.629139	0.821268	0.503589	0.08141
CHEMBL183946		0	CC(C)=CCc1cc(O)c2oc3c(O)cccc3c(=O)c2c1O	IC50	'='	3300	nM	5.48	False	A	CC(C)=CCc1cc(O)c2oc3c(O)cccc3c(=O)c2c1O	-0.893423	2.76898	-0.310398	-0.488991	0.111114	-0.163879	-0.355723	-0.773034
CHEMBL185686		0	O=c1c2cccc(O)c2oc2cccc(O)c12	IC50	'='	730	nM	6.14	False	A	O=c1c2cccc(O)c2oc2cccc(O)c12	-2.28483	3.44717	-0.949091	-0.504495	-0.022442	0.593938	-0.161399	-0.022924
CHEMBL185776	BELLIDIFOLIN	0	COc1cc(O)c2c(=O)c3c(O)ccc(O)c3oc2c1	IC50	'='	660	nM	6.18	False	A	COc1cc(O)c2c(=O)c3c(O)ccc(O)c3oc2c1	-1.45745	3.17064	-1.35989	-0.349643	-0.2249	0.127732	-0.195637	-0.512333
CHEMBL185788		0	O=c1c2ccc(O)cc2oc2c(O)cccc12	IC50	'='	4500	nM	5.35	False	A	O=c1c2ccc(O)cc2oc2c(O)cccc12	-2.28483	3.44717	-0.949091	-0.504495	-0.022442	0.593938	-0.161399	-0.022924
CHEMBL185960		0	O=c1c2ccccc2oc2ccc(O)cc12	IC50	'='	3800	nM	5.42	False	A	O=c1c2ccccc2oc2ccc(O)cc12	-2.69055	3.42226	-0.445372	-0.510814	0.155747	0.695531	-0.11585	0.407055
CHEMBL186368		0	COc1ccc2c(=O)c3ccccc3oc2c1	IC50	'='	180	nM	6.75	False	A	COc1ccc2c(=O)c3ccccc3oc2c1	-2.6612	3.06692	0.099526	-0.308029	0.260118	0.417671	-0.052544	0.745872
CHEMBL186433		0	COc1c(O)cc2oc3c(O)cccc3c(=O)c2c1O	IC50	'='	2700	nM	5.57	False	A	COc1c(O)cc2oc3c(O)cccc3c(=O)c2c1O	-1.45745	3.17064	-1.35989	-0.349643	-0.2249	0.127732	-0.195637	-0.512333
CHEMBL186609		0	COc1ccc2oc3ccccc3c(=O)c2c1	IC50	'='	5300	nM	5.28	False	A	COc1ccc2oc3ccccc3c(=O)c2c1	-2.6612	3.06692	0.099526	-0.308029	0.260118	0.417671	-0.052544	0.745872
CHEMBL186784	XANTHONE	0	O=c1c2ccccc2oc2ccccc12	IC50	'='	840	nM	6.08	False	A	O=c1c2ccccc2oc2ccccc12	-3.08709	3.39999	0.045109	-0.528315	0.351065	0.789608	-0.089431	0.839023
CHEMBL187044	GENTIAKOCHIANIN	0	COc1cc(O)c2c(=O)c3c(O)c(O)ccc3oc2c1	IC50	'='	8500	nM	5.07	False	A	COc1cc(O)c2c(=O)c3c(O)c(O)ccc3oc2c1	-1.45745	3.17064	-1.35989	-0.349643	-0.2249	0.127732	-0.195637	-0.512333
CHEMBL187368		0	O=c1c2ccccc2oc2cccc(O)c12	IC50	'='	310	nM	6.51	False	A	O=c1c2ccccc2oc2cccc(O)c12	-2.69055	3.42226	-0.445372	-0.510814	0.155747	0.695531	-0.11585	0.407055
CHEMBL188014		0	COc1cc(O)c2c(=O)c3ccccc3oc2c1	IC50	'='	110	nM	6.96	False	A	COc1cc(O)c2c(=O)c3ccccc3oc2c1	-2.26801	3.10015	-0.374449	-0.314093	0.085504	0.327552	-0.084437	0.325777
CHEMBL191083	METHYLENE BLUE	4	CN(C)c1ccc2nc3ccc(=[N+](C)C)cc-3sc2c1	IC50	'='	70	nM	7.16	False	A	CN(C)c1ccc2nc3ccc(=[N+](C)C)cc-3sc2c1	-2.2688	0.944129	0.405428	-0.313978	1.24437	1.20563	0.352818	0.133298
CHEMBL1911928		0	C#CCN(C)[C@H](CF)Cc1ccccc1	IC50	'>'	2000	nM		False	A	C#CCN(C)C(CF)Cc1ccccc1	-3.4657	0.984471	0.687579	0.435983	0.610559	-0.713886	-0.879303	0.452277
CHEMBL1917527		0	COc1cc2c3c(c1O)C(=O)c1ccccc1C3=NCC2	IC50	'='	44	nM	7.36	False	A	COc1cc2c3c(c1O)C(=O)c1ccccc1C3=NCC2	-1.6661	2.83379	0.09724	-0.496946	0.384834	0.704062	0.00201	0.188346
CHEMBL1917528		0	COc1cc2ccnc3c2c(c1O)C(=O)c1ccccc1-3	IC50	'='	1230	nM	5.91	False	A	COc1cc2ccnc3c2c(c1O)C(=O)c1ccccc1-3	-1.56368	3.89009	0.032508	-0.42634	0.44819	0.608599	-0.194814	0.70918
CHEMBL1917529		0	O=C1c2ccccc2-c2nccc3cc(O)cc1c23	IC50	'='	35	nM	7.46	False	A	O=C1c2ccccc2-c2nccc3cc(O)cc1c23	-1.9847	4.19759	-0.02766	-0.60737	0.532475	0.932615	-0.226683	0.79196
CHEMBL1917530		0	COC1=Cc2ccnc3c2c(cc2ccccc23)C1=O	IC50	'='	13	nM	7.89	False	A	COC1=Cc2ccnc3c2c(cc2ccccc23)C1=O	-1.94269	3.61443	0.404292	-0.363146	0.702161	0.80826	0.152901	0.99791
CHEMBL1917531		0	COc1cc2c3c(c1)C(=O)C1=C(CCCC1)C3=NCC2	IC50	'='	2120	nM	5.67	False	A	COc1cc2c3c(c1)C(=O)C1=C(CCCC1)C3=NCC2	-2.27846	1.03745	0.688383	-0.574827	0.447362	0.973379	0.239042	-0.090305
CHEMBL1917532		0	COc1cc2c3c(c1)C(O)c1ccccc1C3NCC2	IC50	'='	9810	nM	5.01	False	A	COc1cc2c3c(c1)C(O)c1ccccc1C3NCC2	-1.86402	2.32872	0.025269	-1.00598	0.435313	0.47474	-0.836781	0.927284
CHEMBL1927666		0	Cn1c(=O)c2c(nc(SCc3ccccc3)n2C)n(C)c1=O	IC50	'='	8220	nM	5.08	False	A	Cn1c(=O)c2c(nc(SCc3ccccc3)n2C)n(C)c1=O	-1.61825	1.83148	0.161061	0.420112	1.09678	0.638365	0.007021	0.631475
CHEMBL1927669		0	Cn1c(=O)c2c(nc(SCc3ccc(Cl)cc3)n2C)n(C)c1=O	IC50	'='	2770	nM	5.56	False	A	Cn1c(=O)c2c(nc(SCc3ccc(Cl)cc3)n2C)n(C)c1=O	-1.51103	1.90762	0.247635	0.737329	0.787129	0.845735	-0.042708	0.555512
CHEMBL1927670		0	Cn1c(=O)c2c(nc(SCc3ccc(Br)cc3)n2C)n(C)c1=O	IC50	'='	2620	nM	5.58	False	A	Cn1c(=O)c2c(nc(SCc3ccc(Br)cc3)n2C)n(C)c1=O	-1.45021	1.90946	0.298588	0.742196	0.782859	0.878058	-0.043394	0.5525
CHEMBL1927674		0	Cn1c(=O)c2c(nc(SC3CCCC3)n2C)n(C)c1=O	IC50	'='	9400	nM	5.03	False	A	Cn1c(=O)c2c(nc(SC3CCCC3)n2C)n(C)c1=O	-2.26282	0.207036	-0.075102	0.140514	0.861825	0.9996	0.013889	0.059995
CHEMBL1927675		0	Cn1c(=O)c2c(nc(Sc3ccc4ccccc4c3)n2C)n(C)c1=O	IC50	'='	3600	nM	5.44	False	A	Cn1c(=O)c2c(nc(Sc3ccc4ccccc4c3)n2C)n(C)c1=O	-0.872266	3.08761	0.59135	0.105721	1.07107	0.979141	-0.103258	0.855238
CHEMBL1927681		0	Cn1c(=O)c2c(nc(NCCc3cccc(Cl)c3)n2C)n(C)c1=O	IC50	'='	5780	nM	5.24	False	A	Cn1c(=O)c2c(nc(NCCc3cccc(Cl)c3)n2C)n(C)c1=O	-1.16602	1.63682	0.145735	0.82091	1.08026	0.647963	-0.293866	0.600433
CHEMBL1929421		0	C#CCN(C)Cc1cc2cc(OCCCC3CCN(Cc4ccccc4)CC3)ccc2n1C	IC50	'='	4.2	nM	8.38	False	A	C#CCN(C)Cc1cc2cc(OCCCC3CCN(Cc4ccccc4)CC3)ccc2n1C	0.499336	1.9124	3.01795	0.126807	0.948741	-0.562888	-1.35059	0.923021
CHEMBL1938479		0	Clc1ccc(CCN2CC=CCC2)c(Cl)c1	IC50	'='	6100	nM	5.21	False	A	Clc1ccc(CCN2CC=CCC2)c(Cl)c1	-3.27378	1.04964	0.786703	0.395931	0.265272	0.112178	-0.698752	0.230208
CHEMBL1938483		0	Clc1ccc(OCCCN2CC=CCC2)c(Cl)c1	IC50	'='	2600	nM	5.58	False	A	Clc1ccc(OCCCN2CC=CCC2)c(Cl)c1	-2.82446	0.780428	0.828626	0.747243	0.206109	-0.348194	-0.617653	0.253007
CHEMBL1945150		0	O=c1ccoc2ccc(OCCc3ccccc3)cc12	IC50	'='	3120	nM	5.51	False	A	O=c1ccoc2ccc(OCCc3ccccc3)cc12	-2.00008	2.57622	0.671617	0.123356	0.520423	-0.360242	0.102667	0.655352
CHEMBL1945151		0	O=c1ccoc2ccc(OCCCc3ccccc3)cc12	IC50	'='	1910	nM	5.72	False	A	O=c1ccoc2ccc(OCCCc3ccccc3)cc12	-1.78854	2.40071	0.919358	0.194655	0.552397	-0.59209	0.019247	0.620033
CHEMBL1945152		0	O=c1ccoc2ccc(OCc3cccc(Cl)c3)cc12	IC50	'='	424	nM	6.37	False	A	O=c1ccoc2ccc(OCc3cccc(Cl)c3)cc12	-2.1054	2.85804	0.507494	0.398042	0.133149	0.141427	0.155748	0.598302
CHEMBL1945153		0	O=c1ccoc2ccc(OCc3ccc(Cl)cc3)cc12	IC50	'='	106	nM	6.97	False	A	O=c1ccoc2ccc(OCc3ccc(Cl)cc3)cc12	-2.1054	2.85804	0.507494	0.398042	0.133149	0.141427	0.155748	0.598302
CHEMBL1945154		0	O=c1ccoc2ccc(OCc3cccc(Br)c3)cc12	IC50	'='	386	nM	6.41	False	A	O=c1ccoc2ccc(OCc3cccc(Br)c3)cc12	-2.04512	2.86201	0.561786	0.400051	0.132708	0.176557	0.156793	0.596428
CHEMBL1945155		0	O=c1ccoc2ccc(OCc3ccc(Br)cc3)cc12	IC50	'='	95	nM	7.02	False	A	O=c1ccoc2ccc(OCc3ccc(Br)cc3)cc12	-2.04512	2.86201	0.561786	0.400051	0.132708	0.176557	0.156793	0.596428
CHEMBL1945156		0	O=c1ccoc2ccc(OCc3cccc(F)c3)cc12	IC50	'='	1230	nM	5.91	False	A	O=c1ccoc2ccc(OCc3cccc(F)c3)cc12	-2.1181	2.82269	0.344831	0.430691	0.093953	0.102635	0.167754	0.616729
CHEMBL1945157		0	O=c1ccoc2ccc(OCc3ccc(F)cc3)cc12	IC50	'='	322	nM	6.49	False	A	O=c1ccoc2ccc(OCc3ccc(F)cc3)cc12	-2.1181	2.82269	0.344831	0.430691	0.093953	0.102635	0.167754	0.616729
CHEMBL1945158		0	Cc1cccc(COc2ccc3occc(=O)c3c2)c1	IC50	'='	1130	nM	5.95	False	A	Cc1cccc(COc2ccc3occc(=O)c3c2)c1	-2.03375	2.63743	0.654763	-0.06639	0.468872	-0.084774	0.072464	0.589893
CHEMBL1945159		0	Cc1ccc(COc2ccc3occc(=O)c3c2)cc1	IC50	'='	3490	nM	5.46	False	A	Cc1ccc(COc2ccc3occc(=O)c3c2)cc1	-2.03375	2.63743	0.654763	-0.06639	0.468872	-0.084774	0.072464	0.589893
CHEMBL1945160		0	N#Cc1cccc(COc2ccc3occc(=O)c3c2)c1	IC50	'='	255	nM	6.59	False	A	N#Cc1cccc(COc2ccc3occc(=O)c3c2)c1	-1.81519	2.84543	0.283646	0.281449	0.559414	0.18454	0.362208	0.681696
CHEMBL1945271		0	N#Cc1ccc(COc2ccc3occc(=O)c3c2)cc1	IC50	'='	175	nM	6.76	False	A	N#Cc1ccc(COc2ccc3occc(=O)c3c2)cc1	-1.81519	2.84543	0.283646	0.281449	0.559414	0.18454	0.362208	0.681696
CHEMBL1945272		0	O=c1ccoc2ccc(OCc3ccc(C(F)(F)F)cc3)cc12	IC50	'='	879	nM	6.06	False	A	O=c1ccoc2ccc(OCc3ccc(C(F)(F)F)cc3)cc12	-1.75056	2.77617	0.383596	1.01257	-0.603441	0.478412	0.009696	0.424249
CHEMBL1945273		0	O=c1ccoc2ccc(OCCc3ccc(Br)cc3)cc12	IC50	'='	480	nM	6.32	False	A	O=c1ccoc2ccc(OCCc3ccc(Br)cc3)cc12	-1.83189	2.65716	0.801931	0.458206	0.193319	-0.104064	0.065017	0.570882
CHEMBL1946644		0	CCOC1CC(c2ccccc2)=NN1c1ccc([N+](=O)[O-])cc1	IC50	'='	5360	nM	5.27	False	A	CCOC1CC(c2ccccc2)=NN1c1ccc([N+](=O)[O-])cc1	-1.18214	2.31299	0.647571	0.666815	1.04867	-0.114015	0.154677	0.541057
CHEMBL1946826		0	CN(C)c1ccc(/C=C2\Oc3ccccc3C2=O)cc1	IC50	'='	268	nM	6.57	False	A	CN(C)c1ccc(C=C2Oc3ccccc3C2=O)cc1	-2.05364	2.6269	0.684398	-0.24266	0.704676	0.304712	-0.106584	0.614588
CHEMBL1946828		0	CN(C)c1ccc(/C=C2\Oc3cc(O)ccc3C2=O)cc1	IC50	'='	979	nM	6.01	False	A	CN(C)c1ccc(C=C2Oc3cc(O)ccc3C2=O)cc1	-1.66339	2.67048	0.227003	-0.266584	0.551097	0.211696	-0.143252	0.207657
CHEMBL1950701		0	COc1cc(NC(C)CCCN)c2nccc(C)c2c1Oc1cccc(F)c1	IC50	'='	3220	nM	5.49	False	A	COc1cc(NC(C)CCCN)c2nccc(C)c2c1Oc1cccc(F)c1	0.016913	2.44541	0.872542	0.600341	0.945209	-0.717835	-1.36038	0.993724
CHEMBL1950704		0	COc1cc(NC(C)CCCN)c2nccc(C)c2c1Oc1ccc(C(F)(F)F)cc1	IC50	'='	8540	nM	5.07	False	A	COc1cc(NC(C)CCCN)c2nccc(C)c2c1Oc1ccc(C(F)(F)F)cc1	0.376149	2.40504	0.977296	1.10894	0.33169	-0.368077	-1.53756	0.827251
CHEMBL1950708		0	COc1cc(NC(C)CCCN)c2nccc(C)c2c1Oc1cccc(Cl)c1	IC50	'='	6550	nM	5.18	False	A	COc1cc(NC(C)CCCN)c2nccc(C)c2c1Oc1cccc(Cl)c1	0.032211	2.46885	1.0201	0.579474	0.967535	-0.694769	-1.38231	0.969432
CHEMBL1950710		0	COc1cc(NC(C)CCCN)c2nccc(C)c2c1Oc1cc(Cl)c(Cl)cc1Cl	IC50	'='	3770	nM	5.42	False	A	COc1cc(NC(C)CCCN)c2nccc(C)c2c1Oc1cc(Cl)c(Cl)cc1Cl	0.244367	2.5697	1.23955	1.13927	0.410299	-0.350186	-1.52984	0.809698
CHEMBL1982267		0	CSC1=N/C(=C\c2c[nH]c3ccccc23)C(=O)N1	IC50	'='	2783	nM	5.55	False	A	CSC1=NC(=Cc2c[nH]c3ccccc23)C(=O)N1	-2.15505	2.10505	-0.381413	0.307482	1.21431	0.72114	0.171384	0.472363
CHEMBL1984524		0	CN(C)c1ccc(/N=N/c2ccccn2)cc1	IC50	'='	7900	nM	5.1	False	A	CN(C)c1ccc(N=Nc2ccccn2)cc1	-2.55407	2.38493	0.391817	0.49191	1.46591	0.041215	-0.635465	0.988683
CHEMBL1984764		0	Cc1sc(N/N=C/c2cccnc2)nc1-c1ccccc1	IC50	'='	1830	nM	5.74	False	A	Cc1sc(NN=Cc2cccnc2)nc1-c1ccccc1	-1.53472	3.13791	0.390989	0.546691	1.54453	0.136535	-0.52067	1.30858
CHEMBL1987137		0	N#Cc1ccc(Sc2ccccc2)cc1C#N	IC50	'='	3580	nM	5.45	False	A	N#Cc1ccc(Sc2ccccc2)cc1C#N	-2.67971	3.36594	0.277037	0.301318	0.950689	0.275571	-0.292001	1.08344
CHEMBL201250		0	COc1c(OCC(C)=O)ccc2cc(NC(C)=O)c(=O)oc12	IC50	'='	5310	nM	5.28	False	A	COc1c(OCC(C)=O)ccc2cc(NC(C)=O)c(=O)oc12	-1.54037	0.763268	-0.685788	0.815063	0.486078	-0.260847	1.03578	0.015825
CHEMBL201777		0	Cc1cc(=O)oc2cc3oc4ccccc4c3cc12	IC50	'='	7240	nM	5.14	False	A	Cc1cc(=O)oc2cc3oc4ccccc4c3cc12	-2.16317	3.63121	0.412991	-0.532488	0.296175	0.963496	0.209534	0.717227
CHEMBL2018439		0	O=c1c2ccccc2sc2cc(O)cc(O)c12	IC50	'='	280	nM	6.55	False	A	O=c1c2ccccc2sc2cc(O)cc(O)c12	-2.29907	3.49002	-0.712876	-0.539696	0.076099	0.667593	-0.224138	-0.032858
CHEMBL2023193	[18F]FLUORORASAGILINE	0	C#CCN[C@H]1c2ccccc2C[C@@H]1[18F]	IC50	'='	2300	nM	5.64	False	A	C#CCNC1c2ccccc2CC1[F]	-3.57879	1.31539	0.102725	0.033993	0.447343	0.079483	-0.764041	0.422162
CHEMBL2058151		0	N=C1NC(=O)/C(=C/c2c[nH]c3cccc(Br)c23)N1	IC50	'='	2467	nM	5.61	False	A	N=C1NC(=O)C(=Cc2c[nH]c3cccc(Br)c23)N1	-1.87975	2.27204	-1.20686	0.539903	1.12239	1.30251	-0.093771	0.397069
CHEMBL2058152		0	N=C1NC(=O)/C(=C/c2c[nH]c3ccc(Br)cc23)N1	IC50	'='	5867	nM	5.23	False	A	N=C1NC(=O)C(=Cc2c[nH]c3ccc(Br)cc23)N1	-1.87975	2.27204	-1.20686	0.539903	1.12239	1.30251	-0.093771	0.397069
CHEMBL2058153		0	N=C1NC(=O)/C(=C/c2c[nH]c3cc(Br)ccc23)N1	IC50	'='	3683	nM	5.43	False	A	N=C1NC(=O)C(=Cc2c[nH]c3cc(Br)ccc23)N1	-1.87975	2.27204	-1.20686	0.539903	1.12239	1.30251	-0.093771	0.397069
CHEMBL2058154		0	N=C1NC(=O)/C(=C/c2c[nH]c3c(Br)cccc23)N1	IC50	'='	5517	nM	5.26	False	A	N=C1NC(=O)C(=Cc2c[nH]c3c(Br)cccc23)N1	-1.87975	2.27204	-1.20686	0.539903	1.12239	1.30251	-0.093771	0.397069
CHEMBL2058408		0	CN1C(=N)NC(=O)/C1=C\c1c[nH]c2cc(Br)ccc12	IC50	'='	6075	nM	5.22	False	A	CN1C(=N)NC(=O)C1=Cc1c[nH]c2cc(Br)ccc12	-1.85694	2.13199	-0.69267	0.44542	1.08742	1.29368	-0.0953	0.365828
CHEMBL2058409		0	CN1C(=N)NC(=O)/C1=C\c1c[nH]c2c(Br)cccc12	IC50	'='	6107	nM	5.21	False	A	CN1C(=N)NC(=O)C1=Cc1c[nH]c2c(Br)cccc12	-1.85694	2.13199	-0.69267	0.44542	1.08742	1.29368	-0.0953	0.365828
CHEMBL2058410		0	CN1C(=N)N/C(=C\c2c[nH]c3ccccc23)C1=O	IC50	'='	1967	nM	5.71	False	A	CN1C(=N)NC(=Cc2c[nH]c3ccccc23)C1=O	-2.0255	2.02459	-0.876139	0.079358	1.44177	1.02374	-0.053393	0.472484
CHEMBL2058411		0	CN1C(=N)N/C(=C\c2c[nH]c3cccc(Br)c23)C1=O	IC50	'='	1517	nM	5.82	False	A	CN1C(=N)NC(=Cc2c[nH]c3cccc(Br)c23)C1=O	-1.86013	2.1206	-0.748881	0.431603	1.10016	1.30028	-0.073443	0.392412
CHEMBL2058412		0	CN1C(=N)N/C(=C\c2c[nH]c3ccc(Br)cc23)C1=O	IC50	'='	327	nM	6.49	False	A	CN1C(=N)NC(=Cc2c[nH]c3ccc(Br)cc23)C1=O	-1.86013	2.1206	-0.748881	0.431603	1.10016	1.30028	-0.073443	0.392412
CHEMBL2058413		0	CN1C(=N)N/C(=C\c2c[nH]c3cc(Br)ccc23)C1=O	IC50	'='	165	nM	6.78	False	A	CN1C(=N)NC(=Cc2c[nH]c3cc(Br)ccc23)C1=O	-1.86013	2.1206	-0.748881	0.431603	1.10016	1.30028	-0.073443	0.392412
CHEMBL2058414		0	CN1C(=N)N/C(=C\c2c[nH]c3c(Br)cccc23)C1=O	IC50	'='	1197	nM	5.92	False	A	CN1C(=N)NC(=Cc2c[nH]c3c(Br)cccc23)C1=O	-1.86013	2.1206	-0.748881	0.431603	1.10016	1.30028	-0.073443	0.392412
CHEMBL2058415		0	C/N=C1\NC(=O)/C(=C\c2c[nH]c3cccc(Br)c23)N1C	IC50	'='	2583	nM	5.59	False	A	CN=C1NC(=O)C(=Cc2c[nH]c3cccc(Br)c23)N1C	-1.83251	1.99749	-0.256909	0.357845	1.0554	1.30453	-0.074239	0.365799
CHEMBL2058416		0	C/N=C1\NC(=O)/C(=C\c2c[nH]c3ccc(Br)cc23)N1C	IC50	'='	263	nM	6.58	False	A	CN=C1NC(=O)C(=Cc2c[nH]c3ccc(Br)cc23)N1C	-1.83251	1.99749	-0.256909	0.357845	1.0554	1.30453	-0.074239	0.365799
CHEMBL2058417		0	C/N=C1\NC(=O)/C(=C\c2c[nH]c3cc(Br)ccc23)N1C	IC50	'='	29	nM	7.54	False	A	CN=C1NC(=O)C(=Cc2c[nH]c3cc(Br)ccc23)N1C	-1.83251	1.99749	-0.256909	0.357845	1.0554	1.30453	-0.074239	0.365799
CHEMBL2058418		0	C/N=C1\NC(=O)/C(=C\c2c[nH]c3c(Br)cccc23)N1C	IC50	'='	1900	nM	5.72	False	A	CN=C1NC(=O)C(=Cc2c[nH]c3c(Br)cccc23)N1C	-1.83251	1.99749	-0.256909	0.357845	1.0554	1.30453	-0.074239	0.365799
CHEMBL2058419		0	CN1C(=N)N(C)/C(=C/c2c[nH]c3cccc(Br)c23)C1=O	IC50	'='	2067	nM	5.68	False	A	CN1C(=N)N(C)C(=Cc2c[nH]c3cccc(Br)c23)C1=O	-1.82964	1.9973	-0.260029	0.357795	1.05601	1.30384	-0.072787	0.364852
CHEMBL2058420		0	CN1C(=N)N(C)/C(=C/c2c[nH]c3c(Br)cccc23)C1=O	IC50	'='	52	nM	7.28	False	A	CN1C(=N)N(C)C(=Cc2c[nH]c3c(Br)cccc23)C1=O	-1.82964	1.9973	-0.260029	0.357795	1.05601	1.30384	-0.072787	0.364852
CHEMBL2058421		0	C/N=C1/N/C(=C\c2c[nH]c3ccccc23)C(=O)N1C	IC50	'='	5817	nM	5.24	False	A	CN=C1NC(=Cc2c[nH]c3ccccc23)C(=O)N1C	-2.00241	1.89822	-0.444451	0.004858	1.39782	1.05051	-0.019051	0.472359
CHEMBL2058422		0	C/N=C1/N/C(=C\c2c[nH]c3cccc(Br)c23)C(=O)N1C	IC50	'='	5475	nM	5.26	False	A	CN=C1NC(=Cc2c[nH]c3cccc(Br)c23)C(=O)N1C	-1.83571	1.9861	-0.313121	0.344028	1.06814	1.31113	-0.052383	0.392383
CHEMBL2058423		0	C/N=C1/N/C(=C\c2c[nH]c3ccc(Br)cc23)C(=O)N1C	IC50	'='	3250	nM	5.49	False	A	CN=C1NC(=Cc2c[nH]c3ccc(Br)cc23)C(=O)N1C	-1.83571	1.9861	-0.313121	0.344028	1.06814	1.31113	-0.052383	0.392383
CHEMBL2058424		0	C/N=C1/N/C(=C\c2c[nH]c3cc(Br)ccc23)C(=O)N1C	IC50	'='	1123	nM	5.95	False	A	CN=C1NC(=Cc2c[nH]c3cc(Br)ccc23)C(=O)N1C	-1.83571	1.9861	-0.313121	0.344028	1.06814	1.31113	-0.052383	0.392383
CHEMBL2058425		0	C/N=C1/N/C(=C\c2c[nH]c3c(Br)cccc23)C(=O)N1C	IC50	'='	1080	nM	5.97	False	A	CN=C1NC(=Cc2c[nH]c3c(Br)cccc23)C(=O)N1C	-1.83571	1.9861	-0.313121	0.344028	1.06814	1.31113	-0.052383	0.392383
CHEMBL2058426		0	C/N=C1\N(C)C(=O)/C(=C\c2c[nH]c3cccc(Br)c23)N1C	IC50	'='	623	nM	6.21	False	A	CN=C1N(C)C(=O)C(=Cc2c[nH]c3cccc(Br)c23)N1C	-1.79623	1.87534	0.149918	0.285274	1.01891	1.32289	-0.054954	0.366532
CHEMBL2058427		0	C/N=C1\N(C)C(=O)/C(=C\c2c[nH]c3ccc(Br)cc23)N1C	IC50	'='	85	nM	7.07	False	A	CN=C1N(C)C(=O)C(=Cc2c[nH]c3ccc(Br)cc23)N1C	-1.79623	1.87534	0.149918	0.285274	1.01891	1.32289	-0.054954	0.366532
CHEMBL2058428		0	C/N=C1\N(C)C(=O)/C(=C\c2c[nH]c3cc(Br)ccc23)N1C	IC50	'='	18	nM	7.75	False	A	CN=C1N(C)C(=O)C(=Cc2c[nH]c3cc(Br)ccc23)N1C	-1.79623	1.87534	0.149918	0.285274	1.01891	1.32289	-0.054954	0.366532
CHEMBL2058429		0	C/N=C1\N(C)C(=O)/C(=C\c2c[nH]c3c(Br)cccc23)N1C	IC50	'='	153	nM	6.82	False	A	CN=C1N(C)C(=O)C(=Cc2c[nH]c3c(Br)cccc23)N1C	-1.79623	1.87534	0.149918	0.285274	1.01891	1.32289	-0.054954	0.366532
CHEMBL2058694		0	O=C1NC(=S)N/C1=C\c1c[nH]c2cccc(Br)c12	IC50	'='	267	nM	6.57	False	A	O=C1NC(=S)NC1=Cc1c[nH]c2cccc(Br)c12	-2.07027	2.4197	-0.788772	0.550948	0.841049	1.35269	0.14675	0.383266
CHEMBL2058695		0	O=C1NC(=S)N/C1=C\c1c[nH]c2ccc(Br)cc12	IC50	'='	1233	nM	5.91	False	A	O=C1NC(=S)NC1=Cc1c[nH]c2ccc(Br)cc12	-2.07027	2.4197	-0.788772	0.550948	0.841049	1.35269	0.14675	0.383266
CHEMBL2058696		0	O=C1NC(=S)N/C1=C\c1c[nH]c2cc(Br)ccc12	IC50	'='	1533	nM	5.81	False	A	O=C1NC(=S)NC1=Cc1c[nH]c2cc(Br)ccc12	-2.07027	2.4197	-0.788772	0.550948	0.841049	1.35269	0.14675	0.383266
CHEMBL2058697		0	O=C1NC(=S)N/C1=C\c1c[nH]c2c(Br)cccc12	IC50	'='	543	nM	6.26	False	A	O=C1NC(=S)NC1=Cc1c[nH]c2c(Br)cccc12	-2.07027	2.4197	-0.788772	0.550948	0.841049	1.35269	0.14675	0.383266
CHEMBL2058698		0	CSC1=NC(=O)/C(=C/c2c[nH]c3cccc(Br)c23)N1	IC50	'='	677	nM	6.17	False	A	CSC1=NC(=O)C(=Cc2c[nH]c3cccc(Br)c23)N1	-1.98799	2.21221	-0.225826	0.672748	0.861676	0.999041	0.141321	0.377254
CHEMBL2058699		0	CSC1=NC(=O)/C(=C/c2c[nH]c3ccc(Br)cc23)N1	IC50	'='	7133	nM	5.15	False	A	CSC1=NC(=O)C(=Cc2c[nH]c3ccc(Br)cc23)N1	-1.98799	2.21221	-0.225826	0.672748	0.861676	0.999041	0.141321	0.377254
CHEMBL2058700		0	CSC1=NC(=O)/C(=C/c2c[nH]c3cc(Br)ccc23)N1	IC50	'='	533	nM	6.27	False	A	CSC1=NC(=O)C(=Cc2c[nH]c3cc(Br)ccc23)N1	-1.98799	2.21221	-0.225826	0.672748	0.861676	0.999041	0.141321	0.377254
CHEMBL2058701		0	CSC1=NC(=O)/C(=C/c2c[nH]c3c(Br)cccc23)N1	IC50	'='	627	nM	6.2	False	A	CSC1=NC(=O)C(=Cc2c[nH]c3c(Br)cccc23)N1	-1.98799	2.21221	-0.225826	0.672748	0.861676	0.999041	0.141321	0.377254
CHEMBL2058703		0	C/N=C1\NC(=O)/C(=C/c2c[nH]c3cccc(Br)c23)N1	IC50	'='	1800	nM	5.75	False	A	CN=C1NC(=O)C(=Cc2c[nH]c3cccc(Br)c23)N1	-1.863	2.12079	-0.745762	0.431653	1.09955	1.30097	-0.074896	0.39336
CHEMBL2058704		0	C/N=C1\NC(=O)/C(=C/c2c[nH]c3ccc(Br)cc23)N1	IC50	'='	1200	nM	5.92	False	A	CN=C1NC(=O)C(=Cc2c[nH]c3ccc(Br)cc23)N1	-1.863	2.12079	-0.745762	0.431653	1.09955	1.30097	-0.074896	0.39336
CHEMBL2058705		0	C/N=C1\NC(=O)/C(=C/c2c[nH]c3cc(Br)ccc23)N1	IC50	'='	4433	nM	5.35	False	A	CN=C1NC(=O)C(=Cc2c[nH]c3cc(Br)ccc23)N1	-1.863	2.12079	-0.745762	0.431653	1.09955	1.30097	-0.074896	0.39336
CHEMBL2058706		0	C/N=C1\NC(=O)/C(=C/c2c[nH]c3c(Br)cccc23)N1	IC50	'='	3900	nM	5.41	False	A	CN=C1NC(=O)C(=Cc2c[nH]c3c(Br)cccc23)N1	-1.863	2.12079	-0.745762	0.431653	1.09955	1.30097	-0.074896	0.39336
CHEMBL2062871		0	O=C(O)c1coc2ccc(OCc3cccc(Br)c3)cc2c1=O	IC50	'='	1040	nM	5.98	False	A	O=C(O)c1coc2ccc(OCc3cccc(Br)c3)cc2c1=O	-1.19531	2.61509	0.006083	0.672413	-0.065947	0.006312	0.56913	0.58197
CHEMBL2062872		0	O=Cc1coc2ccc(OCc3cccc(Br)c3)cc2c1=O	IC50	'='	2200	nM	5.66	False	A	O=Cc1coc2ccc(OCc3cccc(Br)c3)cc2c1=O	-1.57905	2.75381	0.46218	0.721921	0.124419	0.051297	0.576177	0.488563
CHEMBL2062873		0	COC(=O)c1coc2ccc(OCc3cccc(Br)c3)cc2c1=O	IC50	'='	6460	nM	5.19	False	A	COC(=O)c1coc2ccc(OCc3cccc(Br)c3)cc2c1=O	-1.167	2.51948	0.556278	0.821021	0.043633	-0.161331	0.574152	0.412937
CHEMBL2062877		0	CC(=O)c1cc(OCc2ccc(Br)cc2)ccc1O	IC50	'='	2900	nM	5.54	False	A	CC(=O)c1cc(OCc2ccc(Br)cc2)ccc1O	-2.05507	2.7695	0.266357	0.455056	0.241041	-0.613583	-0.409472	0.395133
CHEMBL2062879		0	CC(=O)c1ccc(OCc2ccc(Br)cc2)cc1O	IC50	'='	6260	nM	5.2	False	A	CC(=O)c1ccc(OCc2ccc(Br)cc2)cc1O	-2.05507	2.7695	0.266357	0.455056	0.241041	-0.613583	-0.409472	0.395133
CHEMBL2062882		0	O=C1CC(O)Oc2ccc(OCc3cccc(Br)c3)cc21	IC50	'='	1530	nM	5.82	False	A	O=C1CC(O)Oc2ccc(OCc3cccc(Br)c3)cc21	-1.70203	2.54514	0.135458	0.136985	-0.113946	0.024322	-0.203169	0.766129
CHEMBL2088303		0	Cn1c(=O)c2c(nc(COc3cccc(C(F)(F)F)c3)n2C)n(C)c1=O	IC50	'='	4590	nM	5.34	False	A	Cn1c(=O)c2c(nc(COc3cccc(C(F)(F)F)c3)n2C)n(C)c1=O	-1.16068	1.81706	-0.061939	1.33411	0.039777	1.10752	-0.121578	0.448122
CHEMBL2088308		0	Cn1c(=O)c2c(nc(COc3ccc(F)cc3)n2C)n(C)c1=O	IC50	'='	8220	nM	5.08	False	A	Cn1c(=O)c2c(nc(COc3ccc(F)cc3)n2C)n(C)c1=O	-1.52557	1.84127	-0.134403	0.775975	0.684182	0.760132	0.04803	0.607331
CHEMBL2093956		0	Cc1ccc([C@@]2(F)C[C@H]2N)cc1.Cl	IC50	'='	6700	nM	5.17	False	A	Cc1ccc(C2(F)CC2N)cc1.Cl	-3.38703	1.12341	-1.02819	-0.052367	-0.175979	0.304671	-0.632305	1.22971
CHEMBL209413		0	COc1ccc2c(c1)-c1nnc(-c3cccc(C(F)(F)F)c3)cc1C2=O	IC50	'='	0.1	nM	10	False	A	COc1ccc2c(c1)-c1nnc(-c3cccc(C(F)(F)F)c3)cc1C2=O	-1.02457	3.82823	0.606908	0.85983	-0.271513	1.09274	-0.412593	0.886771
CHEMBL2105669	TEDIZOLID PHOSPHATE	4	Cn1nnc(-c2ccc(-c3ccc(N4C[C@H](COP(=O)(O)O)OC4=O)cc3F)cn2)n1	IC50	'='	1.8	ug.mL-1		False	A	Cn1nnc(-c2ccc(-c3ccc(N4CC(COP(=O)(O)O)OC4=O)cc3F)cn2)n1	0.801581	2.21469	-1.09125	1.24305	0.769028	0.517234	0.21841	1.351
CHEMBL2151540		0	C/C(=N/Nc1nc(-c2ccc(C#N)cc2)cs1)c1nccs1	IC50	'='	2850	nM	5.54	False	A	CC(=NNc1nc(-c2ccc(C#N)cc2)cs1)c1nccs1	-1.30008	3.08726	-0.023686	0.95368	1.55735	0.464054	-0.179303	1.25515
CHEMBL2151542		0	C/C(=N/Nc1nc(-c2ccc(C#N)cc2)cs1)c1ccccn1	IC50	'='	2850	nM	5.54	False	A	CC(=NNc1nc(-c2ccc(C#N)cc2)cs1)c1ccccn1	-1.14638	3.18616	0.284376	0.773753	1.61762	0.401974	-0.368855	1.26701
CHEMBL2151556		0	C/C(=N/Nc1nc(-c2ccc([N+](=O)[O-])cc2)cs1)c1nccs1	IC50	'='	8970	nM	5.05	False	A	CC(=NNc1nc(-c2ccc([N+](=O)[O-])cc2)cs1)c1nccs1	-0.864834	2.9611	-0.255064	1.42248	1.52944	0.275794	0.427774	0.982507
CHEMBL2151660		0	C/C(=N/Nc1nc(-c2ccc(F)cc2)cs1)c1ccco1	IC50	'='	5670	nM	5.25	False	A	CC(=NNc1nc(-c2ccc(F)cc2)cs1)c1ccco1	-1.64361	3.08077	0.230674	0.92133	0.877656	0.153553	-0.412863	1.10232
CHEMBL2151663		0	C/C(=N/Nc1nc(-c2ccc(F)cc2)cs1)c1nccs1	IC50	'='	7550	nM	5.12	False	A	CC(=NNc1nc(-c2ccc(F)cc2)cs1)c1nccs1	-1.59967	3.08009	0.039994	1.10521	1.10366	0.375826	-0.370358	1.20244
CHEMBL2151664		0	C/C(=N/Nc1nc(-c2ccc(F)cc2)cs1)c1ccccc1	IC50	'='	4180	nM	5.38	False	A	CC(=NNc1nc(-c2ccc(F)cc2)cs1)c1ccccc1	-1.41437	3.47944	0.72409	0.667325	1.02296	0.084259	-0.711648	1.13261
CHEMBL2151675		0	Fc1ccc(-c2csc(N/N=C\c3ccco3)n2)c(F)c1	IC50	'='	9110	nM	5.04	False	A	Fc1ccc(-c2csc(NN=Cc3ccco3)n2)c(F)c1	-1.71901	3.29562	-0.005207	1.48403	0.463599	0.328154	-0.333074	1.09479
CHEMBL2151679		0	C/C(=N/Nc1nc(-c2ccc(F)cc2F)cs1)c1nccs1	IC50	'='	5460	nM	5.26	False	A	CC(=NNc1nc(-c2ccc(F)cc2F)cs1)c1nccs1	-1.50623	3.12152	-0.045849	1.47696	0.729907	0.570416	-0.385195	1.13325
CHEMBL2151681		0	C/C(=N/Nc1nc(-c2ccc(F)cc2F)cs1)c1ccccn1	IC50	'='	3040	nM	5.52	False	A	CC(=NNc1nc(-c2ccc(F)cc2F)cs1)c1ccccn1	-1.35286	3.21537	0.279259	1.27084	0.813901	0.500725	-0.581163	1.14571
CHEMBL2158241		0	O=C1NC(=O)c2cc(SCc3ccccc3)ccc21	IC50	'='	1920	nM	5.72	False	A	O=C1NC(=O)c2cc(SCc3ccccc3)ccc21	-2.03078	2.8225	0.107101	0.219537	0.731612	0.078533	0.098162	0.712102
CHEMBL2158242		0	O=C1NC(=O)c2cc(SCc3ccc(Cl)cc3)ccc21	IC50	'='	506	nM	6.3	False	A	O=C1NC(=O)c2cc(SCc3ccc(Cl)cc3)ccc21	-1.92389	2.91042	0.175954	0.569779	0.389419	0.31938	0.075211	0.629712
CHEMBL2158243		0	O=C1NC(=O)c2cc(SCc3ccc(Br)cc3)ccc21	IC50	'='	273	nM	6.56	False	A	O=C1NC(=O)c2cc(SCc3ccc(Br)cc3)ccc21	-1.8637	2.91477	0.230851	0.57127	0.389671	0.355018	0.07657	0.628044
CHEMBL2158244		0	O=C1NC(=O)c2cc(SCc3ccc(F)cc3)ccc21	IC50	'='	958	nM	6.02	False	A	O=C1NC(=O)c2cc(SCc3ccc(F)cc3)ccc21	-1.93638	2.87414	0.012109	0.603349	0.348903	0.279357	0.08644	0.64768
CHEMBL2158245		0	COc1ccc(CSc2ccc3c(c2)C(=O)NC3=O)cc1	IC50	'='	1630	nM	5.79	False	A	COc1ccc(CSc2ccc3c(c2)C(=O)NC3=O)cc1	-1.61535	2.56576	0.155834	0.349869	0.635613	-0.142404	0.1279	0.642164
CHEMBL2158246		0	O=C1NC(=O)c2cc(Sc3ccccc3)ccc21	IC50	'='	8030	nM	5.09	False	A	O=C1NC(=O)c2cc(Sc3ccccc3)ccc21	-2.2445	3.0641	-0.090556	0.161204	0.647852	0.403485	0.174034	0.717105
CHEMBL2158247		0	O=C1NC(=O)c2cc(Sc3ccc(Cl)cc3)ccc21	IC50	'='	1680	nM	5.78	False	A	O=C1NC(=O)c2cc(Sc3ccc(Cl)cc3)ccc21	-2.13773	3.16056	-0.031218	0.529027	0.289307	0.661682	0.1645	0.633438
CHEMBL2158248		0	O=C1NC(=O)c2cc(Sc3ccc(Br)cc3)ccc21	IC50	'='	1010	nM	6	False	A	O=C1NC(=O)c2cc(Sc3ccc(Br)cc3)ccc21	-2.07787	3.16624	0.02576	0.528735	0.291945	0.699068	0.166938	0.63248
CHEMBL2158249		0	O=C1NC(=O)c2cc(SCCc3ccccc3)ccc21	IC50	'='	2270	nM	5.64	False	A	O=C1NC(=O)c2cc(SCCc3ccccc3)ccc21	-1.8179	2.61669	0.344719	0.285981	0.784975	-0.200067	0.011641	0.684202
CHEMBL2158250		0	O=C1NC(=O)c2cc(SC3CCCCC3)ccc21	IC50	'='	1030	nM	5.99	False	A	O=C1NC(=O)c2cc(SC3CCCCC3)ccc21	-2.49494	1.02572	0.090539	-0.224852	0.503041	0.446677	-0.014924	0.02324
CHEMBL2158251		0	CC(C)CCSc1ccc2c(c1)C(=O)NC2=O	IC50	'='	380	nM	6.42	False	A	CC(C)CCSc1ccc2c(c1)C(=O)NC2=O	-2.61429	0.90534	0.031608	0.327763	0.723321	-0.378183	-0.023023	0.154807
CHEMBL2179398		0	c1ccc(-c2ncc3cc(-n4ccnc4)ccc3n2)cc1	IC50	'='	220	nM	6.66	False	A	c1ccc(-c2ncc3cc(-n4ccnc4)ccc3n2)cc1	-1.59369	4.5385	0.526099	-0.027885	1.44857	0.641255	-0.706113	1.82476
CHEMBL2204752		0	N#Cc1ccc(OCc2ccc(Br)cc2)cc1C#N	IC50	'='	6.6	nM	8.18	False	A	N#Cc1ccc(OCc2ccc(Br)cc2)cc1C#N	-2.2938	3.15669	0.367822	0.764382	0.579529	0.150327	-0.323346	0.991927
CHEMBL2204755		0	N#Cc1ccc(SCc2ccccc2)cc1C#N	IC50	'='	9020	nM	5.04	False	A	N#Cc1ccc(SCc2ccccc2)cc1C#N	-2.46326	3.10331	0.467616	0.373234	1.02526	-0.072827	-0.371545	1.06685
CHEMBL2204756		0	N#Cc1ccc(SCc2ccc(Cl)cc2)cc1C#N	IC50	'='	623	nM	6.21	False	A	N#Cc1ccc(SCc2ccc(Cl)cc2)cc1C#N	-2.35581	3.19023	0.529146	0.734244	0.67071	0.179815	-0.385063	0.97749
CHEMBL2204758		0	N#Cc1ccc(SCc2ccc(F)cc2)cc1C#N	IC50	'='	2100	nM	5.68	False	A	N#Cc1ccc(SCc2ccc(F)cc2)cc1C#N	-2.36785	3.15189	0.362683	0.769856	0.627271	0.137067	-0.375553	0.994442
CHEMBL2204762		0	N#Cc1ccc(SCCc2ccccc2)cc1C#N	IC50	'='	7190	nM	5.14	False	A	N#Cc1ccc(SCCc2ccccc2)cc1C#N	-2.24831	2.88141	0.698542	0.449625	1.06963	-0.365911	-0.460297	1.02884
CHEMBL2204763		0	N#Cc1ccc(SC2CCCCC2)cc1C#N	IC50	'='	5960	nM	5.22	False	A	N#Cc1ccc(SC2CCCCC2)cc1C#N	-2.91769	1.28395	0.453931	-0.095486	0.790968	0.309371	-0.459907	0.343628
CHEMBL2204764		0	N#Cc1ccc(SC2CCCC2)cc1C#N	IC50	'='	2780	nM	5.56	False	A	N#Cc1ccc(SC2CCCC2)cc1C#N	-3.09632	1.40871	0.252357	0.004529	0.800604	0.305269	-0.352794	0.422731
CHEMBL2204765		0	CC(C)CCSc1ccc(C#N)c(C#N)c1	IC50	'='	1450	nM	5.84	False	A	CC(C)CCSc1ccc(C#N)c(C#N)c1	-3.03471	1.16647	0.40444	0.489457	1.02977	-0.574042	-0.469097	0.495275
CHEMBL2204770		0	COc1ccc(CSc2ccc(C#N)cc2)cc1	IC50	'='	5590	nM	5.25	False	A	COc1ccc(CSc2ccc(C#N)cc2)cc1	-2.44204	2.76688	0.658087	0.292189	0.831443	-0.593208	-0.526726	0.994718
CHEMBL2204773		0	N#Cc1ccc(Sc2ccc(Br)cc2)cc1	IC50	'='	8520	nM	5.07	False	A	N#Cc1ccc(Sc2ccc(Br)cc2)cc1	-2.90986	3.41803	0.55518	0.427097	0.533539	0.275188	-0.49533	1.02503
CHEMBL2204775		0	N#Cc1ccc(SC2CCCCC2)cc1	IC50	'='	9870	nM	5.01	False	A	N#Cc1ccc(SC2CCCCC2)cc1	-3.32832	1.15808	0.613065	-0.349927	0.692849	0.029226	-0.672041	0.314111
CHEMBL2206093		0	Cn1c(=O)c2c(nc(SCCc3cccc(Cl)c3)n2C)n(C)c1=O	IC50	'='	5660	nM	5.25	False	A	Cn1c(=O)c2c(nc(SCCc3cccc(Cl)c3)n2C)n(C)c1=O	-1.2999	1.73804	0.478916	0.80348	0.835348	0.609316	-0.118869	0.543298
CHEMBL2206094		0	Cn1c(=O)c2c(nc(SCCc3cccc(Br)c3)n2C)n(C)c1=O	IC50	'='	5700	nM	5.24	False	A	Cn1c(=O)c2c(nc(SCCc3cccc(Br)c3)n2C)n(C)c1=O	-1.23891	1.7392	0.528787	0.809274	0.829838	0.64073	-0.120116	0.539916
CHEMBL2206102		0	Cn1c(=O)c2c(nc(SCCCc3ccccc3)n2C)n(C)c1=O	IC50	'='	6480	nM	5.19	False	A	Cn1c(=O)c2c(nc(SCCCc3ccccc3)n2C)n(C)c1=O	-1.19701	1.51696	0.629523	0.571647	1.162	0.206646	-0.136956	0.595249
CHEMBL2206103		0	Cn1c(=O)c2c(nc(SCCCc3ccc(Cl)cc3)n2C)n(C)c1=O	IC50	'='	708	nM	6.15	False	A	Cn1c(=O)c2c(nc(SCCCc3ccc(Cl)cc3)n2C)n(C)c1=O	-1.08971	1.58506	0.72539	0.871851	0.868249	0.397186	-0.199696	0.520758
CHEMBL2206104		0	Cn1c(=O)c2c(nc(SCCCc3cccc(Cl)c3)n2C)n(C)c1=O	IC50	'='	3530	nM	5.45	False	A	Cn1c(=O)c2c(nc(SCCCc3cccc(Cl)c3)n2C)n(C)c1=O	-1.08971	1.58506	0.72539	0.871851	0.868249	0.397186	-0.199696	0.520758
CHEMBL2206105		0	Cn1c(=O)c2c(nc(SCc3cccc(Cl)c3)n2C)n(C)c1=O	IC50	'='	6430	nM	5.19	False	A	Cn1c(=O)c2c(nc(SCc3cccc(Cl)c3)n2C)n(C)c1=O	-1.51103	1.90762	0.247635	0.737329	0.787129	0.845735	-0.042708	0.555512
CHEMBL2206107		0	Cn1c(=O)c2c(nc(SCCc3ccc(Cl)cc3)n2C)n(C)c1=O	IC50	'='	8460	nM	5.07	False	A	Cn1c(=O)c2c(nc(SCCc3ccc(Cl)cc3)n2C)n(C)c1=O	-1.2999	1.73804	0.478916	0.80348	0.835348	0.609316	-0.118869	0.543298
CHEMBL2238456		0	NCCCCCCNCC(N)=O	IC50	'='	8600	nM	5.07	False	A	NCCCCCCNCC(N)=O	-3.11422	-1.89115	-1.74423	1.14914	1.51454	-2.15066	-1.10519	-0.295815
CHEMBL2238457		0	CC(C)(C)OC(=O)NCCCCCCNCC(N)=O	IC50	'='	5700	nM	5.24	False	A	CC(C)(C)OC(=O)NCCCCCCNCC(N)=O	-1.87837	-1.95992	-0.763458	1.37685	1.26331	-1.89608	-0.626528	-0.360639
CHEMBL2263059		0	CN(C)c1ccc(/C=C/C(=O)c2ccc(O)cc2O)cc1	IC50	'='	4060	nM	5.39	False	A	CN(C)c1ccc(C=CC(=O)c2ccc(O)cc2O)cc1	-1.4313	2.56486	0.099829	0.056551	0.746489	-0.667082	-0.434563	-0.098317
CHEMBL2288402		0	CN(C)c1ccc(/C=C2\Oc3cc(O)cc(O)c3C2=O)cc1	IC50	'='	233	nM	6.63	False	A	CN(C)c1ccc(C=C2Oc3cc(O)cc(O)c3C2=O)cc1	-1.2638	2.71438	-0.246996	-0.29629	0.408261	0.112732	-0.1964	-0.200495
CHEMBL2312975		0	Cn1c(=O)c2c(cc(OCc3ccc(Cl)cc3)n2C)n(C)c1=O	IC50	'='	2870	nM	5.54	False	A	Cn1c(=O)c2c(cc(OCc3ccc(Cl)cc3)n2C)n(C)c1=O	-1.57405	1.89096	0.306734	0.535062	0.589603	0.648052	-0.022875	0.532316
CHEMBL2312981		0	Cn1c(=O)c2c(cc(-n3cc(-c4ccc(Cl)cc4)nn3)n2C)n(C)c1=O	IC50	'='	726.3	nM	6.14	False	A	Cn1c(=O)c2c(cc(-n3cc(-c4ccc(Cl)cc4)nn3)n2C)n(C)c1=O	-0.805918	2.7763	0.26539	0.676456	1.13453	1.4663	-0.118271	0.92841
CHEMBL2312987		0	COc1ccc(/C=C/c2cc3c(c(=O)n(C)c(=O)n3C)n2C)cc1	IC50	'>'	1000	nM		False	A	COc1ccc(C=Cc2cc3c(c(=O)n(C)c(=O)n3C)n2C)cc1	-1.29649	1.7294	0.540871	0.208192	0.971748	0.57082	0.197077	0.428769
CHEMBL2312988		0	CCCOc1ccc(/C=C/c2cc3c(c(=O)n(C)c(=O)n3C)n2C)cc1	IC50	'='	1300	nM	5.89	False	A	CCCOc1ccc(C=Cc2cc3c(c(=O)n(C)c(=O)n3C)n2C)cc1	-0.875795	1.44487	1.01207	0.370668	1.01794	0.174685	0.056855	0.39291
CHEMBL2312989		0	Cn1c(=O)c2c(cc(/C=C/c3ccc(Br)cc3)n2C)n(C)c1=O	IC50	'='	1632	nM	5.79	False	A	Cn1c(=O)c2c(cc(C=Cc3ccc(Br)cc3)n2C)n(C)c1=O	-1.54269	2.01095	0.63328	0.378866	0.752227	0.998909	0.096807	0.388829
CHEMBL2313286		0	Cn1c(=O)c2c(cc(C#Cc3ccc(Cl)cc3)n2C)n(C)c1=O	IC50	'='	2022	nM	5.69	False	A	Cn1c(=O)c2c(cc(C#Cc3ccc(Cl)cc3)n2C)n(C)c1=O	-1.77303	2.28918	0.436157	0.056254	0.545896	1.507	-0.027802	0.419282
CHEMBL2313291		0	Cn1c(=O)c2c(c3ccc(-c4cccc(Cl)c4)cc3n2C)n(C)c1=O	IC50	'='	3110	nM	5.51	False	A	Cn1c(=O)c2c(c3ccc(-c4cccc(Cl)c4)cc3n2C)n(C)c1=O	-1.05968	3.23235	0.842171	-0.018667	0.667361	1.18789	-0.249239	0.758067
CHEMBL2313294		0	COc1cccc(/C=C/c2cc3c(c(=O)n(C)c(=O)n3C)n2C)c1	IC50	'='	1237	nM	5.91	False	A	COc1cccc(C=Cc2cc3c(c(=O)n(C)c(=O)n3C)n2C)c1	-1.29649	1.7294	0.540871	0.208192	0.971748	0.57082	0.197077	0.428769
CHEMBL2313295		0	Cn1c(=O)c2c(cc(/C=C/c3cccc(C(F)(F)F)c3)n2C)n(C)c1=O	IC50	'='	5690	nM	5.25	False	A	Cn1c(=O)c2c(cc(C=Cc3cccc(C(F)(F)F)c3)n2C)n(C)c1=O	-1.25076	1.95326	0.496118	0.973581	0.079511	1.26794	-0.054469	0.255408
CHEMBL2313296		0	Cn1c(=O)c2c(cc(/C=C/c3ccc(F)cc3)n2C)n(C)c1=O	IC50	'='	812.3	nM	6.09	False	A	Cn1c(=O)c2c(cc(C=Cc3ccc(F)cc3)n2C)n(C)c1=O	-1.61752	1.97973	0.42732	0.400649	0.725861	0.935685	0.114475	0.413223
CHEMBL2331563		0	O=C(/C=C(O)/C=C/c1ccc(O)c(O)c1)c1ccccc1O	IC50	'='	431.07	nM	6.37	False	A	O=C(C=C(O)C=Cc1ccc(O)c(O)c1)c1ccccc1O	-0.808802	2.69342	-0.931275	0.058451	0.383766	-0.881467	-0.107305	-0.480388
CHEMBL2332170		0	COc1cc(/C=C/C(O)=C/C(=O)c2c(O)cccc2OC)ccc1O	IC50	'='	3760	nM	5.42	False	A	COc1cc(C=CC(O)=CC(=O)c2c(O)cccc2OC)ccc1O	-0.400629	2.2115	-0.319034	0.309704	0.33946	-1.11462	0.045826	-0.175028
CHEMBL2332173		0	O=C(/C=C(O)/C=C/c1ccc(O)cc1)c1ccccc1O	IC50	'='	1520	nM	5.82	False	A	O=C(C=C(O)C=Cc1ccc(O)cc1)c1ccccc1O	-1.21876	2.65272	-0.432644	0.099059	0.524622	-0.791976	-0.037307	-0.062278
CHEMBL2332181		0	COc1cc(/C=C/C=C/C(=O)c2ccccc2O)ccc1O	IC50	'='	1560	nM	5.81	False	A	COc1cc(C=CC=CC(=O)c2ccccc2O)ccc1O	-1.20878	2.58132	0.194957	0.289573	0.587479	-0.932672	-0.001378	-0.249985
CHEMBL2332182		0	COc1cc(/C=C/C=C/C(=O)c2c(O)cccc2OC)ccc1O	IC50	'='	1030	nM	5.99	False	A	COc1cc(C=CC=CC(=O)c2c(O)cccc2OC)ccc1O	-0.798869	2.36686	0.244011	0.394363	0.488228	-1.07841	0.041428	-0.307319
CHEMBL2332184		0	COc1cc(/C=C/C=C/C(=O)c2c(O)cccc2O)ccc1O	IC50	'='	1430	nM	5.84	False	A	COc1cc(C=CC=CC(=O)c2c(O)cccc2O)ccc1O	-0.804405	2.62538	-0.28929	0.244092	0.44977	-1.02043	-0.06574	-0.66278
CHEMBL2332210		0	C#CCN(C)[C@H](CF)CC(C)C	IC50	'>'	2000	nM		False	A	C#CCN(C)C(CF)CC(C)C	-4.30718	-1.15855	0.390548	0.432146	0.398985	-0.873295	-0.925681	-0.406614
CHEMBL2332211		0	C#CCN(C)[C@H](CF)CC(=C)C	IC50	'>'	2000	nM		False	A	C#CCN(C)C(CF)CC(=C)C	-4.26065	-0.970567	0.337941	0.645704	0.525866	-0.844932	-0.523036	-0.421803
CHEMBL2332212		0	C#CCN(C)[C@H](CF)Cc1ccco1	IC50	'>'	2000	nM		False	A	C#CCN(C)C(CF)Cc1ccco1	-3.69812	0.484396	0.146549	0.689145	0.460591	-0.697691	-0.57732	0.391638
CHEMBL2333925		0	C#CCN(C)[C@H](C)Cc1ccc(OCCCCCCCCCNc2c3c(nc4ccccc24)CCCC3)cc1	IC50	'='	372.4	nM	6.43	False	A	C#CCN(C)C(C)Cc1ccc(OCCCCCCCCCNc2c3c(nc4ccccc24)CCCC3)cc1	2.36154	1.46201	4.01288	0.698185	0.423461	-1.31607	-1.39709	1.49432
CHEMBL2333926		0	C#CCN(C)[C@H](C)Cc1ccc(OCCCCCCCCCCNc2c3c(nc4ccccc24)CCCC3)cc1	IC50	'='	313	nM	6.5	False	A	C#CCN(C)C(C)Cc1ccc(OCCCCCCCCCCNc2c3c(nc4ccccc24)CCCC3)cc1	2.56773	1.36569	4.22331	0.756471	0.406242	-1.40105	-1.45678	1.47527
CHEMBL2333927		0	C#CCN(C)[C@H](C)Cc1ccc(OCCCNc2c3c(nc4cc(Cl)ccc24)CCCC3)cc1	IC50	'='	9050	nM	5.04	False	A	C#CCN(C)C(C)Cc1ccc(OCCCNc2c3c(nc4cc(Cl)ccc24)CCCC3)cc1	0.787489	2.18797	2.85065	0.458068	0.74235	-0.477816	-1.47246	0.857001
CHEMBL2333928		0	C#CCN(C)[C@H](C)Cc1ccc(OCCCCCNc2c3c(nc4cc(Cl)ccc24)CCCC3)cc1	IC50	'='	2860	nM	5.54	False	A	C#CCN(C)C(C)Cc1ccc(OCCCCCNc2c3c(nc4cc(Cl)ccc24)CCCC3)cc1	1.6424	1.91108	3.28351	0.709426	0.22861	-0.788108	-1.25075	1.50059
CHEMBL2333929		0	C#CCN(C)[C@H](C)Cc1ccc(OCCCCCCNc2c3c(nc4cc(Cl)ccc24)CCCC3)cc1	IC50	'='	521.4	nM	6.28	False	A	C#CCN(C)C(C)Cc1ccc(OCCCCCCNc2c3c(nc4cc(Cl)ccc24)CCCC3)cc1	1.84926	1.80523	3.49876	0.770263	0.21773	-0.892532	-1.31331	1.48015
CHEMBL2333930		0	C#CCN(C)[C@H](C)Cc1ccc(OCCCCCCCCNc2c3c(nc4cc(Cl)ccc24)CCCC3)cc1	IC50	'='	192.6	nM	6.71	False	A	C#CCN(C)C(C)Cc1ccc(OCCCCCCCCNc2c3c(nc4cc(Cl)ccc24)CCCC3)cc1	2.2624	1.60095	3.92606	0.888236	0.192095	-1.08649	-1.43721	1.44067
CHEMBL2333932		0	C#CCN(C)[C@H](C)Cc1ccc(OCCNc2c3c(nc4ccccc24)CCCC3)cc1	IC50	'='	4860	nM	5.31	False	A	C#CCN(C)C(C)Cc1ccc(OCCNc2c3c(nc4ccccc24)CCCC3)cc1	0.473511	2.27112	2.58084	0.143888	0.995669	-0.519163	-1.34659	0.923556
CHEMBL2333934		0	C#CCN(C)[C@H](C)Cc1ccc(OCCCCNc2c3c(nc4ccccc24)CCCC3)cc1	IC50	'='	7000	nM	5.16	False	A	C#CCN(C)C(C)Cc1ccc(OCCCCNc2c3c(nc4ccccc24)CCCC3)cc1	0.888404	2.03633	2.97033	0.26816	0.987091	-0.74784	-1.45194	0.900582
CHEMBL2333935		0	C#CCN(C)[C@H](C)Cc1ccc(OCCCCCNc2c3c(nc4ccccc24)CCCC3)cc1	IC50	'='	1260	nM	5.9	False	A	C#CCN(C)C(C)Cc1ccc(OCCCCCNc2c3c(nc4ccccc24)CCCC3)cc1	1.09548	1.92861	3.18532	0.333108	0.975102	-0.855331	-1.51286	0.879106
CHEMBL2333936		0	C#CCN(C)[C@H](C)Cc1ccc(OCCCCCCNc2c3c(nc4ccccc24)CCCC3)cc1	IC50	'='	397.8	nM	6.4	False	A	C#CCN(C)C(C)Cc1ccc(OCCCCCCNc2c3c(nc4ccccc24)CCCC3)cc1	1.30233	1.82364	3.39919	0.39642	0.961792	-0.95725	-1.57344	0.858173
CHEMBL2333937		0	C#CCN(C)[C@H](C)Cc1ccc(OCCCCCCCCNc2c3c(nc4ccccc24)CCCC3)cc1	IC50	'='	591	nM	6.23	False	A	C#CCN(C)C(C)Cc1ccc(OCCCCCCCCNc2c3c(nc4ccccc24)CCCC3)cc1	2.15521	1.5602	3.80171	0.638831	0.439868	-1.22751	-1.33722	1.5138
CHEMBL2391739		0	O=C1OCc2ccc(OCc3ccc(Cl)cc3)cc21	IC50	'='	172	nM	6.76	False	A	O=C1OCc2ccc(OCc3ccc(Cl)cc3)cc21	-2.32281	2.85452	0.438891	0.341548	0.044492	0.018834	-0.129618	0.714378
CHEMBL2391740		0	O=C1OCc2ccc(OCc3ccc(Br)cc3)cc21	IC50	'='	227	nM	6.64	False	A	O=C1OCc2ccc(OCc3ccc(Br)cc3)cc21	-2.26262	2.85887	0.493788	0.343038	0.044744	0.054472	-0.12826	0.71271
CHEMBL2391741		0	O=C1OCc2ccc(OCc3ccc(F)cc3)cc21	IC50	'='	542	nM	6.27	False	A	O=C1OCc2ccc(OCc3ccc(F)cc3)cc21	-2.3353	2.81824	0.275045	0.375119	0.003975	-0.021188	-0.118388	0.732346
CHEMBL2391742		0	O=C1OCc2ccc(OCc3ccc(C(F)(F)F)cc3)cc21	IC50	'='	303	nM	6.52	False	A	O=C1OCc2ccc(OCc3ccc(C(F)(F)F)cc3)cc21	-1.96801	2.76775	0.308882	0.962475	-0.704935	0.366345	-0.268863	0.531381
CHEMBL2391869		0	O=C1OCc2ccc(OCc3ccc(I)cc3)cc21	IC50	'='	344	nM	6.46	False	A	O=C1OCc2ccc(OCc3ccc(I)cc3)cc21	-2.18483	2.85219	0.531732	0.318542	0.071345	0.105479	-0.10999	0.735203
CHEMBL2391870		0	Cc1ccc(COc2ccc3c(c2)C(=O)OC3)cc1	IC50	'='	1060	nM	5.97	False	A	Cc1ccc(COc2ccc3c(c2)C(=O)OC3)cc1	-2.25168	2.63184	0.58983	-0.131012	0.384702	-0.207157	-0.215589	0.705221
CHEMBL2391871		0	O=C1OCc2ccc(OCc3cccc(Br)c3)cc21	IC50	'='	629	nM	6.2	False	A	O=C1OCc2ccc(OCc3cccc(Br)c3)cc21	-2.26262	2.85887	0.493788	0.343038	0.044744	0.054472	-0.12826	0.71271
CHEMBL2391872		0	O=C1OCc2ccc(OCCc3ccccc3)cc21	IC50	'='	3210	nM	5.49	False	A	O=C1OCc2ccc(OCCc3ccccc3)cc21	-2.21767	2.56964	0.607316	0.063019	0.437352	-0.488941	-0.184883	0.771584
CHEMBL2391873		0	O=C1OCc2ccc(OCCc3ccc(Cl)cc3)cc21	IC50	'='	498	nM	6.3	False	A	O=C1OCc2ccc(OCCc3ccc(Cl)cc3)cc21	-2.11002	2.64702	0.682649	0.398539	0.107699	-0.262035	-0.218833	0.68678
CHEMBL2391874		0	O=C1OCc2ccc(OCCc3ccc(F)cc3)cc21	IC50	'='	1070	nM	5.97	False	A	O=C1OCc2ccc(OCCc3ccc(F)cc3)cc21	-2.12309	2.61337	0.522136	0.429511	0.070903	-0.29859	-0.205414	0.706041
CHEMBL2391875		0	Cc1ccc(CCOc2ccc3c(c2)C(=O)OC3)cc1	IC50	'='	7330	nM	5.13	False	A	Cc1ccc(CCOc2ccc3c(c2)C(=O)OC3)cc1	-2.03939	2.44587	0.818227	-0.052454	0.424555	-0.453503	-0.28637	0.680692
CHEMBL2391876		0	O=C1OCc2ccc(OCCCc3ccccc3)cc21	IC50	'='	96	nM	7.02	False	A	O=C1OCc2ccc(OCCCc3ccccc3)cc21	-2.00634	2.39136	0.856139	0.135093	0.468759	-0.720353	-0.265967	0.733621
CHEMBL2391877		0	O=C1OCc2ccc(OCCOc3ccccc3)cc21	IC50	'='	1910	nM	5.72	False	A	O=C1OCc2ccc(OCCOc3ccccc3)cc21	-1.98086	2.46465	0.471709	0.327544	0.328797	-0.708163	-0.051145	0.773604
CHEMBL2391878		0	O=C1OCc2ccc(OCCOc3ccc(Cl)cc3)cc21	IC50	'='	137	nM	6.86	False	A	O=C1OCc2ccc(OCCOc3ccc(Cl)cc3)cc21	-1.87336	2.54265	0.549647	0.659043	0.003889	-0.485725	-0.088788	0.69162
CHEMBL2391879		0	O=C1OCc2ccc(OCCOc3ccc(Br)cc3)cc21	IC50	'='	240	nM	6.62	False	A	O=C1OCc2ccc(OCCOc3ccc(Br)cc3)cc21	-1.81282	2.54561	0.60234	0.66242	0.001615	-0.45194	-0.088572	0.6892
CHEMBL2391880		0	O=C1OCc2ccc(OCCOc3ccc(F)cc3)cc21	IC50	'='	323	nM	6.49	False	A	O=C1OCc2ccc(OCCOc3ccc(F)cc3)cc21	-1.88659	2.50977	0.390114	0.689251	-0.031812	-0.521259	-0.074726	0.711262
CHEMBL2391881		0	O=C1OCc2ccc(OCC3CCCCC3)cc21	IC50	'='	185	nM	6.73	False	A	O=C1OCc2ccc(OCC3CCCCC3)cc21	-2.69224	0.780018	0.57998	-0.349412	0.176767	-0.085085	-0.287548	0.0807
CHEMBL2402067		0	COc1cc(/C=C/c2ccc(NCc3cc(N(C)C)ccc3O)cc2)cc(OC)c1	IC50	'='	8190	nM	5.09	False	A	COc1cc(C=Cc2ccc(NCc3cc(N(C)C)ccc3O)cc2)cc(OC)c1	0.459402	3.04698	1.54748	0.154067	0.905906	-0.962604	-1.08321	0.576832
CHEMBL2402160		0	CN(C)c1ccc(O)c(CNc2ccc(/C=C/c3cc(O)cc(O)c3)cc2)c1	IC50	'='	7080	nM	5.15	False	A	CN(C)c1ccc(O)c(CNc2ccc(C=Cc3cc(O)cc(O)c3)cc2)c1	0.449605	3.51269	0.523377	-0.168958	0.887107	-0.951379	-1.32736	-0.136596
CHEMBL2409540		0	C/C(=N/Nc1nc(-c2ccccc2)cs1)c1ccncc1	IC50	'='	2670	nM	5.57	False	A	CC(=NNc1nc(-c2ccccc2)cs1)c1ccncc1	-1.5397	3.13283	0.360853	0.539891	1.5506	0.139004	-0.50956	1.3219
CHEMBL2409543		0	C/C(=N\Nc1nc(C)cs1)c1cccnc1	IC50	'='	6910	nM	5.16	False	A	CC(=NNc1nc(C)cs1)c1cccnc1	-2.71387	1.85818	-0.488538	0.605282	1.53475	0.18444	-0.345122	1.06396
CHEMBL2417749		0	CN1N=C(c2ccc(O)cc2O)CC1c1ccc(F)cc1	IC50	'='	810	nM	6.09	False	A	CN1N=C(c2ccc(O)cc2O)CC1c1ccc(F)cc1	-1.58586	2.73578	-0.159386	-0.058233	0.388315	0.248053	-0.777524	-0.036077
CHEMBL2417750		0	Cc1ccccc1C1CC(c2ccc(O)cc2O)=NN1C	IC50	'='	3980	nM	5.4	False	A	Cc1ccccc1C1CC(c2ccc(O)cc2O)=NN1C	-1.49955	2.57735	0.125972	-0.487447	0.72769	0.072279	-0.840502	-0.052882
CHEMBL2417753		0	CN1N=C(c2ccc(O)cc2O)CC1c1ccccc1Cl	IC50	'='	1100	nM	5.96	False	A	CN1N=C(c2ccc(O)cc2O)CC1c1ccccc1Cl	-1.57232	2.76724	-0.001649	-0.08704	0.42201	0.281717	-0.792767	-0.056416
CHEMBL2417754		0	CN1N=C(c2ccc(O)cc2O)CC1c1cccc(Cl)c1	IC50	'='	420	nM	6.38	False	A	CN1N=C(c2ccc(O)cc2O)CC1c1cccc(Cl)c1	-1.57232	2.76724	-0.001649	-0.08704	0.42201	0.281717	-0.792767	-0.056416
CHEMBL2417755		0	CN1N=C(c2ccc(O)cc2O)CC1c1ccc(Cl)cc1	IC50	'='	1390	nM	5.86	False	A	CN1N=C(c2ccc(O)cc2O)CC1c1ccc(Cl)cc1	-1.57232	2.76724	-0.001649	-0.08704	0.42201	0.281717	-0.792767	-0.056416
CHEMBL2417756		0	CN1N=C(c2ccccc2)CC1c1ccccc1	IC50	'='	1680	nM	5.78	False	A	CN1N=C(c2ccccc2)CC1c1ccccc1	-2.47146	2.61436	0.860601	-0.371026	1.05591	0.245668	-0.669516	0.855182
CHEMBL2417757		0	CN1N=C(c2ccccc2)CC1c1ccccc1F	IC50	'='	2840	nM	5.55	False	A	CN1N=C(c2ccccc2)CC1c1ccccc1F	-2.37684	2.65153	0.778437	-0.00991	0.692798	0.433494	-0.691459	0.785447
CHEMBL2417758		0	CN1N=C(c2ccccc2)CC1c1cccc(F)c1	IC50	'='	1820	nM	5.74	False	A	CN1N=C(c2ccccc2)CC1c1cccc(F)c1	-2.37684	2.65153	0.778437	-0.00991	0.692798	0.433494	-0.691459	0.785447
CHEMBL2417759		0	CN1N=C(c2ccccc2)CC1c1ccc(F)cc1	IC50	'='	3000	nM	5.52	False	A	CN1N=C(c2ccccc2)CC1c1ccc(F)cc1	-2.37684	2.65153	0.778437	-0.00991	0.692798	0.433494	-0.691459	0.785447
CHEMBL2417760		0	Cc1ccccc1C1CC(c2ccccc2)=NN1C	IC50	'='	3260	nM	5.49	False	A	Cc1ccccc1C1CC(c2ccccc2)=NN1C	-2.29057	2.49254	1.06071	-0.4379	1.0273	0.259683	-0.755059	0.767462
CHEMBL2417762		0	Cc1ccc(C2CC(c3ccccc3)=NN2C)cc1	IC50	'='	1390	nM	5.86	False	A	Cc1ccc(C2CC(c3ccccc3)=NN2C)cc1	-2.29057	2.49254	1.06071	-0.4379	1.0273	0.259683	-0.755059	0.767462
CHEMBL2417772		0	Cc1ccc(C2CC(c3ccc(O)cc3)=NN2C)cc1	IC50	'='	9130	nM	5.04	False	A	Cc1ccc(C2CC(c3ccc(O)cc3)=NN2C)cc1	-1.89976	2.53457	0.601767	-0.459851	0.872143	0.168975	-0.789435	0.357722
CHEMBL2420785		0	Cc1ccc(C(=O)/C=C/c2ccc(F)c(Br)c2)o1	IC50	'='	1950	nM	5.71	False	A	Cc1ccc(C(=O)C=Cc2ccc(F)c(Br)c2)o1	-2.61686	2.50918	0.434432	0.940865	0.022085	0.113895	0.039669	0.548358
CHEMBL2426048		0	C#CCNCC(O)COc1ccc(-c2ccccc2)cc1	IC50	'='	550	nM	6.26	False	A	C#CCNCC(O)COc1ccc(-c2ccccc2)cc1	-1.58887	2.05966	0.568338	0.338652	0.838312	-1.36194	-0.882926	1.09802
CHEMBL243664	ACACETIN	0	COc1ccc(-c2cc(=O)c3c(O)cc(O)cc3o2)cc1	IC50	'='	121	nM	6.92	False	A	COc1ccc(-c2cc(=O)c3c(O)cc(O)cc3o2)cc1	-1.45298	2.9192	-0.52351	-0.196746	0.104215	0.01639	0.062152	-0.210593
CHEMBL2442536		0	[2H]C([2H])(C#C)N[C@@H]1c2ccccc2C[C@H]1F	IC50	'='	9900	nM	5	False	A	[H]C([H])(C#C)NC1c2ccccc2CC1F	-3.57879	1.31539	0.102725	0.033993	0.447343	0.079483	-0.764041	0.422162
CHEMBL246809		0	Cc1ccc(-c2csc(NN=C3CCCC3)n2)cc1	IC50	'='	1995.26	nM	5.7	False	A	Cc1ccc(-c2csc(NN=C3CCCC3)n2)cc1	-2.13738	1.87358	0.536823	0.022006	1.18353	0.256621	-0.654784	0.685665
CHEMBL246811		0	Clc1ccc(-c2csc(NN=C3CCCC3)n2)cc1	IC50	'='	7244.36	nM	5.14	False	A	Clc1ccc(-c2csc(NN=C3CCCC3)n2)cc1	-2.20921	2.07089	0.40805	0.446956	0.876312	0.457319	-0.595451	0.688342
CHEMBL247833		0	COc1ccc(-c2csc(NN=C3CCCC3)n2)cc1	IC50	'='	1055	nM	5.98	False	A	COc1ccc(-c2csc(NN=C3CCCC3)n2)cc1	-1.90203	1.76591	0.365605	0.270055	1.08577	0.051181	-0.505951	0.709108
CHEMBL247834		0	O=[N+]([O-])c1ccc(-c2csc(NN=C3CCCC3)n2)cc1	IC50	'='	344	nM	6.46	False	A	O=[N+]([O-])c1ccc(-c2csc(NN=C3CCCC3)n2)cc1	-1.47917	1.96331	-0.050293	0.816542	1.27588	0.319561	0.237785	0.515703
CHEMBL255700		0	C#CCNCc1ccnc2c(O)cccc12	IC50	'='	2390	nM	5.62	False	A	C#CCNCc1ccnc2c(O)cccc12	-2.66125	2.38586	-0.332761	0.147613	1.04606	-0.385962	-0.752936	0.677539
CHEMBL257990	(+)-TRANYLCYPROMINE	0	N[C@H]1C[C@@H]1c1ccccc1	IC50	'='	3400	nM	5.47	False	A	NC1CC1c1ccccc1	-4.02286	1.30309	-0.660285	-0.688213	0.982753	-0.020859	-0.987857	0.581099
CHEMBL258420		0	C#CCN(C)Cc1ccnc2c(O)cccc12	IC50	'='	37	nM	7.43	False	A	C#CCN(C)Cc1ccnc2c(O)cccc12	-2.6191	2.25947	0.118478	0.05321	0.97185	-0.310505	-0.740872	0.61759
CHEMBL274030		0	Cc1c(C)c2ccc(OCc3ccc(Cl)cc3)cc2oc1=O	IC50	'='	6770	nM	5.17	False	A	Cc1c(C)c2ccc(OCc3ccc(Cl)cc3)cc2oc1=O	-1.74941	2.60216	1.01994	0.171062	0.129067	0.128611	-0.104362	0.389346
CHEMBL274117		0	O=C1C=CC(=O)C(c2ccccc2)=C1	IC50	'='	5030	nM	5.3	False	A	O=C1C=CC(=O)C(c2ccccc2)=C1	-3.40534	1.71766	-0.207671	0.058659	0.585096	0.62971	0.8982	0.084258
CHEMBL28	APIGENIN	0	O=c1cc(-c2ccc(O)cc2)oc2cc(O)cc(O)c12	IC50	'='	1700	nM	5.77	False	A	O=c1cc(-c2ccc(O)cc2)oc2cc(O)cc(O)c12	-1.46101	3.22683	-1.09331	-0.368066	0.020011	0.201705	-0.029838	-0.568658
CHEMBL28591		0	O=C1/C(=C/c2ccccc2)Cc2ccccc21	IC50	'='	5430	nM	5.26	False	A	O=C1C(=Cc2ccccc2)Cc2ccccc21	-2.71027	3.01693	0.792269	-0.538491	0.689508	0.40973	-0.127219	0.662204
CHEMBL28855		0	CN(C)c1ccc(/C=C2\Cc3ccccc3C2=O)cc1	IC50	'='	1520	nM	5.82	False	A	CN(C)c1ccc(C=C2Cc3ccccc3C2=O)cc1	-2.09713	2.55244	1.07183	-0.399938	0.837149	0.267741	-0.318611	0.590638
CHEMBL291647		0	COc1ccc(C2CC(c3ccc(O)cc3O)=NN2C(C)=O)cc1	IC50	'='	9	nM	8.05	False	A	COc1ccc(C2CC(c3ccc(O)cc3O)=NN2C(C)=O)cc1	-0.841111	2.42492	-0.229753	-0.143562	0.615853	0.024039	-0.265004	-0.14173
CHEMBL293004		0	COc1ccccc1C1CC(c2ccc(O)cc2)=NN1C(C)=O	IC50	'='	8.8	nM	8.06	False	A	COc1ccccc1C1CC(c2ccc(O)cc2)=NN1C(C)=O	-1.2389	2.3771	0.235364	-0.10422	0.748797	0.123892	-0.209844	0.260899
CHEMBL294264	PURPURIN	0	O=C1c2ccccc2C(=O)c2c(O)c(O)cc(O)c21	IC50	'='	2500	nM	5.6	True	A	O=C1c2ccccc2C(=O)c2c(O)c(O)cc(O)c21	-1.6625	3.46758	-1.39537	-0.447726	-0.084961	0.589261	0.079324	-0.556215
CHEMBL294811		0	CC(=O)N1N=C(c2ccc(O)cc2)CC1c1ccc(C)cc1	IC50	'='	100	nM	7	False	A	CC(=O)N1N=C(c2ccc(O)cc2)CC1c1ccc(C)cc1	-1.47314	2.48087	0.399871	-0.333206	0.835409	0.323854	-0.351803	0.233583
CHEMBL303112		0	COc1ccccc1C1CC(c2ccc(O)cc2O)=NN1C(C)=O	IC50	'='	8	nM	8.1	False	A	COc1ccccc1C1CC(c2ccc(O)cc2O)=NN1C(C)=O	-0.841111	2.42492	-0.229753	-0.143562	0.615853	0.024039	-0.265004	-0.14173
CHEMBL303594		0	CC(=O)N1N=C(c2ccc(O)cc2)CC1c1cccc(Cl)c1	IC50	'='	10	nM	8	False	A	CC(=O)N1N=C(c2ccc(O)cc2)CC1c1cccc(Cl)c1	-1.54625	2.66965	0.274695	0.062815	0.532596	0.533045	-0.305357	0.229804
CHEMBL304241		0	CC(=O)N1N=C(c2ccc(O)cc2)CC1c1cccc(C)c1	IC50	'='	8	nM	8.1	False	A	CC(=O)N1N=C(c2ccc(O)cc2)CC1c1cccc(C)c1	-1.47314	2.48087	0.399871	-0.333206	0.835409	0.323854	-0.351803	0.233583
CHEMBL309490	GALANGIN	0	O=c1c(O)c(-c2ccccc2)oc2cc(O)cc(O)c12	IC50	'='	130	nM	6.89	False	A	O=c1c(O)c(-c2ccccc2)oc2cc(O)cc(O)c12	-1.46556	3.024	-1.18031	-0.400074	-0.000156	0.256524	0.040845	-0.029221
CHEMBL3104337		0	Cl.NC1CC1c1ccc(NC(=O)C(Cc2ccccc2)NC(=O)OCc2ccccc2)cc1	IC50	'='	320	nM	6.5	False	A	Cl.NC1CC1c1ccc(NC(=O)C(Cc2ccccc2)NC(=O)OCc2ccccc2)cc1	1.2182	2.72135	-0.003842	0.516912	0.673013	-0.676021	-0.288803	1.82838
CHEMBL3108952		0	Cl.N[C@@H]1C[C@H]1c1ccc(NC(=O)c2ccc(O)c3ncccc23)cc1	IC50	'='	8900	nM	5.05	False	A	Cl.NC1CC1c1ccc(NC(=O)c2ccc(O)c3ncccc23)cc1	-0.313645	3.15517	-0.957856	-0.019202	0.501378	0.208145	-0.416574	1.52686
CHEMBL3108959		0	COC(=O)c1ccnc(-c2cc(C(=O)Nc3ccc([C@@H]4C[C@H]4N)cc3)ccn2)c1.Cl	IC50	'<'	1000	nM		False	A	COC(=O)c1ccnc(-c2cc(C(=O)Nc3ccc(C4CC4N)cc3)ccn2)c1.Cl	0.441905	2.56776	-0.506835	0.708669	0.706858	0.103532	0.144551	1.84915
CHEMBL3112600		0	CCCCOc1ccc2oc(=O)c(CNCC)cc2c1	IC50	'='	1950	nM	5.71	False	A	CCCCOc1ccc2oc(=O)c(CNCC)cc2c1	-2.01479	0.418813	0.508059	0.549118	0.731545	-1.00895	-0.161805	0.163466
CHEMBL3113638		0	O=C(O)c1cc2cc([N+](=O)[O-])ccc2oc1=O	IC50	'='	67.61	nM	7.17	False	A	O=C(O)c1cc2cc([N+](=O)[O-])ccc2oc1=O	-2.31635	1.72635	-1.68534	1.22183	-0.012092	0.59077	1.73554	0.060566
CHEMBL3113640		0	O=c1oc2ccccc2cc1CN1CCCC1	IC50	'='	6320	nM	5.2	False	A	O=c1oc2ccccc2cc1CN1CCCC1	-2.84716	1.02285	0.248473	-0.277814	0.53234	0.388898	0.036587	0.161533
CHEMBL3113642		0	O=c1oc2ccc(C(F)(F)F)cc2cc1CN1CCCC1	IC50	'='	8460	nM	5.07	False	A	O=c1oc2ccc(C(F)(F)F)cc2cc1CN1CCCC1	-2.38285	1.09406	0.191594	0.707738	-0.520042	0.94843	-0.141945	-0.035117
CHEMBL3113643		0	O=c1oc2ccc(OC(F)(F)F)cc2cc1CN1CCCC1	IC50	'='	4240	nM	5.37	False	A	O=c1oc2ccc(OC(F)(F)F)cc2cc1CN1CCCC1	-2.13811	1.06092	0.30957	1.02283	-0.662837	0.688917	-0.114133	-0.126633
CHEMBL3113644		0	Nc1ccc2oc(=O)c(CN3CCCC3)cc2c1	IC50	'='	3770	nM	5.42	False	A	Nc1ccc2oc(=O)c(CN3CCCC3)cc2c1	-2.35151	0.885853	-0.369008	-0.239265	0.780869	0.480966	-0.182288	0.128967
CHEMBL3113645		0	O=c1oc2ccc(O)cc2cc1CN1CCCC1	IC50	'='	1460	nM	5.84	False	A	O=c1oc2ccc(O)cc2cc1CN1CCCC1	-2.45461	1.08505	-0.220416	-0.292368	0.374798	0.303039	-0.001525	-0.234022
CHEMBL3113646		0	COc1ccc2oc(=O)c(CN3CCCC3)cc2c1	IC50	'='	4480	nM	5.35	False	A	COc1ccc2oc(=O)c(CN3CCCC3)cc2c1	-2.43008	0.827168	0.283725	-0.102012	0.432381	0.184343	0.086616	0.131694
CHEMBL3113647		0	CCCOc1ccc2oc(=O)c(CN3CCCC3)cc2c1	IC50	'='	2160	nM	5.67	False	A	CCCOc1ccc2oc(=O)c(CN3CCCC3)cc2c1	-2.00796	0.545203	0.759955	0.074605	0.490162	-0.242071	-0.056094	0.107334
CHEMBL311469	2-ACETYLAMINOFLUORENE	0	CC(=O)Nc1ccc2c(c1)Cc1ccccc1-2	IC50	'='	59	nM	7.23	False	A	CC(=O)Nc1ccc2c(c1)Cc1ccccc1-2	-2.57895	2.84259	0.25196	-0.56673	0.81426	0.412342	-0.500898	0.817347
CHEMBL31184	BENZO[DEF]CHRYSENE	0	c1ccc2c(c1)cc1ccc3cccc4ccc2c1c34	IC50	'='	5972	nM	5.22	False	A	c1ccc2c(c1)cc1ccc3cccc4ccc2c1c34	-1.65556	6.08581	1.5736	-1.25091	0.746641	0.519649	-0.999669	1.66013
CHEMBL3121774		0	C#CCCOc1ccc2cc(C(=O)OC)c(=O)oc2c1	IC50	'='	818	nM	6.09	False	A	C#CCCOc1ccc2cc(C(=O)OC)c(=O)oc2c1	-2.18933	1.15574	0.106777	0.91398	0.21499	-0.523339	0.855652	0.031371
CHEMBL3121775		0	C#CCCCOc1ccc2cc(C(=O)OC)c(=O)oc2c1	IC50	'='	953	nM	6.02	False	A	C#CCCCOc1ccc2cc(C(=O)OC)c(=O)oc2c1	-1.97938	0.989477	0.368916	0.951187	0.273362	-0.755943	0.755475	0.008862
CHEMBL3121781		0	C#CCCCOc1ccc2cc(NC(C)=O)c(=O)oc2c1	IC50	'='	930	nM	6.03	False	A	C#CCCCOc1ccc2cc(NC(C)=O)c(=O)oc2c1	-1.89017	0.939684	0.054587	0.701363	0.587298	-0.366326	0.537891	0.054889
CHEMBL3121782		0	C#CCCCOc1ccc2ccc(=O)oc2c1	IC50	'='	3520	nM	5.45	False	A	C#CCCCOc1ccc2ccc(=O)oc2c1	-2.85799	1.25262	0.397704	0.512579	0.379471	-0.485732	0.319102	0.153061
CHEMBL3121783		0	C#CCCCOc1ccc2c(C)cc(=O)oc2c1	IC50	'='	553	nM	6.26	False	A	C#CCCCOc1ccc2c(C)cc(=O)oc2c1	-2.68418	1.13697	0.6041	0.366993	0.379187	-0.438658	0.206222	0.072714
CHEMBL3121784		0	C#CCCCCOc1ccc2cc(C(=O)OC)c(=O)oc2c1	IC50	'='	9.64	nM	8.02	False	A	C#CCCCCOc1ccc2cc(C(=O)OC)c(=O)oc2c1	-1.77037	0.837584	0.621451	0.989533	0.317806	-0.957582	0.662358	-0.012747
CHEMBL3121788		0	C#CCCCCOc1ccc2cc(NC(C)=O)c(=O)oc2c1	IC50	'='	66.8	nM	7.17	False	A	C#CCCCCOc1ccc2cc(NC(C)=O)c(=O)oc2c1	-1.68063	0.790461	0.304656	0.759349	0.626896	-0.577345	0.451714	0.036684
CHEMBL3121790		0	C#CCCCCOc1ccc2ccc(=O)oc2c1	IC50	'='	367	nM	6.43	False	A	C#CCCCCOc1ccc2ccc(=O)oc2c1	-2.64612	1.07837	0.653707	0.57764	0.427628	-0.737321	0.226363	0.126956
CHEMBL3121791		0	C#CCCCCOc1ccc2c(C)cc(=O)oc2c1	IC50	'='	59.9	nM	7.22	False	A	C#CCCCCOc1ccc2c(C)cc(=O)oc2c1	-2.47254	0.976129	0.852754	0.44223	0.41736	-0.673575	0.121595	0.050725
CHEMBL3121793		0	COC(=O)c1cc2ccc(OCc3cccc(F)c3)cc2oc1=O	IC50	'='	77.2	nM	7.11	False	A	COC(=O)c1cc2ccc(OCc3cccc(F)c3)cc2oc1=O	-1.23794	2.50449	0.434304	0.866132	-0.005207	-0.237384	0.556603	0.395264
CHEMBL3121795		0	COC(=O)c1cc2ccc(OCCc3ccc(Cl)cc3)cc2oc1=O	IC50	'='	74.8	nM	7.13	False	A	COC(=O)c1cc2ccc(OCCc3ccc(Cl)cc3)cc2oc1=O	-1.01422	2.35936	0.826772	0.871849	0.082773	-0.427646	0.452452	0.35608
CHEMBL3121862		0	CC(=O)Nc1cc2ccc(OCc3cccc(Cl)c3)cc2oc1=O	IC50	'='	62.7	nM	7.2	False	A	CC(=O)Nc1cc2ccc(OCc3cccc(Cl)c3)cc2oc1=O	-1.13468	2.48033	0.281337	0.606754	0.344549	0.157332	0.32617	0.424483
CHEMBL3121865		0	CCCCCCOc1ccc2cc(C(=O)OC)c(=O)oc2c1	IC50	'='	66.1	nM	7.18	False	A	CCCCCCOc1ccc2cc(C(=O)OC)c(=O)oc2c1	-1.67082	0.482534	0.737249	0.87637	0.387198	-1.20253	0.433588	-0.033432
CHEMBL3121866		0	C#CCNCCOc1ccc2cc(C(=O)OC)c(=O)oc2c1	IC50	'='	2680	nM	5.57	False	A	C#CCNCCOc1ccc2cc(C(=O)OC)c(=O)oc2c1	-1.61987	0.806668	-0.015952	1.13991	0.533495	-0.846306	0.674314	0.119584
CHEMBL3121868		0	C#CCOc1ccc2cc(C(=O)OC)c(=O)oc2c1	IC50	'='	1570	nM	5.8	False	A	C#CCOc1ccc2cc(C(=O)OC)c(=O)oc2c1	-2.40049	1.34539	-0.145665	0.884075	0.132966	-0.253323	0.956329	0.043962
CHEMBL3127966		0	Cn1c(CN2CCOCC2)cc2cc(OCCCC3CCN(Cc4ccccc4)CC3)ccc21	IC50	'='	4400	nM	5.36	False	A	Cn1c(CN2CCOCC2)cc2cc(OCCCC3CCN(Cc4ccccc4)CC3)ccc21	0.760982	1.72375	2.70359	-0.228091	0.76462	-0.187517	-1.26377	0.942484
CHEMBL3127967		0	C#CCNCc1cc2cc(OCCCC3CCN(Cc4ccccc4)CC3)ccc2n1C	IC50	'='	5.5	nM	8.26	False	A	C#CCNCc1cc2cc(OCCCC3CCN(Cc4ccccc4)CC3)ccc2n1C	0.435993	1.96862	2.63103	0.153649	1.03221	-0.648945	-1.36217	0.944154
CHEMBL3127968		0	C=CCNCc1cc2cc(OCCCC3CCN(Cc4ccccc4)CC3)ccc2n1C	IC50	'='	979.49	nM	6.01	False	A	C=CCNCc1cc2cc(OCCCC3CCN(Cc4ccccc4)CC3)ccc2n1C	0.561519	1.78845	2.62372	0.246371	1.16209	-0.754492	-1.18968	0.899745
CHEMBL3127970		0	CCOC(=O)c1cc2cc(OCCCC3CCN(Cc4ccccc4)CC3)ccc2n1C	IC50	'='	1530	nM	5.82	False	A	CCOC(=O)c1cc2cc(OCCCC3CCN(Cc4ccccc4)CC3)ccc2n1C	0.463337	1.92803	2.4709	0.200508	0.76503	-0.747373	-0.833528	0.792454
CHEMBL3127976		0	Cn1c(CO)cc2cc(OCCCC3CCN(Cc4ccccc4)CC3)ccc21	IC50	'='	4260	nM	5.37	False	A	Cn1c(CO)cc2cc(OCCCC3CCN(Cc4ccccc4)CC3)ccc21	-0.025865	1.99352	1.90184	-0.241452	0.744482	-0.651616	-1.21076	1.12704
CHEMBL3134354		0	Cn1nccc1-c1cncc(S(=O)(=O)Nc2nc(-c3ccc(Cl)cc3)cs2)c1	IC50	'='	9500	nM	5.02	False	A	Cn1nccc1-c1cncc(S(=O)(=O)Nc2nc(-c3ccc(Cl)cc3)cs2)c1	0.042509	3.76383	0.426664	1.17459	1.24788	0.634274	-0.083341	1.28167
CHEMBL3134367		0	COc1ccc(-c2csc(NS(=O)(=O)c3cccc(Cl)c3)n2)cc1	IC50	'='	6500	nM	5.19	False	A	COc1ccc(-c2csc(NS(=O)(=O)c3cccc(Cl)c3)n2)cc1	-0.82349	3.45484	0.448666	1.04234	0.63126	-0.099756	-0.037732	0.888638
CHEMBL3134368		0	O=S(=O)(Nc1nc(-c2ccc3c(c2)OCCO3)cs1)c1cccc(Cl)c1	IC50	'='	4810	nM	5.32	False	A	O=S(=O)(Nc1nc(-c2ccc3c(c2)OCCO3)cs1)c1cccc(Cl)c1	-0.463933	3.41762	0.367277	0.745675	0.343321	0.43056	0.10474	0.766495
CHEMBL3191757		0	Cc1sc(N/N=C/c2cccs2)nc1-c1ccccc1	IC50	'='	3380	nM	5.47	False	A	Cc1sc(NN=Cc2cccs2)nc1-c1ccccc1	-1.74417	3.08642	0.56498	0.540319	1.32307	0.022777	-0.476376	1.14805
CHEMBL3213945		0	Cc1sc(N/N=C/c2ccco2)nc1-c1ccccc1	IC50	'='	1790	nM	5.75	False	A	Cc1sc(NN=Cc2ccco2)nc1-c1ccccc1	-1.73212	3.05118	0.343455	0.56208	1.24171	-0.040795	-0.40758	1.16246
CHEMBL3218125		0	CC(C)=NNc1nc(-c2ccc3ccccc3c2)cs1	IC50	'='	1560	nM	5.81	False	A	CC(C)=NNc1nc(-c2ccc3ccccc3c2)cs1	-1.73056	3.25789	0.524573	0.093548	1.36948	0.149688	-0.646006	1.17429
CHEMBL3218126		0	CC/C(C)=N\Nc1nc(-c2ccc3ccccc3c2)cs1	IC50	'='	1740	nM	5.76	False	A	CCC(C)=NNc1nc(-c2ccc3ccccc3c2)cs1	-1.51758	3.07977	0.802838	0.195357	1.3791	-0.09266	-0.732262	1.11304
CHEMBL3218127		0	CCC/C(C)=N\Nc1nc(-c2ccc3ccccc3c2)cs1	IC50	'='	1810	nM	5.74	False	A	CCCC(C)=NNc1nc(-c2ccc3ccccc3c2)cs1	-1.30689	2.90842	1.03991	0.281485	1.38939	-0.301404	-0.801497	1.07119
CHEMBL3218128		0	CC/C(C)=N/Nc1nc(-c2ccc3ccccc3c2)cs1	IC50	'='	1860	nM	5.73	False	A	CCC(C)=NNc1nc(-c2ccc3ccccc3c2)cs1	-1.51758	3.07977	0.802838	0.195357	1.3791	-0.09266	-0.732262	1.11304
CHEMBL3218129		0	C/C(CC(C)C)=N/Nc1nc(-c2ccc3ccccc3c2)cs1	IC50	'='	2310	nM	5.64	False	A	CC(CC(C)C)=NNc1nc(-c2ccc3ccccc3c2)cs1	-1.13132	2.78967	1.19756	0.189451	1.36489	-0.251906	-0.870317	1.00276
CHEMBL3218130		0	C=CCC/C(C)=N\Nc1nc(-c2ccc3ccccc3c2)cs1	IC50	'='	1370	nM	5.86	False	A	C=CCCC(C)=NNc1nc(-c2ccc3ccccc3c2)cs1	-1.07814	2.8583	1.18016	0.51933	1.49515	-0.416717	-0.523018	0.992359
CHEMBL3218131		0	CCCCC/C(C)=N\Nc1nc(-c2ccc3ccccc3c2)cs1	IC50	'='	2450	nM	5.61	False	A	CCCCCC(C)=NNc1nc(-c2ccc3ccccc3c2)cs1	-0.888126	2.59885	1.50075	0.438118	1.39349	-0.65327	-0.933496	0.994014
CHEMBL3218132		0	CCCC/C(CC)=N\Nc1nc(-c2ccc3ccccc3c2)cs1	IC50	'='	2930	nM	5.53	False	A	CCCCC(CC)=NNc1nc(-c2ccc3ccccc3c2)cs1	-0.887015	2.60629	1.53608	0.44697	1.38528	-0.657711	-0.947402	0.977048
CHEMBL3218134		0	CC/C(C)=N\Nc1nc(-c2ccccc2)c(C)s1	IC50	'='	1550	nM	5.81	False	A	CCC(C)=NNc1nc(-c2ccccc2)c(C)s1	-2.29729	1.83812	0.368402	0.341011	1.38163	-0.252833	-0.67077	0.822085
CHEMBL3218135		0	CCC/C(C)=N\Nc1nc(-c2ccccc2)c(C)s1	IC50	'='	2520	nM	5.6	False	A	CCCC(C)=NNc1nc(-c2ccccc2)c(C)s1	-2.08694	1.67022	0.606709	0.43394	1.39187	-0.462228	-0.735037	0.78271
CHEMBL3218136		0	CC/C(C)=N/Nc1nc(-c2ccccc2)c(C)s1	IC50	'='	1650	nM	5.78	False	A	CCC(C)=NNc1nc(-c2ccccc2)c(C)s1	-2.29729	1.83812	0.368402	0.341011	1.38163	-0.252833	-0.67077	0.822085
CHEMBL3218137		0	C/C(CC(C)C)=N/Nc1nc(-c2ccccc2)c(C)s1	IC50	'='	2400	nM	5.62	False	A	CC(CC(C)C)=NNc1nc(-c2ccccc2)c(C)s1	-1.91265	1.55834	0.763369	0.335921	1.36413	-0.394812	-0.800908	0.714547
CHEMBL3218138		0	C=CCC/C(C)=N\Nc1nc(-c2ccccc2)c(C)s1	IC50	'='	6970	nM	5.16	False	A	C=CCCC(C)=NNc1nc(-c2ccccc2)c(C)s1	-1.854	1.63372	0.749827	0.686162	1.50413	-0.58768	-0.442093	0.713044
CHEMBL3218139		0	CCCCC/C(C)=N\Nc1nc(-c2ccccc2)c(C)s1	IC50	'='	3690	nM	5.43	False	A	CCCCCC(C)=NNc1nc(-c2ccccc2)c(C)s1	-1.66895	1.3698	1.06848	0.599783	1.39504	-0.809893	-0.859107	0.710917
CHEMBL3218140		0	CCCC/C(CC)=N\Nc1nc(-c2ccccc2)c(C)s1	IC50	'='	4130	nM	5.38	False	A	CCCCC(CC)=NNc1nc(-c2ccccc2)c(C)s1	-1.66784	1.37724	1.10381	0.608634	1.38683	-0.814334	-0.873012	0.693951
CHEMBL3218141		0	CCCCCC/C(C)=N\NC1=NC(c2ccccc2)=C(C)C1	IC50	'='	3910	nM	5.41	False	A	CCCCCCC(C)=NNC1=NC(c2ccccc2)=C(C)C1	-1.59185	0.218279	1.29011	0.628884	1.42802	-0.721187	-0.420675	0.148282
CHEMBL3218142		0	c1ccc2cc(-c3csc(NN=C4CCCC4)n3)ccc2c1	IC50	'='	1210	nM	5.92	False	A	c1ccc2cc(-c3csc(NN=C4CCCC4)n3)ccc2c1	-1.35792	3.09304	0.917026	-0.122421	1.20144	0.388714	-0.696293	1.00585
CHEMBL3218143		0	CC1CCC/C1=N\Nc1nc(-c2ccc3ccccc3c2)cs1	IC50	'='	2600	nM	5.58	False	A	CC1CCCC1=NNc1nc(-c2ccc3ccccc3c2)cs1	-1.17966	2.97518	1.11459	-0.196388	1.17833	0.402454	-0.784211	0.925074
CHEMBL3218144		0	CC1CC/C(=N\Nc2nc(-c3ccc4ccccc4c3)cs2)C1	IC50	'='	1910	nM	5.72	False	A	CC1CCC(=NNc2nc(-c3ccc4ccccc4c3)cs2)C1	-1.18077	2.96773	1.07926	-0.205239	1.18654	0.406896	-0.770306	0.942041
CHEMBL3218145		0	c1ccc2cc(-c3csc(NN=C4CCCCC4)n3)ccc2c1	IC50	'='	1980	nM	5.7	False	A	c1ccc2cc(-c3csc(NN=C4CCCCC4)n3)ccc2c1	-1.17958	2.97493	1.1136	-0.196656	1.17859	0.402614	-0.783802	0.925581
CHEMBL3218146		0	CC1CCCC/C1=N\Nc1nc(-c2ccc3ccccc3c2)cs1	IC50	'='	2010	nM	5.7	False	A	CC1CCCCC1=NNc1nc(-c2ccc3ccccc3c2)cs1	-1.0011	2.86462	1.30874	-0.261587	1.15313	0.418202	-0.86737	0.849425
CHEMBL3218147		0	CC1CCC/C(=N\Nc2nc(-c3ccc4ccccc4c3)cs2)C1	IC50	'='	1940	nM	5.71	False	A	CC1CCCC(=NNc2nc(-c3ccc4ccccc4c3)cs2)C1	-1.00221	2.85718	1.27341	-0.270439	1.16134	0.422644	-0.853465	0.866391
CHEMBL3218148		0	CC1CCC(=NNc2nc(-c3ccc4ccccc4c3)cs2)CC1	IC50	'='	1950	nM	5.71	False	A	CC1CCC(=NNc2nc(-c3ccc4ccccc4c3)cs2)CC1	-1.00221	2.85718	1.27341	-0.270439	1.16134	0.422644	-0.853465	0.866391
CHEMBL3218149		0	c1ccc2cc(-c3csc(NN=C4CCCCCC4)n3)ccc2c1	IC50	'='	2330	nM	5.63	False	A	c1ccc2cc(-c3csc(NN=C4CCCCCC4)n3)ccc2c1	-1.00103	2.86438	1.30775	-0.261856	1.15338	0.418362	-0.86696	0.849931
CHEMBL3218150		0	c1ccc2cc(-c3csc(NN=C4CCCCCCC4)n3)ccc2c1	IC50	'='	2910	nM	5.54	False	A	c1ccc2cc(-c3csc(NN=C4CCCCCCC4)n3)ccc2c1	-0.822284	2.76018	1.49992	-0.319664	1.12637	0.435526	-0.946662	0.77826
CHEMBL3218151		0	Cc1sc(NN=C2CCCC2)nc1-c1ccccc1	IC50	'='	550	nM	6.26	False	A	Cc1sc(NN=C2CCCC2)nc1-c1ccccc1	-2.13982	1.86167	0.479304	0.007714	1.19676	0.263645	-0.632264	0.713104
CHEMBL3218152		0	Cc1sc(N/N=C2\CCCC2C)nc1-c1ccccc1	IC50	'='	2440	nM	5.61	False	A	Cc1sc(NN=C2CCCC2C)nc1-c1ccccc1	-1.96258	1.75019	0.676545	-0.06965	1.17176	0.290348	-0.717355	0.633655
CHEMBL3218153		0	Cc1sc(N/N=C2\CCC(C)C2)nc1-c1ccccc1	IC50	'='	2290	nM	5.64	False	A	Cc1sc(NN=C2CCC(C)C2)nc1-c1ccccc1	-1.96369	1.74275	0.641212	-0.078502	1.17997	0.294789	-0.703449	0.650621
CHEMBL3218154		0	Cc1sc(NN=C2CCCCC2)nc1-c1ccccc1	IC50	'='	1780	nM	5.75	False	A	Cc1sc(NN=C2CCCCC2)nc1-c1ccccc1	-1.9625	1.74995	0.675555	-0.069918	1.17201	0.290508	-0.716945	0.634161
CHEMBL3218155		0	Cc1sc(N/N=C2\CCCCC2C)nc1-c1ccccc1	IC50	'='	3230	nM	5.49	False	A	Cc1sc(NN=C2CCCCC2C)nc1-c1ccccc1	-1.78489	1.64602	0.870249	-0.137062	1.1449	0.317252	-0.797877	0.559829
CHEMBL3218156		0	Cc1sc(N/N=C2\CCCC(C)C2)nc1-c1ccccc1	IC50	'='	3630	nM	5.44	False	A	Cc1sc(NN=C2CCCC(C)C2)nc1-c1ccccc1	-1.786	1.63858	0.834917	-0.145914	1.15311	0.321693	-0.783971	0.576795
CHEMBL3218157		0	Cc1sc(NN=C2CCC(C)CC2)nc1-c1ccccc1	IC50	'='	3900	nM	5.41	False	A	Cc1sc(NN=C2CCC(C)CC2)nc1-c1ccccc1	-1.786	1.63858	0.834917	-0.145914	1.15311	0.321693	-0.783971	0.576795
CHEMBL3218158		0	Cc1sc(NN=C2CCCCCC2)nc1-c1ccccc1	IC50	'='	2110	nM	5.68	False	A	Cc1sc(NN=C2CCCCCC2)nc1-c1ccccc1	-1.78481	1.64577	0.869259	-0.137331	1.14515	0.317412	-0.797467	0.560335
CHEMBL3218159		0	Cc1sc(NN=C2CCCCCCC2)nc1-c1ccccc1	IC50	'='	7070	nM	5.15	False	A	Cc1sc(NN=C2CCCCCCC2)nc1-c1ccccc1	-1.60681	1.54788	1.0609	-0.196517	1.1167	0.344257	-0.874746	0.490835
CHEMBL3218160		0	C(=N/Nc1nc(-c2ccc3ccccc3c2)cs1)\c1ccco1	IC50	'='	2040	nM	5.69	False	A	C(=NNc1nc(-c2ccc3ccccc3c2)cs1)c1ccco1	-0.962372	4.1984	0.787398	0.386637	1.22041	0.119514	-0.484262	1.38532
CHEMBL3218161		0	C/C(=N\Nc1nc(-c2ccc3ccccc3c2)cs1)c1ccco1	IC50	'='	1770	nM	5.75	False	A	CC(=NNc1nc(-c2ccc3ccccc3c2)cs1)c1ccco1	-0.790553	4.04149	0.911975	0.256708	1.22648	0.141801	-0.555333	1.32892
CHEMBL3218162		0	C(=N/Nc1nc(-c2ccc3ccccc3c2)cs1)\c1cccs1	IC50	'='	2710	nM	5.57	False	A	C(=NNc1nc(-c2ccc3ccccc3c2)cs1)c1cccs1	-0.973848	4.23166	1.0051	0.368377	1.2973	0.180461	-0.554636	1.36975
CHEMBL3218163		0	C/C(=N\Nc1nc(-c2ccc3ccccc3c2)cs1)c1cccs1	IC50	'='	3730	nM	5.43	False	A	CC(=NNc1nc(-c2ccc3ccccc3c2)cs1)c1cccs1	-0.801545	4.07306	1.12644	0.24141	1.29958	0.200526	-0.627041	1.31236
CHEMBL3218164		0	C/C(=N\Nc1nc(-c2ccc3ccccc3c2)cs1)C1CCCCC1	IC50	'='	6950	nM	5.16	False	A	CC(=NNc1nc(-c2ccc3ccccc3c2)cs1)C1CCCCC1	-0.791407	2.70751	1.50424	-0.175714	1.16822	0.22614	-0.919095	0.837576
CHEMBL3218165		0	C/C(=N\Nc1nc(-c2ccc3ccccc3c2)cs1)c1ccccc1	IC50	'='	2000	nM	5.7	False	A	CC(=NNc1nc(-c2ccc3ccccc3c2)cs1)c1ccccc1	-0.559431	4.43841	1.38209	0.050329	1.33845	0.069476	-0.841116	1.35381
CHEMBL3218166		0	C(=N/Nc1nc(-c2ccc3ccccc3c2)cs1)\c1cccnc1	IC50	'='	2570	nM	5.59	False	A	C(=NNc1nc(-c2ccc3ccccc3c2)cs1)c1cccnc1	-0.765086	4.2702	0.831995	0.379056	1.51676	0.286058	-0.599578	1.52282
CHEMBL3218167		0	C(=N/Nc1nc(-c2ccc3ccccc3c2)cs1)\c1ccncc1	IC50	'='	8670	nM	5.06	False	A	C(=NNc1nc(-c2ccc3ccccc3c2)cs1)c1ccncc1	-0.765086	4.2702	0.831995	0.379056	1.51676	0.286058	-0.599578	1.52282
CHEMBL3218168		0	C(=N/Nc1nc(-c2ccc3ccccc3c2)cs1)\c1ccc2c(c1)OCO2	IC50	'='	5920	nM	5.23	False	A	C(=NNc1nc(-c2ccc3ccccc3c2)cs1)c1ccc2c(c1)OCO2	-0.13478	4.43004	1.0935	0.132583	0.93485	0.346813	-0.51542	1.24961
CHEMBL3219194		0	C(=N/Nc1nc(-c2ccc3ccccc3c2)cs1)\c1c[nH]c2ccccc12	IC50	'='	2340	nM	5.63	False	A	C(=NNc1nc(-c2ccc3ccccc3c2)cs1)c1c[nH]c2ccccc12	0.086777	5.06421	1.2815	0.082419	1.52138	0.340101	-0.925644	1.5249
CHEMBL3219197		0	C/C(=N\Nc1nc(-c2ccc3ccccc3c2)cs1)c1cc2ccccc2oc1=O	IC50	'='	6470	nM	5.19	False	A	CC(=NNc1nc(-c2ccc3ccccc3c2)cs1)c1cc2ccccc2oc1=O	0.476592	4.27142	1.3565	0.148616	1.10481	0.558761	-0.063764	0.951544
CHEMBL3219198		0	C/C(=N\Nc1nc(-c2ccccc2)c(C)s1)c1ccco1	IC50	'='	1680	nM	5.78	False	A	CC(=NNc1nc(-c2ccccc2)c(C)s1)c1ccco1	-1.56174	2.8956	0.46914	0.421913	1.24601	-0.00195	-0.476756	1.10259
CHEMBL3219199		0	C/C(=N\Nc1nc(-c2ccccc2)c(C)s1)c1cccs1	IC50	'='	2670	nM	5.57	False	A	CC(=NNc1nc(-c2ccccc2)c(C)s1)c1cccs1	-1.57321	2.92885	0.68684	0.403653	1.3229	0.058997	-0.547129	1.08701
CHEMBL3219200		0	C/C(=N\Nc1nc(-c2ccccc2)c(C)s1)c1nccs1	IC50	'='	6520	nM	5.19	False	A	CC(=NNc1nc(-c2ccccc2)c(C)s1)c1nccs1	-1.51773	2.88632	0.282765	0.592831	1.4791	0.212293	-0.443241	1.19994
CHEMBL3219201		0	C/C(=N\Nc1nc(-c2ccccc2)c(C)s1)C1CCCCC1	IC50	'='	7650	nM	5.12	False	A	CC(=NNc1nc(-c2ccccc2)c(C)s1)C1CCCCC1	-1.5752	1.49315	1.06655	-0.043557	1.16087	0.121592	-0.84612	0.552052
CHEMBL3219202		0	C/C(=N\Nc1nc(-c2ccccc2)c(C)s1)c1ccccc1	IC50	'='	2240	nM	5.65	False	A	CC(=NNc1nc(-c2ccccc2)c(C)s1)c1ccccc1	-1.33108	3.30763	0.944502	0.204663	1.36634	-0.062092	-0.760162	1.13628
CHEMBL3219203		0	C/C(=N\Nc1nc(-c2ccccc2)c(C)s1)c1ccccn1	IC50	'='	2390	nM	5.62	False	A	CC(=NNc1nc(-c2ccccc2)c(C)s1)c1ccccn1	-1.36311	3.00274	0.582525	0.438289	1.52601	0.164695	-0.613376	1.21713
CHEMBL3219204		0	Cc1sc(N/N=C/c2ccncc2)nc1-c1ccccc1	IC50	'='	8290	nM	5.08	False	A	Cc1sc(NN=Cc2ccncc2)nc1-c1ccccc1	-1.53472	3.13791	0.390989	0.546691	1.54453	0.136535	-0.52067	1.30858
CHEMBL3219205		0	Cc1sc(N/N=C/c2ccc3c(c2)OCO3)nc1-c1ccccc1	IC50	'='	8630	nM	5.06	False	A	Cc1sc(NN=Cc2ccc3c(c2)OCO3)nc1-c1ccccc1	-0.906132	3.30436	0.644901	0.301399	0.945617	0.230652	-0.42493	1.02887
CHEMBL3219206		0	Cc1sc(N/N=C/c2c[nH]c3ccccc23)nc1-c1ccccc1	IC50	'='	3120	nM	5.51	False	A	Cc1sc(NN=Cc2c[nH]c3ccccc23)nc1-c1ccccc1	-0.679356	3.97931	0.836918	0.244129	1.55839	0.217772	-0.83879	1.33731
CHEMBL3219490		0	Cc1sc(N/N=C/c2cc3ccccc3oc2=O)nc1-c1ccccc1	IC50	'='	9180	nM	5.04	False	A	Cc1sc(NN=Cc2cc3ccccc3oc2=O)nc1-c1ccccc1	-0.467543	3.30191	0.793186	0.430201	1.10625	0.443469	0.108665	0.770435
CHEMBL3219618		0	CN(C)c1ccc(/N=C/c2ccccn2)cc1	IC50	'='	360	nM	6.44	False	A	CN(C)c1ccc(N=Cc2ccccn2)cc1	-2.64896	2.31465	0.454435	0.220952	1.38916	-0.060383	-0.593722	1.03034
CHEMBL3219619		0	CN(C)c1ccc(NCc2ccccn2)cc1	IC50	'='	670	nM	6.17	False	A	CN(C)c1ccc(NCc2ccccn2)cc1	-2.55056	2.08651	0.343368	0.203292	1.40048	-0.448114	-1.02296	1.12905
CHEMBL3219620		0	Nc1ccc(NCc2ccccn2)cc1	IC50	'='	8700	nM	5.06	False	A	Nc1ccc(NCc2ccccn2)cc1	-2.63251	2.39174	-0.607861	0.154019	1.53841	-0.350173	-1.11305	1.17945
CHEMBL323988		0	O=c1ccoc2ccc(OCc3ccccc3)cc12	IC50	'='	3300	nM	5.48	False	A	O=c1ccoc2ccc(OCc3ccccc3)cc12	-2.21302	2.77392	0.437302	0.053097	0.470661	-0.094336	0.183272	0.681752
CHEMBL3263526		0	CC(C)=NNc1nc(-c2cccc([N+](=O)[O-])c2)cs1	IC50	'='	1070	nM	5.97	False	A	CC(C)=NNc1nc(-c2cccc([N+](=O)[O-])c2)cs1	-1.84636	2.10621	-0.463926	1.10689	1.40983	0.042231	0.311489	0.669041
CHEMBL3263556		0	O=C1/C(=C/c2ccc(N3CCCCC3)cc2)Oc2cc(O)cc(O)c21	IC50	'='	271	nM	6.57	False	A	O=C1C(=Cc2ccc(N3CCCCC3)cc2)Oc2cc(O)cc(O)c21	-0.714518	2.46662	0.286956	-0.605634	0.301116	0.314951	-0.322483	-0.340241
CHEMBL3264951		0	CC1CCC/C1=N\Nc1nc(-c2ccc(F)cc2)cs1	IC50	'='	4580	nM	5.34	False	A	CC1CCCC1=NNc1nc(-c2ccc(F)cc2)cs1	-2.04587	1.9139	0.457191	0.373562	0.831969	0.438186	-0.680167	0.624879
CHEMBL3264953		0	CC1CCC/C1=N\Nc1nc(-c2ccc(C#N)cc2)cs1	IC50	'='	4310	nM	5.37	False	A	CC1CCCC1=NNc1nc(-c2ccc(C#N)cc2)cs1	-1.73743	1.95608	0.386388	0.248287	1.28835	0.517614	-0.469658	0.699362
CHEMBL3264955		0	CC1CC/C(=N\Nc2nc(-c3ccc(F)cc3)cs2)C1	IC50	'='	1890	nM	5.72	False	A	CC1CCC(=NNc2nc(-c3ccc(F)cc3)cs2)C1	-2.04698	1.90646	0.421859	0.364711	0.840183	0.442628	-0.666262	0.641845
CHEMBL3286407		0	CC(=O)NC[C@H]1CN(c2ccc(N3C=CC(=O)CC3)c(F)c2)C(=O)O1	IC50	'='	3.8	ug.mL-1		False	A	CC(=O)NCC1CN(c2ccc(N3C=CC(=O)CC3)c(F)c2)C(=O)O1	-1.121	0.673592	-0.315258	0.735157	0.574458	0.676635	0.609353	0.042553
CHEMBL3287374		0	CC(=O)NC[C@H]1CN(c2ccc(N3C=CC(=O)CC3)c(F)c2F)C(=O)O1	IC50	'>'	100	ug.mL-1		False	A	CC(=O)NCC1CN(c2ccc(N3C=CC(=O)CC3)c(F)c2F)C(=O)O1	-1.02831	0.728579	-0.37341	1.06372	0.254614	0.839502	0.56371	0.002308
CHEMBL3287375		0	CC(=O)NC[C@H]1CN(c2cc(F)c(N3C=CC(=O)CC3)c(F)c2F)C(=O)O1	IC50	'='	56.9	ug.mL-1		False	A	CC(=O)NCC1CN(c2cc(F)c(N3C=CC(=O)CC3)c(F)c2F)C(=O)O1	-0.935699	0.784467	-0.431414	1.39236	-0.064969	1.00228	0.517943	-0.037086
CHEMBL3287376		0	COC(=O)NC[C@H]1CN(c2cc(F)c(N3C=CC(=O)CC3)c(F)c2F)C(=O)O1	IC50	'='	24.4	ug.mL-1		False	A	COC(=O)NCC1CN(c2cc(F)c(N3C=CC(=O)CC3)c(F)c2F)C(=O)O1	-0.697186	0.739113	-0.39309	1.64055	-0.175313	0.785939	0.570854	-0.085242
CHEMBL3287377		0	O=C1C=CN(c2c(F)cc(N3C[C@H](Cn4ccnn4)OC3=O)c(F)c2F)CC1	IC50	'>'	100	ug.mL-1		False	A	O=C1C=CN(c2c(F)cc(N3CC(Cn4ccnn4)OC3=O)c(F)c2F)CC1	-0.686245	1.73678	-0.179761	1.58571	0.23104	1.3544	0.294606	0.519725
CHEMBL3287379	CONTEZOLID	2	O=C1C=CN(c2c(F)cc(N3C[C@H](CNc4ccon4)OC3=O)c(F)c2F)CC1	IC50	'='	12.3	ug.mL-1		False	A	O=C1C=CN(c2c(F)cc(N3CC(CNc4ccon4)OC3=O)c(F)c2F)CC1	-0.3472	1.67179	-0.153095	1.60224	0.032739	0.972005	0.235577	0.391456
CHEMBL3288291		0	O=C1CCCc2cc(OCc3ccccc3)ccc21	IC50	'='	792	nM	6.1	False	A	O=C1CCCc2cc(OCc3ccccc3)ccc21	-2.27856	2.54422	0.924461	-0.320752	0.538825	-0.235168	-0.408889	0.692409
CHEMBL3288292		0	O=C1CCCc2cc(OCc3cccc(F)c3)ccc21	IC50	'='	392	nM	6.41	False	A	O=C1CCCc2cc(OCc3cccc(F)c3)ccc21	-2.18411	2.58345	0.845387	0.035881	0.181546	-0.050731	-0.434106	0.626331
CHEMBL3288293		0	O=C1CCCc2cc(OCc3ccc(F)cc3)ccc21	IC50	'='	266	nM	6.58	False	A	O=C1CCCc2cc(OCc3ccc(F)cc3)ccc21	-2.18411	2.58345	0.845387	0.035881	0.181546	-0.050731	-0.434106	0.626331
CHEMBL3288294		0	O=C1CCCc2cc(OCc3cccc(Cl)c3)ccc21	IC50	'='	207	nM	6.68	False	A	O=C1CCCc2cc(OCc3cccc(Cl)c3)ccc21	-2.17071	2.6156	1.00399	0.006394	0.216215	-0.016158	-0.448775	0.60633
CHEMBL3288295		0	O=C1CCCc2cc(OCc3ccc(Cl)cc3)ccc21	IC50	'='	238	nM	6.62	False	A	O=C1CCCc2cc(OCc3ccc(Cl)cc3)ccc21	-2.17071	2.6156	1.00399	0.006394	0.216215	-0.016158	-0.448775	0.60633
CHEMBL3288296		0	O=C1CCCc2cc(OCc3cccc(Br)c3)ccc21	IC50	'='	212	nM	6.67	False	A	O=C1CCCc2cc(OCc3cccc(Br)c3)ccc21	-2.1101	2.61825	1.05622	0.010175	0.213399	0.01723	-0.448804	0.60375
CHEMBL3288297		0	O=C1CCCc2cc(OCc3ccc(Br)cc3)ccc21	IC50	'='	311	nM	6.51	False	A	O=C1CCCc2cc(OCc3ccc(Br)cc3)ccc21	-2.1101	2.61825	1.05622	0.010175	0.213399	0.01723	-0.448804	0.60375
CHEMBL3288298		0	O=C1CCCc2cc(OCc3cccc(I)c3)ccc21	IC50	'='	1290	nM	5.89	False	A	O=C1CCCc2cc(OCc3cccc(I)c3)ccc21	-2.03163	2.60933	1.08954	-0.010016	0.234566	0.065267	-0.432301	0.624883
CHEMBL3288299		0	O=C1CCCc2cc(OCc3ccc(I)cc3)ccc21	IC50	'='	1290	nM	5.89	False	A	O=C1CCCc2cc(OCc3ccc(I)cc3)ccc21	-2.03163	2.60933	1.08954	-0.010016	0.234566	0.065267	-0.432301	0.624883
CHEMBL3288300		0	Cc1ccc(COc2ccc3c(c2)CCCC3=O)cc1	IC50	'='	2090	nM	5.68	False	A	Cc1ccc(COc2ccc3c(c2)CCCC3=O)cc1	-2.09862	2.42575	1.12809	-0.404975	0.51664	-0.211423	-0.500071	0.606243
CHEMBL3288301		0	N#Cc1cccc(COc2ccc3c(c2)CCCC3=O)c1	IC50	'='	24	nM	7.62	False	A	N#Cc1cccc(COc2ccc3c(c2)CCCC3=O)c1	-1.87694	2.61704	0.774562	-0.094229	0.637497	0.029819	-0.228719	0.695243
CHEMBL3288302		0	N#Cc1ccc(COc2ccc3c(c2)CCCC3=O)cc1	IC50	'='	656	nM	6.18	False	A	N#Cc1ccc(COc2ccc3c(c2)CCCC3=O)cc1	-1.87694	2.61704	0.774562	-0.094229	0.637497	0.029819	-0.228719	0.695243
CHEMBL3288303		0	O=C1CCCc2cc(OCc3ccc(C(F)(F)F)cc3)ccc21	IC50	'='	547	nM	6.26	False	A	O=C1CCCc2cc(OCc3ccc(C(F)(F)F)cc3)ccc21	-1.81662	2.54045	0.890685	0.62118	-0.506729	0.320188	-0.587266	0.437945
CHEMBL3288304		0	O=C1CCCc2cc(OCCc3ccccc3)ccc21	IC50	'='	1320	nM	5.88	False	A	O=C1CCCc2cc(OCCc3ccccc3)ccc21	-2.06616	2.36797	1.14273	-0.230225	0.564343	-0.464787	-0.471631	0.668538
CHEMBL3288305		0	O=C1CCCc2cc(OCCCc3ccccc3)ccc21	IC50	'='	1160	nM	5.94	False	A	O=C1CCCc2cc(OCCCc3ccccc3)ccc21	-1.85493	2.20947	1.37756	-0.141273	0.576938	-0.669146	-0.540538	0.63548
CHEMBL3291019		0	C#CCN(Cc1ccc(O)c2ncccc12)C(C#N)CCC1CCN(Cc2ccccc2)CC1	IC50	'='	6700	nM	5.17	False	A	C#CCN(Cc1ccc(O)c2ncccc12)C(C#N)CCC1CCN(Cc2ccccc2)CC1	0.920469	2.4037	2.24159	0.219215	1.10629	-0.395971	-1.24	0.68318
CHEMBL3291021		0	C#CCN(C)Cc1ccc(O)c2ncccc12	IC50	'='	37	nM	7.43	False	A	C#CCN(C)Cc1ccc(O)c2ncccc12	-2.6191	2.25947	0.118478	0.05321	0.97185	-0.310505	-0.740872	0.61759
CHEMBL3299140		0	CC1=C(/C=N/Nc2nc(-c3cccc([N+](=O)[O-])c3)cs2)C(C)(C)CC=C1	IC50	'='	9930	nM	5	False	A	CC1=C(C=NNc2nc(-c3cccc([N+](=O)[O-])c3)cs2)C(C)(C)CC=C1	-0.519335	1.6232	0.841589	0.814919	1.44548	0.394219	0.466076	0.114225
CHEMBL331290		0	O=C(Cl)C1=Cc2cc([N+](=O)[O-])ccc2CC1=O	IC50	'='	28.84	nM	7.54	False	A	O=C(Cl)C1=Cc2cc([N+](=O)[O-])ccc2CC1=O	-2.64775	1.80514	-0.828204	1.26726	0.130633	0.819524	1.51234	-0.06281
CHEMBL3319252		0	COc1cc(NC(=O)c2ccc3[nH]ncc3c2)ccc1Cl	IC50	'='	8790	nM	5.06	False	A	COc1cc(NC(=O)c2ccc3[nH]ncc3c2)ccc1Cl	-1.49504	3.36762	-0.15514	0.58688	0.875416	0.310173	-0.518566	1.07321
CHEMBL3319253		0	O=C(Nc1ccc(Cl)c(O)c1)c1ccc2[nH]ncc2c1	IC50	'='	3000	nM	5.52	False	A	O=C(Nc1ccc(Cl)c(O)c1)c1ccc2[nH]ncc2c1	-1.50197	3.68488	-0.719386	0.425424	0.805398	0.472553	-0.613182	0.730487
CHEMBL3319257		0	Cn1cc2cc(C(=O)Nc3ccc(Cl)c(Cl)c3)ccc2n1	IC50	'='	1.445	nM	8.84	False	A	Cn1cc2cc(C(=O)Nc3ccc(Cl)c(Cl)c3)ccc2n1	-1.76939	3.57832	0.295414	0.680772	0.589671	0.820254	-0.582815	1.03118
CHEMBL3319258		0	O=C(Nc1ccc(Cl)c(Cl)c1)c1ccc2cn[nH]c2c1	IC50	'='	3310	nM	5.48	False	A	O=C(Nc1ccc(Cl)c(Cl)c1)c1ccc2cn[nH]c2c1	-1.80399	3.73972	-0.150309	0.803113	0.614599	0.81356	-0.569194	1.06938
CHEMBL3319268		0	O=C(Nc1ccc(Cl)c(Cl)c1)c1ccc2[nH]ccc2c1	IC50	'='	1300	nM	5.89	False	A	O=C(Nc1ccc(Cl)c(Cl)c1)c1ccc2[nH]ccc2c1	-1.86644	3.75179	0.194394	0.573483	0.499923	0.642689	-0.657242	0.99085
CHEMBL332164		0	Cc1ccc2c(c1)C=C(C(=O)Cl)C(=O)C2	IC50	'='	28.84	nM	7.54	False	A	Cc1ccc2c(c1)C=C(C(=O)Cl)C(=O)C2	-3.32106	1.62195	-0.128838	0.206635	0.181529	0.741261	0.514787	0.069958
CHEMBL332223		0	CCOC(=O)C1=Cc2ccccc2CC1=O	IC50	'='	229.09	nM	6.64	False	A	CCOC(=O)C1=Cc2ccccc2CC1=O	-2.97112	1.19163	-0.052595	0.272315	0.505183	-0.173706	0.567954	0.137899
CHEMBL3330328		0	C[C@@]1(N)C[C@H]1c1ccccc1.Cl	IC50	'='	170	nM	6.77	False	A	CC1(N)CC1c1ccccc1.Cl	-3.47938	1.08584	-0.881885	-0.455496	0.233147	0.079368	-0.654487	1.29434
CHEMBL3330329		0	CC[C@@]1(N)C[C@@H]1c1ccccc1.Cl	IC50	'='	1920	nM	5.72	False	A	CCC1(N)CC1c1ccccc1.Cl	-3.28683	0.872849	-0.712291	-0.312676	0.274967	-0.229665	-0.671889	1.29426
CHEMBL3330330		0	CCC[C@@]1(N)C[C@H]1c1ccccc1.Cl	IC50	'='	527	nM	6.28	False	A	CCCC1(N)CC1c1ccccc1.Cl	-3.09624	0.682387	-0.552856	-0.192222	0.305853	-0.485884	-0.690116	1.29702
CHEMBL3330331		0	Cl.N[C@@]1(c2ccccc2)C[C@H]1c1ccccc1	IC50	'='	82.8	nM	7.08	False	A	Cl.NC1(c2ccccc2)CC1c1ccccc1	-2.36327	2.54999	-0.357472	-0.422987	0.368085	-0.039158	-0.605808	1.86819
CHEMBL3330332		0	Cl.N[C@]1(Cc2ccccc2)C[C@@H]1c1ccccc1	IC50	'='	3510	nM	5.46	False	A	Cl.NC1(Cc2ccccc2)CC1c1ccccc1	-2.17198	2.34885	-0.200974	-0.323169	0.398425	-0.288585	-0.635614	1.86145
CHEMBL3330333		0	Cl.N[C@]1(Cc2ccc3ccccc3c2)C[C@H]1c1ccccc1	IC50	'='	1300	nM	5.89	False	A	Cl.NC1(Cc2ccc3ccccc3c2)CC1c1ccccc1	-1.28366	3.42049	0.189984	-0.570198	0.406818	-0.124239	-0.681966	2.15508
CHEMBL3330334		0	Cl.N[C@]1(CCc2ccccc2)C[C@H]1c1ccccc1	IC50	'='	21.4	nM	7.67	False	A	Cl.NC1(CCc2ccccc2)CC1c1ccccc1	-1.98203	2.16348	-0.050784	-0.234682	0.421431	-0.504437	-0.66397	1.85743
CHEMBL3330335		0	C[C@]1(N)C[C@@H]1c1ccccc1.Cl	IC50	'='	1280	nM	5.89	False	A	CC1(N)CC1c1ccccc1.Cl	-3.47938	1.08584	-0.881885	-0.455496	0.233147	0.079368	-0.654487	1.29434
CHEMBL3330336		0	CC[C@@]1(N)C[C@H]1c1ccccc1.Cl	IC50	'='	6800	nM	5.17	False	A	CCC1(N)CC1c1ccccc1.Cl	-3.28683	0.872849	-0.712291	-0.312676	0.274967	-0.229665	-0.671889	1.29426
CHEMBL3330337		0	Cl.N[C@]1(c2ccccc2)C[C@H]1c1ccccc1	IC50	'='	235	nM	6.63	False	A	Cl.NC1(c2ccccc2)CC1c1ccccc1	-2.36327	2.54999	-0.357472	-0.422987	0.368085	-0.039158	-0.605808	1.86819
CHEMBL3330338		0	Cl.N[C@]1(Cc2ccccc2)C[C@H]1c1ccccc1	IC50	'='	2590	nM	5.59	False	A	Cl.NC1(Cc2ccccc2)CC1c1ccccc1	-2.17198	2.34885	-0.200974	-0.323169	0.398425	-0.288585	-0.635614	1.86145
CHEMBL3330339		0	C[C@]1(N)C[C@@H]1c1ccccc1.O=C(O)C(F)(F)F	IC50	'='	70	nM	7.16	False	A	CC1(N)CC1c1ccccc1.O=C(O)C(F)(F)F	-2.30919	0.890227	-1.67907	0.420914	-0.848174	0.570666	-0.284571	1.03132
CHEMBL3330340		0	CC[C@]1(N)C[C@@H]1c1ccccc1.Cl	IC50	'='	1430	nM	5.84	False	A	CCC1(N)CC1c1ccccc1.Cl	-3.28683	0.872849	-0.712291	-0.312676	0.274967	-0.229665	-0.671889	1.29426
CHEMBL3330341		0	Cl.N[C@@]1(c2ccccc2)C[C@@H]1c1ccccc1	IC50	'='	94	nM	7.03	False	A	Cl.NC1(c2ccccc2)CC1c1ccccc1	-2.36327	2.54999	-0.357472	-0.422987	0.368085	-0.039158	-0.605808	1.86819
CHEMBL3330342		0	Cl.N[C@@]1(Cc2ccccc2)C[C@@H]1c1ccccc1	IC50	'='	8310	nM	5.08	False	A	Cl.NC1(Cc2ccccc2)CC1c1ccccc1	-2.17198	2.34885	-0.200974	-0.323169	0.398425	-0.288585	-0.635614	1.86145
CHEMBL333180		0	CCOC(=O)C1=Cc2cc(Br)ccc2CC1=O	IC50	'='	208.93	nM	6.68	False	A	CCOC(=O)C1=Cc2cc(Br)ccc2CC1=O	-2.80302	1.30317	0.063317	0.634874	0.159374	0.112958	0.550175	0.064863
CHEMBL3360732		0	Cc1ccc2oc(=O)c(-c3ccc([N+](=O)[O-])cc3)cc2c1	IC50	'='	4180	nM	5.38	False	A	Cc1ccc2oc(=O)c(-c3ccc([N+](=O)[O-])cc3)cc2c1	-1.64937	2.91204	0.238574	0.316918	0.560208	0.501446	0.777049	0.3033
CHEMBL3394489		0	O=C(CBr)N1N=C(c2ccc(F)cc2)CC1c1ccccc1O	IC50	'='	6000	nM	5.22	False	A	O=C(CBr)N1N=C(c2ccc(F)cc2)CC1c1ccccc1O	-1.39046	2.72167	0.278833	0.421939	0.177004	0.741167	-0.345786	0.15829
CHEMBL3394490		0	Cc1ccc(C2=NN(C(=O)CBr)C(c3cc(Cl)ccc3O)C2)cc1	IC50	'='	5220	nM	5.28	False	A	Cc1ccc(C2=NN(C(=O)CBr)C(c3cc(Cl)ccc3O)C2)cc1	-1.19628	2.62739	0.655325	0.299831	0.214949	0.7561	-0.469143	0.062587
CHEMBL3394493		0	O=C(CN1CCCCC1)N1N=C(c2ccccc2)CC1c1ccccc1O	IC50	'='	9510	nM	5.02	False	A	O=C(CN1CCCCC1)N1N=C(c2ccccc2)CC1c1ccccc1O	-0.468624	1.97438	1.02178	-0.261554	0.891689	0.310096	-0.529575	0.197994
CHEMBL3394494		0	O=C(CN1CCCCC1)N1N=C(c2ccc(F)cc2)CC1c1ccccc1O	IC50	'='	8020	nM	5.1	False	A	O=C(CN1CCCCC1)N1N=C(c2ccc(F)cc2)CC1c1ccccc1O	-0.376578	2.01088	0.978715	0.043601	0.590244	0.460371	-0.583402	0.149257
CHEMBL3394495		0	O=C(CN1CCCCC1)N1N=C(c2ccc(Cl)cc2)CC1c1ccccc1O	IC50	'='	7250	nM	5.14	False	A	O=C(CN1CCCCC1)N1N=C(c2ccc(Cl)cc2)CC1c1ccccc1O	-0.361414	2.03494	1.12705	0.022122	0.613445	0.484252	-0.604818	0.125269
CHEMBL3394496		0	COc1ccc(C2=NN(C(=O)CN3CCCCC3)C(c3cc(Cl)ccc3O)C2)cc1	IC50	'='	9650	nM	5.01	False	A	COc1ccc(C2=NN(C(=O)CN3CCCCC3)C(c3cc(Cl)ccc3O)C2)cc1	0.049336	1.8608	1.17298	0.137881	0.524121	0.343973	-0.561475	0.098899
CHEMBL3394498		0	O=C(CN1CCCCC1)N1N=C(c2ccc(F)cc2)CC1c1cc(Cl)ccc1O	IC50	'='	3720	nM	5.43	False	A	O=C(CN1CCCCC1)N1N=C(c2ccc(F)cc2)CC1c1cc(Cl)ccc1O	-0.269449	2.07276	1.08413	0.327378	0.312405	0.634381	-0.658886	0.07777
CHEMBL3394499		0	O=C(CN1CCCCC1)N1N=C(c2ccc(Cl)cc2)CC1c1cc(Cl)ccc1O	IC50	'='	6010	nM	5.22	False	A	O=C(CN1CCCCC1)N1N=C(c2ccc(Cl)cc2)CC1c1cc(Cl)ccc1O	-0.254285	2.09682	1.23246	0.305899	0.335606	0.658262	-0.680302	0.053782
CHEMBL3394516		0	O=C(CN1CCNCC1)N1N=C(c2ccc(F)cc2)CC1c1cc(Cl)ccc1O	IC50	'='	2400	nM	5.62	False	A	O=C(CN1CCNCC1)N1N=C(c2ccc(F)cc2)CC1c1cc(Cl)ccc1O	-0.114401	2.04095	0.46611	0.443218	0.540972	0.755558	-0.676856	0.191578
CHEMBL3394520		0	CC1=NN(C(=O)CN2CCCCC2)C(c2cc(Br)cc(Br)c2O)C1	IC50	'='	7800	nM	5.11	False	A	CC1=NN(C(=O)CN2CCCCC2)C(c2cc(Br)cc(Br)c2O)C1	-1.32431	0.731205	0.456391	0.359359	0.252839	0.841346	-0.487464	-0.287172
CHEMBL3394521		0	CC1=NN(C(=O)CN2CCC(=O)CC2)C(c2cc(Br)cc(Br)c2O)C1	IC50	'='	8380	nM	5.08	False	A	CC1=NN(C(=O)CN2CCC(=O)CC2)C(c2cc(Br)cc(Br)c2O)C1	-1.06891	0.813158	0.049756	0.541911	0.264643	0.970938	0.037259	-0.303007
CHEMBL3394522		0	CC1=NN(C(=O)CN2CCNCC2)C(c2cc(Br)cc(Br)c2O)C1	IC50	'='	2000	nM	5.7	False	A	CC1=NN(C(=O)CN2CCNCC2)C(c2cc(Br)cc(Br)c2O)C1	-1.1664	0.701746	-0.171497	0.48156	0.47664	0.964998	-0.506499	-0.174267
CHEMBL3398522		0	COc1ccc(-c2c(Cl)c3cc(C#N)c(C#N)cc3n2C)cc1	IC50	'='	129	nM	6.89	False	A	COc1ccc(-c2c(Cl)c3cc(C#N)c(C#N)cc3n2C)cc1	-1.52497	3.61529	0.725738	0.341907	0.711586	0.721856	-0.542508	1.07861
CHEMBL3398524		0	Cn1c(-c2cccs2)c(Cl)c2cc(C#N)c(C#N)cc21	IC50	'='	35	nM	7.46	False	A	Cn1c(-c2cccs2)c(Cl)c2cc(C#N)c(C#N)cc21	-2.18933	3.57775	0.385928	0.414048	0.706473	1.22867	-0.308232	1.11051
CHEMBL3398525		0	N#Cc1cc2c(Br)c(-c3ccccc3)n(O)c2cc1C#N	IC50	'='	3480	nM	5.46	False	A	N#Cc1cc2c(Br)c(-c3ccccc3)n(O)c2cc1C#N	-1.67355	4.12933	0.121669	0.313227	0.59218	0.993718	-0.506496	0.790743
CHEMBL3398526		0	COc1ccc(-c2c(Br)c3cc(C#N)c(C#N)cc3n2O)cc1	IC50	'='	726	nM	6.14	False	A	COc1ccc(-c2c(Br)c3cc(C#N)c(C#N)cc3n2O)cc1	-1.25394	3.82568	0.187907	0.457172	0.522013	0.677554	-0.494794	0.7135
CHEMBL3398527		0	Cc1ccc(-c2c(Br)c3cc(C#N)c(C#N)cc3n2O)cc1	IC50	'='	2190	nM	5.66	False	A	Cc1ccc(-c2c(Br)c3cc(C#N)c(C#N)cc3n2O)cc1	-1.49158	3.95161	0.356134	0.190136	0.615589	0.926291	-0.640319	0.692287
CHEMBL3398529		0	N#Cc1cc2[nH]c(-c3ccccc3)c(Cl)c2cc1C#N	IC50	'='	121	nM	6.92	False	A	N#Cc1cc2[nH]c(-c3ccccc3)c(Cl)c2cc1C#N	-1.994	4.07575	0.281616	0.290132	0.820253	1.02695	-0.544799	1.18575
CHEMBL3398530		0	COc1ccc(-c2[nH]c3cc(C#N)c(C#N)cc3c2Cl)cc1	IC50	'='	4	nM	8.4	False	A	COc1ccc(-c2[nH]c3cc(C#N)c(C#N)cc3c2Cl)cc1	-1.57353	3.76571	0.34099	0.44681	0.73821	0.710176	-0.527897	1.10149
CHEMBL3398531		0	Cc1ccc(-c2[nH]c3cc(C#N)c(C#N)cc3c2Cl)cc1	IC50	'='	14	nM	7.85	False	A	Cc1ccc(-c2[nH]c3cc(C#N)c(C#N)cc3c2Cl)cc1	-1.81182	3.89457	0.512336	0.170551	0.836952	0.962327	-0.676718	1.08282
CHEMBL3398532		0	N#Cc1cc2[nH]c(-c3cccs3)c(Cl)c2cc1C#N	IC50	'='	118	nM	6.93	False	A	N#Cc1cc2[nH]c(-c3cccs3)c(Cl)c2cc1C#N	-2.2382	3.7797	-0.020208	0.5532	0.707109	1.27759	-0.261523	1.15035
CHEMBL3398533		0	Cn1c(-c2ccccc2)c(Cl)c2cc(C#N)c(C#N)cc21	IC50	'='	142	nM	6.85	False	A	Cn1c(-c2ccccc2)c(Cl)c2cc(C#N)c(C#N)cc21	-1.94477	3.8993	0.673253	0.182789	0.799602	1.00519	-0.569103	1.15345
CHEMBL3398534		0	N#Cc1ccc(OC/C=C/c2ccccc2)cc1C#N	IC50	'='	399	nM	6.4	False	A	N#Cc1ccc(OCC=Cc2ccccc2)cc1C#N	-2.04927	2.84527	0.600309	0.539563	1.04431	-0.292	-0.141737	0.909704
CHEMBL340590		0	O=C(Cl)C1=Cc2cc(Cl)ccc2CC1=O	IC50	'='	30.2	nM	7.52	False	A	O=C(Cl)C1=Cc2cc(Cl)ccc2CC1=O	-3.39361	1.94555	-0.351492	0.793914	-0.267202	1.11611	0.690684	0.096416
CHEMBL3407581		0	C#CCN(C)Cc1cc2cc(OCCCC3CCN(Cc4ccccc4C)CC3)ccc2n1C	IC50	'='	6.3	nM	8.2	False	A	C#CCN(C)Cc1cc2cc(OCCCC3CCN(Cc4ccccc4C)CC3)ccc2n1C	0.679486	1.84289	3.20544	0.078607	0.911469	-0.511982	-1.42303	0.86443
CHEMBL3407582		0	C#CCN(C)Cc1cc2cc(OCCCC3CCN(Cc4ccc(OC(=O)N(C)C)c5ncccc45)CC3)ccc2n1C	IC50	'='	257.6	nM	6.59	False	A	C#CCN(C)Cc1cc2cc(OCCCC3CCN(Cc4ccc(OC(=O)N(C)C)c5ncccc45)CC3)ccc2n1C	2.66713	2.24337	3.34281	0.446857	1.11975	-0.11541	-1.09107	1.03594
CHEMBL3407583		0	C#CCN(C)Cc1cc2cc(OCCCC3CCN(Cc4ccccc4)CC3)ccc2[nH]1	IC50	'='	9100	nM	5.04	False	A	C#CCN(C)Cc1cc2cc(OCCCC3CCN(Cc4ccccc4)CC3)ccc2[nH]1	0.448618	1.97938	2.67699	0.167302	1.02146	-0.657812	-1.37925	0.914455
CHEMBL3407586		0	CCOC(=O)c1cc2cc(OCCCC3CCN(Cc4ccccc4)CC3)ccc2[nH]1	IC50	'='	876.6	nM	6.06	False	A	CCOC(=O)c1cc2cc(OCCCC3CCN(Cc4ccccc4)CC3)ccc2[nH]1	0.413436	1.99798	2.12618	0.250412	0.834294	-0.844754	-0.859953	0.785979
CHEMBL3407587		0	OCc1cc2cc(OCCCC3CCN(Cc4ccccc4)CC3)ccc2[nH]1	IC50	'='	9100	nM	5.04	False	A	OCc1cc2cc(OCCCC3CCN(Cc4ccccc4)CC3)ccc2[nH]1	-0.064863	2.06719	1.53381	-0.196063	0.821071	-0.749098	-1.25488	1.11925
CHEMBL3408841		0	CCOc1nc(NC(=O)C(C)(C)NC(=O)c2ccc3c(C4CCCC4)c(-c4ccc(F)cn4)n(C)c3c2)ccc1/C=C/C(=O)O	IC50	'='	1300	nM	5.89	False	A	CCOc1nc(NC(=O)C(C)(C)NC(=O)c2ccc3c(C4CCCC4)c(-c4ccc(F)cn4)n(C)c3c2)ccc1C=CC(=O)O	3.49665	2.2145	1.89219	0.787085	1.04448	0.323893	-0.353809	0.715399
CHEMBL3415611		0	C#CCNCC(=C)c1cccc(OCc2cccc(F)c2)c1.O=C(O)C(=O)O	IC50	'='	1.9	nM	8.72	False	A	C#CCNCC(=C)c1cccc(OCc2cccc(F)c2)c1.O=C(O)C(=O)O	0.035133	1.69171	-0.814981	0.925407	0.021667	-1.1602	0.606494	1.71372
CHEMBL3415613		0	C#CCN(C)CC(=C)c1cccc(COc2ccccc2)c1.O=C(O)C(=O)O	IC50	'='	20	nM	7.7	False	A	C#CCN(C)CC(=C)c1cccc(COc2ccccc2)c1.O=C(O)C(=O)O	-0.036134	1.5757	-0.39523	0.524315	0.268868	-1.21487	0.69755	1.76772
CHEMBL3415614		0	C#CCN(C)CC(=C)c1ccc(COc2ccccc2)cc1.O=C(O)C(=O)O	IC50	'='	50	nM	7.3	False	A	C#CCN(C)CC(=C)c1ccc(COc2ccccc2)cc1.O=C(O)C(=O)O	-0.036134	1.5757	-0.39523	0.524315	0.268868	-1.21487	0.69755	1.76772
CHEMBL3415615		0	C#CCN(C)CC(=C)c1cccc(CNc2ccccc2)c1.O=C(O)C(=O)O	IC50	'='	7.4	nM	8.13	False	A	C#CCN(C)CC(=C)c1cccc(CNc2ccccc2)c1.O=C(O)C(=O)O	0.099044	1.52216	-0.551	0.545328	0.569811	-1.11385	0.431615	1.78372
CHEMBL3415616		0	C#CCN(C)CC(=C)c1ccc(CNc2ccccc2)cc1.O=C(O)C(=O)O	IC50	'='	801	nM	6.1	False	A	C#CCN(C)CC(=C)c1ccc(CNc2ccccc2)cc1.O=C(O)C(=O)O	0.099044	1.52216	-0.551	0.545328	0.569811	-1.11385	0.431615	1.78372
CHEMBL3415617		0	C#CCN(C)CC(=C)c1cccc(OCc2cccc(F)c2)c1.O=C(O)C(=O)O	IC50	'='	50	nM	7.3	False	A	C#CCN(C)CC(=C)c1cccc(OCc2cccc(F)c2)c1.O=C(O)C(=O)O	0.053555	1.60307	-0.47338	0.822887	-0.027933	-1.05861	0.659952	1.7331
CHEMBL3415779		0	C#CCN(C)CC(=C)c1cccc(OCc2ccc(F)cc2)c1.O=C(O)C(=O)O	IC50	'='	13	nM	7.89	False	A	C#CCN(C)CC(=C)c1cccc(OCc2ccc(F)cc2)c1.O=C(O)C(=O)O	0.053555	1.60307	-0.47338	0.822887	-0.027933	-1.05861	0.659952	1.7331
CHEMBL3415780		0	C#CCN(C)CC(=C)c1cccc(OCc2cccc(OC)c2)c1.O=C(O)C(=O)O	IC50	'='	6.6	nM	8.18	False	A	C#CCN(C)CC(=C)c1cccc(OCc2cccc(OC)c2)c1.O=C(O)C(=O)O	0.344913	1.40373	-0.360385	0.60743	0.171438	-1.3208	0.739952	1.72718
CHEMBL3415781		0	C#CCN(C)CC(=C)c1cccc(OCc2ccc(OC)cc2)c1.O=C(O)C(=O)O	IC50	'='	50	nM	7.3	False	A	C#CCN(C)CC(=C)c1cccc(OCc2ccc(OC)cc2)c1.O=C(O)C(=O)O	0.344913	1.40373	-0.360385	0.60743	0.171438	-1.3208	0.739952	1.72718
CHEMBL3415782		0	C#CCN(C)CC(=C)c1cccc(COc2cccc(F)c2)c1.O=C(O)C(=O)O	IC50	'='	14	nM	7.85	False	A	C#CCN(C)CC(=C)c1cccc(COc2cccc(F)c2)c1.O=C(O)C(=O)O	0.053555	1.60307	-0.47338	0.822887	-0.027933	-1.05861	0.659952	1.7331
CHEMBL3415783		0	C#CCN(C)CC(=C)c1cccc(COc2ccc(F)cc2)c1.O=C(O)C(=O)O	IC50	'='	1.4	nM	8.85	False	A	C#CCN(C)CC(=C)c1cccc(COc2ccc(F)cc2)c1.O=C(O)C(=O)O	0.053555	1.60307	-0.47338	0.822887	-0.027933	-1.05861	0.659952	1.7331
CHEMBL3415784		0	C#CCN(C)CC(=C)c1cccc(COc2cccc(OC)c2)c1.O=C(O)C(=O)O	IC50	'='	20	nM	7.7	False	A	C#CCN(C)CC(=C)c1cccc(COc2cccc(OC)c2)c1.O=C(O)C(=O)O	0.344913	1.40373	-0.360385	0.60743	0.171438	-1.3208	0.739952	1.72718
CHEMBL3415785		0	C#CCN(C)CC(=C)c1cccc(COc2ccc(OC)cc2)c1.O=C(O)C(=O)O	IC50	'='	9	nM	8.05	False	A	C#CCN(C)CC(=C)c1cccc(COc2ccc(OC)cc2)c1.O=C(O)C(=O)O	0.344913	1.40373	-0.360385	0.60743	0.171438	-1.3208	0.739952	1.72718
CHEMBL3415786		0	C#CCNCC(=C)c1cccc(COc2ccccc2)c1.O=C(O)C(=O)O	IC50	'='	6.3	nM	8.2	False	A	C#CCNCC(=C)c1cccc(COc2ccccc2)c1.O=C(O)C(=O)O	-0.054259	1.66289	-0.733371	0.619915	0.325761	-1.32099	0.639715	1.74942
CHEMBL3415788		0	C#CCN(C)CC(=C)CCc1ccccc1.O=C(O)C(=O)O	IC50	'='	140	nM	6.85	False	A	C#CCN(C)CC(=C)CCc1ccccc1.O=C(O)C(=O)O	-1.3077	0.273703	-0.778832	0.662148	0.314648	-1.29888	0.721965	1.35576
CHEMBL3415789		0	C#CCN(C)CC(=C)Cc1ccc(F)c(F)c1.O=C(O)C(=O)O	IC50	'='	34	nM	7.47	False	A	C#CCN(C)CC(=C)Cc1ccc(F)c(F)c1.O=C(O)C(=O)O	-1.31306	0.509095	-1.12994	1.27586	-0.372348	-0.780081	0.714119	1.27643
CHEMBL3415792		0	C#CCN(C)CC(=C)c1cccc(Cl)c1.O=C(O)C(=O)O	IC50	'='	30	nM	7.52	False	A	C#CCN(C)CC(=C)c1cccc(Cl)c1.O=C(O)C(=O)O	-1.59803	0.645022	-1.13077	0.862367	-0.057376	-0.715301	0.803765	1.30618
CHEMBL3415793		0	C#CCN(C)CC(=C)c1ccc(Cl)cc1.O=C(O)C(=O)O	IC50	'='	3.9	nM	8.41	False	A	C#CCN(C)CC(=C)c1ccc(Cl)cc1.O=C(O)C(=O)O	-1.59803	0.645022	-1.13077	0.862367	-0.057376	-0.715301	0.803765	1.30618
CHEMBL3415795		0	C#CCN(C)CC(=C)c1ccc(Br)cc1.Cl	IC50	'='	0.85	nM	9.07	False	A	C#CCN(C)CC(=C)c1ccc(Br)cc1.Cl	-3.098	1.02571	-0.053577	0.773636	0.145512	-0.465142	0.040161	1.41818
CHEMBL3415797		0	C#CCN(C)CC(=C)c1cccc(F)c1.O=C(O)C(=O)O	IC50	'='	7.6	nM	8.12	False	A	C#CCN(C)CC(=C)c1cccc(F)c1.O=C(O)C(=O)O	-1.59087	0.627051	-1.19964	0.909217	-0.106438	-0.753245	0.788274	1.28974
CHEMBL3415798		0	C#CCN(C)CC(=C)c1ccc(F)cc1.Cl	IC50	'='	3.7	nM	8.43	False	A	C#CCN(C)CC(=C)c1ccc(F)cc1.Cl	-3.13828	1.00012	-0.161546	0.826124	0.088185	-0.543165	0.013688	1.39453
CHEMBL3415800		0	C#CCN(C)CC(=C)c1cccc(OC)c1.O=C(O)C(=O)O	IC50	'='	65	nM	7.19	False	A	C#CCN(C)CC(=C)c1cccc(OC)c1.O=C(O)C(=O)O	-1.29917	0.401914	-1.05833	0.680073	0.131651	-1.0755	0.853108	1.28559
CHEMBL3415801		0	C#CCN(C)CC(=C)c1ccc(OC)cc1.Cl	IC50	'='	370	nM	6.43	False	A	C#CCN(C)CC(=C)c1ccc(OC)cc1.Cl	-2.84361	0.751559	-0.027578	0.618172	0.314376	-0.887695	0.081936	1.37505
CHEMBL3415802		0	C#CCN(C)CC(=C)c1cccc(OCc2ccccc2)c1.O=C(O)C(=O)O	IC50	'='	6	nM	8.22	False	A	C#CCN(C)CC(=C)c1cccc(OCc2ccccc2)c1.O=C(O)C(=O)O	-0.036134	1.5757	-0.39523	0.524315	0.268868	-1.21487	0.69755	1.76772
CHEMBL3415804		0	C#CCN(C)CC(=C)c1ccoc1.O=C(O)C(=O)O	IC50	'='	0.72	nM	9.14	False	A	C#CCN(C)CC(=C)c1ccoc1.O=C(O)C(=O)O	-1.87513	0.132853	-1.46376	0.85312	0.057831	-0.916826	1.05804	1.2041
CHEMBL3415805		0	C#CCN(C)CC(=C)c1cccs1.Cl	IC50	'='	3.4	nM	8.47	False	A	C#CCN(C)CC(=C)c1cccs1.Cl	-3.46903	0.517501	-0.2796	0.69823	0.394178	-0.669597	0.23728	1.35095
CHEMBL3415807		0	C#CCNCC(=C)c1ccccc1.Cl	IC50	'='	1500	nM	5.82	False	A	C#CCNCC(=C)c1ccccc1.Cl	-3.25855	1.08205	-0.345191	0.585448	0.527672	-0.879232	-0.024589	1.46749
CHEMBL3415810		0	C#CCN(C)CC(=C)c1ccccc1.Cl	IC50	'='	60	nM	7.22	False	A	C#CCN(C)CC(=C)c1ccccc1.Cl	-3.23197	0.962778	-0.032939	0.457524	0.458069	-0.74464	0.015357	1.44714
CHEMBL3415815		0	C#CCN(C)CC(=C)c1ccc(C)c(C)c1.O=C(O)C(=O)O	IC50	'='	18	nM	7.75	False	A	C#CCN(C)CC(=C)c1ccc(C)c(C)c1.O=C(O)C(=O)O	-1.37549	0.37505	-0.862859	0.31171	0.235215	-0.804672	0.68849	1.26047
CHEMBL3415816		0	C#CCN(C)CC(=C)c1ccc(F)c(F)c1.O=C(O)C(=O)O	IC50	'='	2.3	nM	8.64	False	A	C#CCN(C)CC(=C)c1ccc(F)c(F)c1.O=C(O)C(=O)O	-1.49994	0.674391	-1.30539	1.24998	-0.441915	-0.571956	0.769539	1.25783
CHEMBL3415817		0	C#CCN(C)CC(=C)c1ccc(Cl)c(Cl)c1.O=C(O)C(=O)O	IC50	'='	1	nM	9	False	A	C#CCN(C)CC(=C)c1ccc(Cl)c(Cl)c1.O=C(O)C(=O)O	-1.51425	0.710333	-1.16764	1.15628	-0.343791	-0.496067	0.800523	1.29071
CHEMBL3415818		0	C#CCN(C)CC(=C)c1ccc(F)c(C)c1.O=C(O)C(=O)O	IC50	'='	17	nM	7.77	False	A	C#CCN(C)CC(=C)c1ccc(F)c(C)c1.O=C(O)C(=O)O	-1.4384	0.517822	-1.07502	0.761367	-0.090515	-0.692532	0.720837	1.25724
CHEMBL3415819		0	C#CCN(C)CC(=C)c1ccc(Cl)c(C)c1.O=C(O)C(=O)O	IC50	'='	4.1	nM	8.39	False	A	C#CCN(C)CC(=C)c1ccc(Cl)c(C)c1.O=C(O)C(=O)O	-1.44517	0.534038	-1.00837	0.716256	-0.043942	-0.656907	0.734864	1.27282
CHEMBL3415820		0	C#CCN(C)CC(=C)c1ccc(F)c(Cl)c1.O=C(O)C(=O)O	IC50	'='	6.3	nM	8.2	False	A	C#CCN(C)CC(=C)c1ccc(F)c(Cl)c1.O=C(O)C(=O)O	-1.5071	0.692362	-1.23652	1.20313	-0.392853	-0.534011	0.785031	1.27428
CHEMBL3416425		0	Cl.NC1CC1c1ccc(NC(=O)c2ccccc2)cc1	IC50	'='	31	nM	7.51	False	A	Cl.NC1CC1c1ccc(NC(=O)c2ccccc2)cc1	-1.5781	2.33694	-0.690856	0.028043	0.480189	-0.041418	-0.357702	1.64703
CHEMBL3416426		0	Cl.N[C@H]1C[C@@H]1c1ccc(NC(=O)c2ccccc2)cc1	IC50	'='	39	nM	7.41	False	A	Cl.NC1CC1c1ccc(NC(=O)c2ccccc2)cc1	-1.5781	2.33694	-0.690856	0.028043	0.480189	-0.041418	-0.357702	1.64703
CHEMBL3416427		0	Cl.N[C@@H]1C[C@H]1c1ccc(NC(=O)c2ccccc2)cc1	IC50	'='	24	nM	7.62	False	A	Cl.NC1CC1c1ccc(NC(=O)c2ccccc2)cc1	-1.5781	2.33694	-0.690856	0.028043	0.480189	-0.041418	-0.357702	1.64703
CHEMBL3416428		0	Cl.N[C@H]1C[C@@H]1c1cccc(NC(=O)c2ccccc2)c1	IC50	'='	1370	nM	5.86	False	A	Cl.NC1CC1c1cccc(NC(=O)c2ccccc2)c1	-1.5781	2.33694	-0.690856	0.028043	0.480189	-0.041418	-0.357702	1.64703
CHEMBL3416429		0	Cl.N[C@@H]1C[C@H]1c1cccc(NC(=O)c2ccccc2)c1	IC50	'='	1540	nM	5.81	False	A	Cl.NC1CC1c1cccc(NC(=O)c2ccccc2)c1	-1.5781	2.33694	-0.690856	0.028043	0.480189	-0.041418	-0.357702	1.64703
CHEMBL3416431		0	Cl.N[C@@H]1C[C@@H]1c1ccc(NC(=O)c2ccccc2)cc1	IC50	'='	37	nM	7.43	False	A	Cl.NC1CC1c1ccc(NC(=O)c2ccccc2)cc1	-1.5781	2.33694	-0.690856	0.028043	0.480189	-0.041418	-0.357702	1.64703
CHEMBL3416432		0	Cl.N[C@H]1C[C@H]1c1ccc(NC(=O)c2ccccc2)cc1	IC50	'='	25	nM	7.6	False	A	Cl.NC1CC1c1ccc(NC(=O)c2ccccc2)cc1	-1.5781	2.33694	-0.690856	0.028043	0.480189	-0.041418	-0.357702	1.64703
CHEMBL3416433		0	Cl.N[C@@H]1C[C@@H]1c1cccc(NC(=O)c2ccccc2)c1	IC50	'='	650	nM	6.19	False	A	Cl.NC1CC1c1cccc(NC(=O)c2ccccc2)c1	-1.5781	2.33694	-0.690856	0.028043	0.480189	-0.041418	-0.357702	1.64703
CHEMBL3416434		0	Cl.N[C@H]1C[C@H]1c1cccc(NC(=O)c2ccccc2)c1	IC50	'='	70	nM	7.16	False	A	Cl.NC1CC1c1cccc(NC(=O)c2ccccc2)c1	-1.5781	2.33694	-0.690856	0.028043	0.480189	-0.041418	-0.357702	1.64703
CHEMBL3417303		0	O=c1ccc2ccc(OCCCCCCN3CCN(CCCNc4c5c(nc6ccccc46)CCCC5)CC3)cc2o1	IC50	'='	6050	nM	5.22	False	A	O=c1ccc2ccc(OCCCCCCN3CCN(CCCNc4c5c(nc6ccccc46)CCCC5)CC3)cc2o1	2.64941	1.53645	3.17904	0.272596	0.927945	-0.155475	-0.882613	0.728099
CHEMBL3417308		0	O=c1ccc2ccc(OCCCCCCN3CCN(CCNc4c5c(nc6ccccc46)CCCC5)CC3)cc2o1	IC50	'='	6020	nM	5.22	False	A	O=c1ccc2ccc(OCCCCCCN3CCN(CCNc4c5c(nc6ccccc46)CCCC5)CC3)cc2o1	2.44347	1.64986	3.02918	0.228658	0.921614	-0.062181	-0.845615	0.712057
CHEMBL3417309		0	O=c1ccc2ccc(OCCCCCN3CCN(CCNc4c5c(nc6ccccc46)CCCC5)CC3)cc2o1	IC50	'='	9180	nM	5.04	False	A	O=c1ccc2ccc(OCCCCCN3CCN(CCNc4c5c(nc6ccccc46)CCCC5)CC3)cc2o1	2.23654	1.75126	2.81296	0.166943	0.92931	0.04459	-0.782255	0.727913
CHEMBL3421672		0	Cl.N[C@H]1C[C@@H]1c1ccc(NC(=O)[C@H](Cc2ccccc2)NC(=O)OCc2ccccc2)cc1	IC50	'='	110	nM	6.96	False	A	Cl.NC1CC1c1ccc(NC(=O)C(Cc2ccccc2)NC(=O)OCc2ccccc2)cc1	1.2182	2.72135	-0.003842	0.516912	0.673013	-0.676021	-0.288803	1.82838
CHEMBL3421673		0	Cl.N[C@@H]1C[C@H]1c1ccc(NC(=O)[C@H](Cc2ccccc2)NC(=O)OCc2ccccc2)cc1	IC50	'='	140	nM	6.85	False	A	Cl.NC1CC1c1ccc(NC(=O)C(Cc2ccccc2)NC(=O)OCc2ccccc2)cc1	1.2182	2.72135	-0.003842	0.516912	0.673013	-0.676021	-0.288803	1.82838
CHEMBL3421674		0	Cl.N[C@H]1C[C@@H]1c1ccc(NC(=O)[C@@H](Cc2ccccc2)NC(=O)OCc2ccccc2)cc1	IC50	'='	200	nM	6.7	False	A	Cl.NC1CC1c1ccc(NC(=O)C(Cc2ccccc2)NC(=O)OCc2ccccc2)cc1	1.2182	2.72135	-0.003842	0.516912	0.673013	-0.676021	-0.288803	1.82838
CHEMBL3421675		0	Cl.N[C@@H]1C[C@H]1c1ccc(NC(=O)[C@@H](Cc2ccccc2)NC(=O)OCc2ccccc2)cc1	IC50	'='	220	nM	6.66	False	A	Cl.NC1CC1c1ccc(NC(=O)C(Cc2ccccc2)NC(=O)OCc2ccccc2)cc1	1.2182	2.72135	-0.003842	0.516912	0.673013	-0.676021	-0.288803	1.82838
CHEMBL342357		0	O=C1NC(=O)c2cc(OCc3ccccc3)ccc21	IC50	'='	4170	nM	5.38	False	A	O=C1NC(=O)c2cc(OCc3ccccc3)ccc21	-2.02929	2.78563	-0.10685	0.246029	0.642863	0.014758	0.159313	0.728849
CHEMBL346766		0	C/N=C1/CCc2c1n(C)c1ccccc21	IC50	'='	920	nM	6.04	False	A	CN=C1CCc2c1n(C)c1ccccc21	-3.21053	2.10617	0.399691	-0.738641	1.00659	0.854684	-0.560227	0.69355
CHEMBL347197		0	CC/N=C1/CCc2c1n(C)c1ccccc21	IC50	'='	2120	nM	5.67	False	A	CCN=C1CCc2c1n(C)c1ccccc21	-2.99369	1.90741	0.629531	-0.587651	1.03815	0.542998	-0.613955	0.669365
CHEMBL348607		0	CCCCNC(=O)Oc1ccc2c(c1Br)c1c(n2C)/C(=N\C)CC1	IC50	'='	750	nM	6.12	False	A	CCCCNC(=O)Oc1ccc2c(c1Br)c1c(n2C)C(=NC)CC1	-1.18503	1.28753	0.976127	0.539938	0.786177	0.172686	-0.474452	0.328016
CHEMBL350464		0	CC/N=C1/CCc2c1n(C)c1ccc(OC(=O)NC)cc21	IC50	'='	3740	nM	5.43	False	A	CCN=C1CCc2c1n(C)c1ccc(OC(=O)NC)cc21	-1.77345	1.50516	0.341477	0.054167	1.04996	0.355948	-0.270102	0.454496
CHEMBL3546846		0	N[C@@H]1C[C@H]1c1ccc(NC(=O)c2ccccc2)cc1	IC50	'='	31.2	nM	7.51	False	A	NC1CC1c1ccc(NC(=O)c2ccccc2)cc1	-1.82737	2.41628	-0.168759	-0.226043	1.15025	-0.069403	-0.769883	0.799512
CHEMBL3585846		0	C#CCN(C)[C@H](C)Cc1ccc(NCc2ncccc2OC)cc1	IC50	'='	3410	nM	5.47	False	A	C#CCN(C)C(C)Cc1ccc(NCc2ncccc2OC)cc1	-1.23647	1.4802	1.28009	0.603946	1.21936	-0.918632	-1.02563	0.887007
CHEMBL3585847		0	C#CCN(C)[C@H](C)Cc1ccc(NCc2ncccc2C)cc1	IC50	'='	5530	nM	5.26	False	A	C#CCN(C)C(C)Cc1ccc(NCc2ncccc2C)cc1	-1.46803	1.57862	1.44254	0.409708	1.30482	-0.757399	-1.16317	0.864796
CHEMBL3585848		0	C#CCN(C)[C@H](C)Cc1ccc(NCc2ccccc2O)cc1	IC50	'='	5370	nM	5.27	False	A	C#CCN(C)C(C)Cc1ccc(NCc2ccccc2O)cc1	-1.21633	2.02899	1.13732	0.217914	1.03714	-1.12343	-1.27841	0.454995
CHEMBL3585851		0	C#CCN(C)[C@H](C)Cc1ccc(NCc2cc(OC)ccc2O)cc1	IC50	'='	1020	nM	5.99	False	A	C#CCN(C)C(C)Cc1ccc(NCc2cc(OC)ccc2O)cc1	-0.808004	1.84541	1.17088	0.329736	0.91612	-1.21534	-1.21961	0.403544
CHEMBL3585853		0	C#CCN(C)[C@H](C)Cc1ccc(NCc2cc(Cl)ccc2O)cc1	IC50	'='	700	nM	6.16	False	A	C#CCN(C)C(C)Cc1ccc(NCc2cc(Cl)ccc2O)cc1	-1.10958	2.0851	1.23837	0.510743	0.746533	-0.938375	-1.34315	0.373304
CHEMBL3585856		0	C#CCN(C)[C@H](C)Cc1ccc(NCc2cc(O)ccc2O)cc1	IC50	'='	1030	nM	5.99	False	A	C#CCN(C)C(C)Cc1ccc(NCc2cc(O)ccc2O)cc1	-0.812954	2.07554	0.660529	0.166306	0.908698	-1.21338	-1.34326	0.046132
CHEMBL3586576		0	Cc1c(C)c2ccc(OCCCCN(C)Cc3ccccc3)cc2oc1=O	IC50	'='	480	nM	6.32	False	A	Cc1c(C)c2ccc(OCCCCN(C)Cc3ccccc3)cc2oc1=O	-0.598623	1.6773	1.81837	0.284647	0.68789	-0.805946	-0.381267	0.468653
CHEMBL3586577		0	Cc1c(C)c2ccc(OCCCCCNCc3ccccc3)cc2oc1=O.Cl	IC50	'='	390	nM	6.41	False	A	Cc1c(C)c2ccc(OCCCCCNCc3ccccc3)cc2oc1=O.Cl	-0.35184	1.45057	0.539728	0.507347	0.224098	-0.979057	0.162794	1.56833
CHEMBL3586582		0	Cc1c(C)c2ccc(OCCCCCCN(C)Cc3ccccc3)cc2oc1=O	IC50	'='	191	nM	6.72	False	A	Cc1c(C)c2ccc(OCCCCCCN(C)Cc3ccccc3)cc2oc1=O	-0.182782	1.44034	2.26296	0.416346	0.685207	-1.06889	-0.511502	0.424317
CHEMBL3586583		0	CCN(CCCCCCOc1ccc2c(C)c(C)c(=O)oc2c1)Cc1ccccc1.Cl	IC50	'='	115	nM	6.94	False	A	CCN(CCCCCCOc1ccc2c(C)c(C)c(=O)oc2c1)Cc1ccccc1.Cl	0.058231	1.11925	1.09912	0.524096	0.192269	-1.11384	0.138543	1.6169
CHEMBL3586595		0	Cc1c(C)c2ccc(OCc3ccc(CN(C)Cc4ccccc4)cc3)cc2oc1=O.Cl	IC50	'='	4300	nM	5.37	False	A	Cc1c(C)c2ccc(OCc3ccc(CN(C)Cc4ccccc4)cc3)cc2oc1=O.Cl	0.364179	2.90436	1.01096	0.044479	0.154422	-0.429133	0.167677	1.90099
CHEMBL3586611		0	CN(Cc1ccc(C#N)cc1)Cc1ccc(COc2ccc3c(CO)cc(=O)oc3c2)cc1.Cl	IC50	'='	4480	nM	5.35	False	A	CN(Cc1ccc(C#N)cc1)Cc1ccc(COc2ccc3c(CO)cc(=O)oc3c2)cc1.Cl	0.982904	2.8844	0.398288	0.387138	0.155342	-0.511862	0.329255	2.07305
CHEMBL359978		0	O=c1c2ccccc2oc2c(O)cccc12	IC50	'='	1300	nM	5.89	False	A	O=c1c2ccccc2oc2c(O)cccc12	-2.69055	3.42226	-0.445372	-0.510814	0.155747	0.695531	-0.11585	0.407055
CHEMBL3605354		0	c1ccc2c(c1)c1cnccc1n2CCCCCCCn1c2ccccc2c2cnccc21	IC50	'='	1500	nM	5.82	False	A	c1ccc2c(c1)c1cnccc1n2CCCCCCCn1c2ccccc2c2cnccc21	0.974449	4.51213	2.85509	-0.017481	1.45154	-0.115118	-1.26893	1.78971
CHEMBL3605355		0	c1ccc2c(c1)c1cnccc1n2CCCCCCCCn1c2ccccc2c2cnccc21	IC50	'='	4900	nM	5.31	False	A	c1ccc2c(c1)c1cnccc1n2CCCCCCCCn1c2ccccc2c2cnccc21	1.18275	4.37969	3.07522	0.049513	1.44338	-0.248743	-1.33308	1.7561
CHEMBL3605356		0	c1ccc2c(c1)c1cnccc1n2CCCCCCCCCn1c2ccccc2c2cnccc21	IC50	'='	5100	nM	5.29	False	A	c1ccc2c(c1)c1cnccc1n2CCCCCCCCCn1c2ccccc2c2cnccc21	1.39069	4.2519	3.29366	0.114576	1.43316	-0.373794	-1.39634	1.7236
CHEMBL3605357		0	COc1ccc2c(c1)c1cnccc1n2CCCCCCCCCn1c2ccncc2c2cc(OC)ccc21	IC50	'='	1600	nM	5.8	False	A	COc1ccc2c(c1)c1cnccc1n2CCCCCCCCCn1c2ccncc2c2cc(OC)ccc21	2.20641	3.89467	3.37321	0.280882	1.22093	-0.534308	-1.30014	1.62701
CHEMBL3605358		0	C[n+]1ccc2c(c1)c1ccccc1n2CCCCCCn1c2ccccc2c2c[n+](C)ccc21.[I-].[I-]	IC50	'='	1700	nM	5.77	False	A	C[n+]1ccc2c(c1)c1ccccc1n2CCCCCCn1c2ccccc2c2c[n+](C)ccc21.[I-].[I-]	1.86182	4.11312	2.1513	-0.037903	0.765803	0.541602	-0.781694	2.96241
CHEMBL3605359		0	C[n+]1ccc2c(c1)c1ccccc1n2CCCCCCCn1c2ccccc2c2c[n+](C)ccc21.[I-].[I-]	IC50	'='	120	nM	6.92	False	A	C[n+]1ccc2c(c1)c1ccccc1n2CCCCCCCn1c2ccccc2c2c[n+](C)ccc21.[I-].[I-]	2.07026	3.98306	2.37043	0.032789	0.756813	0.406848	-0.845028	2.93081
CHEMBL3605360		0	C[n+]1ccc2c(c1)c1ccccc1n2CCCCCCCCn1c2ccccc2c2c[n+](C)ccc21.[I-].[I-]	IC50	'='	250	nM	6.6	False	A	C[n+]1ccc2c(c1)c1ccccc1n2CCCCCCCCn1c2ccccc2c2c[n+](C)ccc21.[I-].[I-]	2.27836	3.85719	2.58809	0.101325	0.746055	0.280099	-0.90768	2.90018
CHEMBL3605361		0	C[n+]1ccc2c(c1)c1ccccc1n2CCCCCCCCCn1c2ccccc2c2c[n+](C)ccc21.[I-].[I-]	IC50	'='	220	nM	6.66	False	A	C[n+]1ccc2c(c1)c1ccccc1n2CCCCCCCCCn1c2ccccc2c2c[n+](C)ccc21.[I-].[I-]	2.48616	3.73511	2.80443	0.167942	0.733757	0.160436	-0.969754	2.87047
CHEMBL3605362		0	COc1ccc2c(c1)c1c[n+](C)ccc1n2CCCCCCCCCn1c2ccc(OC)cc2c2c[n+](C)ccc21.[I-].[I-]	IC50	'='	3200	nM	5.5	False	A	COc1ccc2c(c1)c1c[n+](C)ccc1n2CCCCCCCCCn1c2ccc(OC)cc2c2c[n+](C)ccc21.[I-].[I-]	3.3013	3.38688	2.88921	0.330443	0.531248	-0.004086	-0.876577	2.78381
CHEMBL3605363		0	CC[n+]1ccc2c(c1)c1ccccc1n2CCCCCCCCCn1c2ccccc2c2c[n+](CC)ccc21.[I-].[I-]	IC50	'='	7300	nM	5.14	False	A	CC[n+]1ccc2c(c1)c1ccccc1n2CCCCCCCCCn1c2ccccc2c2c[n+](CC)ccc21.[I-].[I-]	2.90115	3.49308	3.19851	0.287154	0.713761	-0.055808	-1.07839	2.83088
CHEMBL3605366		0	CN1CCc2c(c3ccccc3n2CCCCCCn2c3c(c4ccccc42)CN(C)CC3)C1	IC50	'='	4500	nM	5.35	False	A	CN1CCc2c(c3ccccc3n2CCCCCCn2c3c(c4ccccc42)CN(C)CC3)C1	0.816495	2.54079	3.06892	-0.496277	1.09432	0.342075	-1.47472	1.17448
CHEMBL3605367		0	CN1CCc2c(c3ccccc3n2CCCCCCCn2c3c(c4ccccc42)CN(C)CC3)C1	IC50	'='	1200	nM	5.92	False	A	CN1CCc2c(c3ccccc3n2CCCCCCCn2c3c(c4ccccc42)CN(C)CC3)C1	1.0246	2.43052	3.28408	-0.419562	1.08323	0.22092	-1.53342	1.15417
CHEMBL3605368		0	CN1CCc2c(c3ccccc3n2CCCCCCCCn2c3c(c4ccccc42)CN(C)CC3)C1	IC50	'='	510	nM	6.29	False	A	CN1CCc2c(c3ccccc3n2CCCCCCCCn2c3c(c4ccccc42)CN(C)CC3)C1	1.23242	2.32306	3.49813	-0.345259	1.07076	0.106155	-1.59194	1.13426
CHEMBL3605369		0	CN1CCc2c(c3ccccc3n2CCCCCCCCCn2c3c(c4ccccc42)CN(C)CC3)C1	IC50	'='	3500	nM	5.46	False	A	CN1CCc2c(c3ccccc3n2CCCCCCCCCn2c3c(c4ccccc42)CN(C)CC3)C1	1.43998	2.21816	3.71119	-0.27312	1.05709	-0.002904	-1.65031	1.11474
CHEMBL3605370		0	COc1ccc2c(c1)c1c(n2CCCCCCCCCn2c3c(c4cc(OC)ccc42)CN(C)CC3)CCN(C)C1	IC50	'='	6300	nM	5.2	False	A	COc1ccc2c(c1)c1c(n2CCCCCCCCCn2c3c(c4cc(OC)ccc42)CN(C)CC3)CCN(C)C1	2.25524	1.91879	3.79038	-0.097917	0.860566	-0.152128	-1.55397	1.06284
CHEMBL361025		0	O=c1c2cc(O)ccc2oc2cc(O)cc(O)c12	IC50	'='	8000	nM	5.1	False	A	O=c1c2cc(O)ccc2oc2cc(O)cc(O)c12	-1.87383	3.47453	-1.45851	-0.507623	-0.187011	0.486588	-0.219606	-0.450083
CHEMBL3613266		0	O=C(/C=C/c1ccccc1C(F)(F)F)Nc1ccc(O)cc1	IC50	'='	9220	nM	5.04	False	A	O=C(C=Cc1ccccc1C(F)(F)F)Nc1ccc(O)cc1	-1.6372	2.81416	-0.134598	1.05868	-0.166394	0.182299	-0.484522	0.109196
CHEMBL362107		0	Cc1c(O)cc(O)c2c(=O)c3ccccc3oc12	IC50	'='	4300	nM	5.37	False	A	Cc1c(O)cc(O)c2c(=O)c3ccccc3oc12	-2.10461	3.26191	-0.693442	-0.631228	0.023316	0.504916	-0.291285	-0.119099
CHEMBL3629807		0	COc1ccc(/C=C/c2cc(OC)cc(OC)c2/C=C/C(=O)c2cc3ccc(Br)cc3oc2=O)cc1	IC50	'='	3010	nM	5.52	False	A	COc1ccc(C=Cc2cc(OC)cc(OC)c2C=CC(=O)c2cc3ccc(Br)cc3oc2=O)cc1	1.81629	3.10329	2.23365	0.80339	-0.289481	-0.363949	0.919142	0.945311
CHEMBL3629809		0	CCOc1cccc2cc(C(=O)/C=C/c3c(/C=C/c4ccc(OC)cc4)cc(OC)cc3OC)c(=O)oc12	IC50	'='	3200	nM	5.5	False	A	CCOc1cccc2cc(C(=O)C=Cc3c(C=Cc4ccc(OC)cc4)cc(OC)cc3OC)c(=O)oc12	1.82458	2.80922	2.35811	0.525008	0.410245	-0.72305	0.613789	0.281359
CHEMBL3629810		0	CCOc1ccc2cc(C(=O)/C=C/c3c(/C=C/c4ccc(OC)cc4)cc(OC)cc3OC)c(=O)oc2c1	IC50	'='	7070	nM	5.15	False	A	CCOc1ccc2cc(C(=O)C=Cc3c(C=Cc4ccc(OC)cc4)cc(OC)cc3OC)c(=O)oc2c1	1.82458	2.80922	2.35811	0.525008	0.410245	-0.72305	0.613789	0.281359
CHEMBL3629813		0	C=CCc1cc(OC)c2oc(=O)c(C(=O)/C=C/c3c(/C=C/c4ccc(OC)cc4)cc(OC)cc3OC)cc2c1	IC50	'='	5300	nM	5.28	False	A	C=CCc1cc(OC)c2oc(=O)c(C(=O)C=Cc3c(C=Cc4ccc(OC)cc4)cc(OC)cc3OC)cc2c1	2.22718	2.69889	2.70607	0.64115	0.490503	-0.752823	0.764673	0.14104
CHEMBL363555		0	CCOc1ccc(/C=C2\SC(=O)N(CCN)C2=O)cc1	IC50	'='	1040	nM	5.98	False	A	CCOc1ccc(C=C2SC(=O)N(CCN)C2=O)cc1	-1.81127	0.73625	-0.435094	0.691978	0.912598	-0.306084	0.274465	0.099038
CHEMBL363747		0	COc1cc(O)c2c(=O)c3cccc(O)c3oc2c1	IC50	'='	40	nM	7.4	False	A	COc1cc(O)c2c(=O)c3cccc(O)c3oc2c1	-1.86547	3.1347	-0.863473	-0.328392	-0.07519	0.230371	-0.134176	-0.093994
CHEMBL364619		0	COc1cccc2oc3ccccc3c(=O)c12	IC50	'='	900	nM	6.05	False	A	COc1cccc2oc3ccccc3c(=O)c12	-2.6612	3.06692	0.099526	-0.308029	0.260118	0.417671	-0.052544	0.745872
CHEMBL3651092		0	N#Cc1ccc(CN[C@H]2CC2c2ccccc2)cc1	IC50	'='	1400	nM	5.85	False	A	N#Cc1ccc(CNC2CC2c2ccccc2)cc1	-2.15196	2.50313	0.67456	-0.081983	1.10613	-0.309046	-0.810861	1.01864
CHEMBL3651093		0	FC(F)(F)c1ccc(CN[C@H]2CC2c2ccccc2)cc1	IC50	'='	3200	nM	5.5	False	A	FC(F)(F)c1ccc(CNC2CC2c2ccccc2)cc1	-2.09613	2.41355	0.77695	0.640916	-0.068075	0.008349	-1.16667	0.743763
CHEMBL3651101		0	COc1cccc(CN[C@H]2CC2c2ccccc2)c1	IC50	'='	3000	nM	5.52	False	A	COc1cccc(CNC2CC2c2ccccc2)c1	-2.14227	2.20198	0.845781	-0.152836	0.870569	-0.726122	-0.940738	0.945385
CHEMBL3651102		0	FC(F)(F)c1ccc(CN[C@H]2CC2c2ccccc2)cn1	IC50	'='	1000	nM	6	False	A	FC(F)(F)c1ccc(CNC2CC2c2ccccc2)cn1	-2.12733	2.11029	0.407718	0.88534	0.082513	0.235591	-1.01771	0.824428
CHEMBL3651103		0	Clc1ccc(CN[C@H]2CC2c2ccccc2)cn1	IC50	'='	3000	nM	5.52	False	A	Clc1ccc(CNC2CC2c2ccccc2)cn1	-2.47444	2.18321	0.503174	0.252434	0.850834	-0.134945	-0.882105	1.0313
CHEMBL3651105		0	COc1cccc(CN[C@H]2CC2c2ccccc2)n1	IC50	'='	1700	nM	5.77	False	A	COc1cccc(CNC2CC2c2ccccc2)n1	-2.16941	1.91134	0.574957	0.105083	1.01193	-0.521417	-0.833063	0.982441
CHEMBL3651108		0	COc1ccc(CN[C@H]2CC2c2ccc(Oc3ccccc3)cc2)cc1	IC50	'='	3000	nM	5.52	False	A	COc1ccc(CNC2CC2c2ccc(Oc3ccccc3)cc2)cc1	-0.552795	3.29374	1.67746	-0.098562	0.738478	-0.8395	-1.04019	1.14686
CHEMBL3651109		0	Fc1ccc(CN[C@H]2CC2c2ccc(Oc3ccccc3)cc2)cc1	IC50	'='	9000	nM	5.05	False	A	Fc1ccc(CNC2CC2c2ccc(Oc3ccccc3)cc2)cc1	-0.870992	3.5273	1.59074	0.107196	0.536306	-0.561357	-1.13498	1.14679
CHEMBL3651110		0	c1ccc(C2C[C@@H]2NCc2ccc3ccccc3n2)cc1	IC50	'='	3800	nM	5.42	False	A	c1ccc(C2CC2NCc2ccc3ccccc3n2)cc1	-1.62691	3.24255	1.10242	-0.29534	1.12619	-0.16308	-1.00667	1.2852
CHEMBL3651111		0	FC(F)(F)c1ccc(CN[C@H]2CC2c2ccccc2)nc1	IC50	'='	5500	nM	5.26	False	A	FC(F)(F)c1ccc(CNC2CC2c2ccccc2)nc1	-2.12733	2.11029	0.407718	0.88534	0.082513	0.235591	-1.01771	0.824428
CHEMBL3651113		0	c1ccc(C2C[C@@H]2NCc2cnc3ccccc3c2)cc1	IC50	'='	1200	nM	5.92	False	A	c1ccc(C2CC2NCc2cnc3ccccc3c2)cc1	-1.62745	3.22711	1.0316	-0.313398	1.14304	-0.153622	-0.978485	1.31969
CHEMBL3651114		0	COc1ccc(CN[C@H]2CC2c2ccccc2)cn1	IC50	'='	1600	nM	5.8	False	A	COc1ccc(CNC2CC2c2ccccc2)cn1	-2.16995	1.89589	0.504141	0.087025	1.02878	-0.511959	-0.804876	1.01693
CHEMBL3651117		0	C1=Nc2ccccc2C1CN[C@H]1CC1c1ccccc1	IC50	'='	8500	nM	5.07	False	A	C1=Nc2ccccc2C1CNC1CC1c1ccccc1	-1.91407	2.29983	0.865559	-0.289323	1.07473	-0.030274	-0.669714	0.883599
CHEMBL3651118		0	N#Cc1cccc(CN[C@H]2CC2c2ccccc2)c1	IC50	'='	2400	nM	5.62	False	A	N#Cc1cccc(CNC2CC2c2ccccc2)c1	-2.15196	2.50313	0.67456	-0.081983	1.10613	-0.309046	-0.810861	1.01864
CHEMBL3651120		0	Nc1ncccc1CN[C@H]1CC1c1ccccc1	IC50	'='	8100	nM	5.09	False	A	Nc1ncccc1CNC1CC1c1ccccc1	-2.07064	1.96894	-0.182442	-0.041539	1.40704	-0.253514	-1.10934	1.03053
CHEMBL3651122		0	COc1ccc(CN[C@H]2CC2c2ccccc2)cc1OC	IC50	'='	2800	nM	5.55	False	A	COc1ccc(CNC2CC2c2ccccc2)cc1OC	-1.73073	1.99358	0.873392	-0.016769	0.739463	-0.845597	-0.877617	0.878902
CHEMBL3651123		0	c1ccc(C2C[C@@H]2NCc2ccc3c(c2)CCO3)cc1	IC50	'='	2500	nM	5.6	False	A	c1ccc(C2CC2NCc2ccc3c(c2)CCO3)cc1	-1.98202	2.22162	0.921008	-0.482505	0.701152	-0.227005	-0.891068	0.864187
CHEMBL3651124		0	c1ccc(C2C[C@@H]2NCc2ccc3c(c2)OCO3)cc1	IC50	'='	1800	nM	5.75	False	A	c1ccc(C2CC2NCc2ccc3c(c2)OCO3)cc1	-1.95845	2.30143	0.621422	-0.30915	0.561769	-0.220942	-0.718968	0.864214
CHEMBL3651125		0	c1ccc(C2C[C@@H]2NCc2ccc3c(c2)OCCO3)cc1	IC50	'='	2400	nM	5.62	False	A	c1ccc(C2CC2NCc2ccc3c(c2)OCCO3)cc1	-1.78127	2.17742	0.747369	-0.416169	0.558554	-0.176676	-0.778272	0.822259
CHEMBL3651129		0	COc1ccc(CN[C@H]2CC2c2ccccc2)c(F)c1	IC50	'='	7000	nM	5.16	False	A	COc1ccc(CNC2CC2c2ccccc2)c(F)c1	-2.04875	2.23545	0.776256	0.191076	0.524851	-0.549161	-0.970945	0.878948
CHEMBL3651134		0	COc1ccc(CN[C@H]2CC2c2ccccc2)cc1C	IC50	'='	2800	nM	5.55	False	A	COc1ccc(CNC2CC2c2ccccc2)cc1C	-1.96426	2.09809	1.04159	-0.237525	0.833534	-0.666426	-1.02218	0.858959
CHEMBL3651135		0	COc1ccc(CN[C@H]2CC2c2ccccc2)cc1Cl	IC50	'='	1800	nM	5.75	False	A	COc1ccc(CNC2CC2c2ccccc2)cc1Cl	-2.03493	2.26565	0.932385	0.163522	0.55675	-0.51717	-0.987243	0.857985
CHEMBL3651136		0	COc1ccc(CN[C@H]2CC2c2ccccc2)cc1F	IC50	'='	3400	nM	5.47	False	A	COc1ccc(CNC2CC2c2ccccc2)cc1F	-2.04875	2.23545	0.776256	0.191076	0.524851	-0.549161	-0.970945	0.878948
CHEMBL3651139		0	c1ccc(C2C[C@@H]2NCc2ccc3c(c2)OCCCO3)cc1	IC50	'='	1700	nM	5.77	False	A	c1ccc(C2CC2NCc2ccc3c(c2)OCCCO3)cc1	-1.60478	2.06213	0.87724	-0.509914	0.550798	-0.134484	-0.835951	0.781448
CHEMBL3651140		0	CC1(C)CCc2cc(CN[C@H]3CC3c3ccccc3)ccc2O1	IC50	'='	7400	nM	5.13	False	A	CC1(C)CCc2cc(CNC3CC3c3ccccc3)ccc2O1	-1.45079	1.92018	1.43382	-0.692166	0.621247	-0.109999	-1.10442	0.676716
CHEMBL3651142		0	COc1cc(C)c(CN[C@H]2CC2c2ccccc2)cc1C	IC50	'='	8100	nM	5.09	False	A	COc1cc(C)c(CNC2CC2c2ccccc2)cc1C	-1.7857	2.00044	1.23581	-0.311425	0.796	-0.611071	-1.10041	0.778061
CHEMBL3651146		0	c1ccc(C2C[C@@H]2NCc2ccc3[nH]ccc3c2)cc1	IC50	'='	3000	nM	5.52	False	A	c1ccc(C2CC2NCc2ccc3[nH]ccc3c2)cc1	-1.71921	3.04797	0.813698	-0.362169	1.2079	-0.240859	-1.12271	1.22397
CHEMBL3651147		0	c1ccc(COc2ccc(C3C[C@@H]3NCc3ccccn3)cc2)cc1	IC50	'='	2100	nM	5.68	False	A	c1ccc(COc2ccc(C3CC3NCc3ccccn3)cc2)cc1	-0.787919	3.02266	1.44491	0.063864	1.04928	-0.666321	-0.990757	1.29039
CHEMBL3651148		0	COc1ccccc1CN[C@H]1CC1c1ccc(OCc2ccccc2)cc1	IC50	'='	5900	nM	5.23	False	A	COc1ccccc1CNC1CC1c1ccc(OCc2ccccc2)cc1	-0.345456	3.13791	1.82947	-0.0492	0.756185	-0.982103	-1.07741	1.14996
CHEMBL365234		0	O=c1c2cccc(O)c2oc2cc(O)cc(O)c12	IC50	'='	3800	nM	5.42	False	A	O=c1c2cccc(O)c2oc2cc(O)cc(O)c12	-1.87383	3.47453	-1.45851	-0.507623	-0.187011	0.486588	-0.219606	-0.450083
CHEMBL3652412		0	Cc1cn(-c2ccc3nc(-c4ccccc4)ncc3c2)cn1	IC50	'='	2060	nM	5.69	False	A	Cc1cn(-c2ccc3nc(-c4ccccc4)ncc3c2)cn1	-1.41555	4.3755	0.70459	-0.129165	1.44284	0.633142	-0.793815	1.73679
CHEMBL3652418		0	c1cn(-c2ccc3nc(-c4ccc5occc5c4)ncc3c2)cn1	IC50	'='	350	nM	6.46	False	A	c1cn(-c2ccc3nc(-c4ccc5occc5c4)ncc3c2)cn1	-0.876934	5.07236	0.642147	-0.066363	1.28228	0.8516	-0.566355	1.90916
CHEMBL3652421		0	c1ccc(-c2ccc3cc(-n4ccnc4)ccc3n2)cc1	IC50	'='	1130	nM	5.95	False	A	c1ccc(-c2ccc3cc(-n4ccnc4)ccc3n2)cc1	-1.64338	4.57036	0.914541	-0.220307	1.30393	0.477502	-0.803463	1.72369
CHEMBL3652422		0	COc1ccc(-c2ccc3cc(-n4ccnc4)ccc3n2)cc1	IC50	'='	670	nM	6.17	False	A	COc1ccc(-c2ccc3cc(-n4ccnc4)ccc3n2)cc1	-1.22676	4.29035	0.954688	-0.065024	1.18428	0.263781	-0.751825	1.62711
CHEMBL3652424		0	c1cn(-c2ccc3nc(-c4ccoc4)ccc3c2)cn1	IC50	'='	250	nM	6.6	False	A	c1cn(-c2ccc3nc(-c4ccoc4)ccc3c2)cn1	-1.87522	4.18642	0.372019	-0.00136	1.17265	0.588425	-0.487511	1.7279
CHEMBL3652426		0	CN(C)c1ccc(-c2ccc3cc(-n4ccnc4)ccc3n2)cc1	IC50	'='	2090	nM	5.68	False	A	CN(C)c1ccc(-c2ccc3cc(-n4ccnc4)ccc3n2)cc1	-1.03553	4.09342	1.19737	-0.120514	1.43782	0.396974	-0.985265	1.6243
CHEMBL3652427		0	FC(F)(F)Oc1ccc(-c2ccc3cc(-n4ccnc4)ccc3n2)cc1	IC50	'='	150	nM	6.82	False	A	FC(F)(F)Oc1ccc(-c2ccc3cc(-n4ccnc4)ccc3n2)cc1	-0.938198	4.42873	1.00439	1.02965	0.08209	0.765283	-0.936857	1.29161
CHEMBL3652428		0	Cc1cc(OC(F)(F)F)ccc1-c1ccc2cc(-n3ccnc3)ccc2n1	IC50	'='	280	nM	6.55	False	A	Cc1cc(OC(F)(F)F)ccc1-c1ccc2cc(-n3ccnc3)ccc2n1	-0.758771	4.28878	1.23366	0.912219	0.096719	0.752331	-1.04805	1.2047
CHEMBL3652429		0	CS(=O)(=O)c1ccc(-c2ccc3cc(-n4ccnc4)ccc3n2)cc1	IC50	'='	450	nM	6.35	False	A	CS(=O)(=O)c1ccc(-c2ccc3cc(-n4ccnc4)ccc3n2)cc1	-0.648319	4.2448	0.747069	0.168073	1.22338	0.476016	-0.068174	1.34154
CHEMBL3655081	ABROCITINIB	3	CCCS(=O)(=O)N[C@H]1C[C@@H](N(C)c2ncnc3[nH]ccc23)C1	IC50	'='	6000	nM	5.22	False	A	CCCS(=O)(=O)NC1CC(N(C)c2ncnc3[nH]ccc23)C1	-1.23271	0.791243	-0.384559	0.773122	1.56851	0.012209	-0.19317	0.689658
CHEMBL365640		0	O=c1c2ccccc2oc2cc(O)ccc12	IC50	'='	1100	nM	5.96	False	A	O=c1c2ccccc2oc2cc(O)ccc12	-2.69055	3.42226	-0.445372	-0.510814	0.155747	0.695531	-0.11585	0.407055
CHEMBL3682538		0	N[C@@H]1CC1c1ccccc1	IC50	'='	2100	nM	5.68	False	A	NC1CC1c1ccccc1	-4.02286	1.30309	-0.660285	-0.688213	0.982753	-0.020859	-0.987857	0.581099
CHEMBL3687958		0	C#CCN(C)Cc1ccc(OC)c2ncccc12	IC50	'='	275	nM	6.56	False	A	C#CCN(C)Cc1ccc(OC)c2ncccc12	-2.59551	1.97204	0.618833	0.240869	1.01003	-0.417818	-0.645425	0.954235
CHEMBL3687959		0	C#CCN(C)CCc1ccc(O)c2ncccc12	IC50	'='	80	nM	7.1	False	A	C#CCN(C)CCc1ccc(O)c2ncccc12	-2.40724	2.06715	0.344684	0.145277	1.0014	-0.556762	-0.80209	0.586146
CHEMBL3687960		0	C#CCN(C)CCCc1ccc(O)c2ncccc12	IC50	'='	200	nM	6.7	False	A	C#CCN(C)CCCc1ccc(O)c2ncccc12	-2.19669	1.89618	0.585675	0.234418	1.01627	-0.771481	-0.869221	0.546463
CHEMBL372943		0	Cc1cc(=O)oc2cc(OC3CCCC3=O)ccc12	IC50	'='	40.5	nM	7.39	False	A	Cc1cc(=O)oc2cc(OC3CCCC3=O)ccc12	-2.41681	1.1151	0.118716	-0.115373	0.178425	0.428153	0.583298	-0.08531
CHEMBL3734767		0	O=C(/C=C/c1ccc(C(F)(F)F)cc1)c1ccc(Cl)s1	IC50	'='	7560	nM	5.12	False	A	O=C(C=Cc1ccc(C(F)(F)F)cc1)c1ccc(Cl)s1	-2.49775	2.65248	0.395425	1.70432	-0.679319	0.565534	-0.037358	0.406941
CHEMBL3734779		0	Cl.N[C@@H]1C[C@H]1c1ccc(NC(=O)c2cc3ccccc3n2C(=O)OCc2ccccc2)cc1	IC50	'='	160	nM	6.8	False	A	Cl.NC1CC1c1ccc(NC(=O)c2cc3ccccc3n2C(=O)OCc2ccccc2)cc1	1.11396	3.67801	0.122163	0.144524	0.584567	0.005456	-0.070695	2.04228
CHEMBL3734986		0	Cc1ccc2oc(=O)c(-c3cccnc3)cc2c1	IC50	'='	6670	nM	5.18	False	A	Cc1ccc2oc(=O)c(-c3cccnc3)cc2c1	-2.51931	2.66258	0.185591	-0.198338	0.663586	0.708863	0.166162	0.68765
CHEMBL3735165		0	Cc1ccc2oc(=O)c(-c3cccs3)cc2c1	IC50	'='	8090	nM	5.09	False	A	Cc1ccc2oc(=O)c(-c3cccs3)cc2c1	-2.73324	2.61269	0.353131	-0.214102	0.420048	0.648535	0.224361	0.511673
CHEMBL3735202		0	O=C(/C=C/c1ccc(C(F)(F)F)cc1)c1ccc[nH]1	IC50	'='	3810	nM	5.42	False	A	O=C(C=Cc1ccc(C(F)(F)F)cc1)c1ccc[nH]1	-2.49419	2.43659	0.078362	1.30963	-0.052483	0.300578	-0.254087	0.504434
CHEMBL3735553		0	Cl.N[C@@H]1C[C@H]1c1ccc(NC(=O)c2cccn2C(=O)OCc2ccccc2)cc1	IC50	'='	260	nM	6.58	False	A	Cl.NC1CC1c1ccc(NC(=O)c2cccn2C(=O)OCc2ccccc2)cc1	0.240117	2.69758	-0.284174	0.44185	0.572918	-0.13272	0.031613	1.79494
CHEMBL3735584		0	O=C(/C=C/c1ccc(F)c(Br)c1)c1ccc[nH]1	IC50	'='	8980	nM	5.05	False	A	O=C(C=Cc1ccc(F)c(Br)c1)c1ccc[nH]1	-2.69356	2.60221	0.189046	1.06538	0.357739	0.163098	-0.133324	0.651033
CHEMBL3735901		0	Cl.N[C@@H]1C[C@H]1c1ccc(NC(=O)c2cn(C(=O)OCc3ccccc3)c3ccccc23)cc1	IC50	'='	460	nM	6.34	False	A	Cl.NC1CC1c1ccc(NC(=O)c2cn(C(=O)OCc3ccccc3)c3ccccc23)cc1	1.11396	3.67801	0.122163	0.144524	0.584567	0.005456	-0.070695	2.04228
CHEMBL3736131		0	COc1ccc(C(=O)/C=C/c2ccc(Cl)s2)c(O)c1	IC50	'='	9990	nM	5	False	A	COc1ccc(C(=O)C=Cc2ccc(Cl)s2)c(O)c1	-2.15318	2.40901	0.085373	0.786814	0.222757	-0.390563	0.085814	0.196079
CHEMBL3736264		0	Cl.N[C@@H]1C[C@H]1c1ccc(NC(=O)c2ccn(C(=O)OCc3ccccc3)c2)cc1	IC50	'='	110	nM	6.96	False	A	Cl.NC1CC1c1ccc(NC(=O)c2ccn(C(=O)OCc3ccccc3)c2)cc1	0.240117	2.69758	-0.284174	0.44185	0.572918	-0.13272	0.031613	1.79494
CHEMBL3747269		0	Cn1c(-c2cccnc2)c(C#N)c2ccc(Cl)cc21	IC50	'='	210	nM	6.68	False	A	Cn1c(-c2cccnc2)c(C#N)c2ccc(Cl)cc21	-2.37095	3.56401	0.37939	0.177035	0.882206	0.999604	-0.560374	1.29794
CHEMBL3759239		0	c1ccc([C@H]2C[C@@H]2NCC2CCNCC2)cc1	IC50	'='	2400	nM	5.62	False	A	c1ccc(C2CC2NCC2CCNCC2)cc1	-2.66672	0.390128	0.253976	-0.47865	0.954545	-0.230677	-1.1482	0.431639
CHEMBL3763320		0	Cc1ccc(COc2ccc3sc(=O)oc3c2)cc1	IC50	'='	2550	nM	5.59	False	A	Cc1ccc(COc2ccc3sc(=O)oc3c2)cc1	-2.19821	2.79842	0.591004	0.097568	0.267597	-0.13407	-0.125515	0.616354
CHEMBL3763837		0	O=c1oc2cc(OCc3cccc(Cl)c3)ccc2s1	IC50	'='	424	nM	6.37	False	A	O=c1oc2cc(OCc3cccc(Cl)c3)ccc2s1	-2.26938	3.0447	0.425512	0.606418	-0.095608	0.116261	-0.015349	0.632234
CHEMBL3764447		0	O=c1oc2cc(OCc3ccc(Cl)cc3)ccc2s1	IC50	'='	189	nM	6.72	False	A	O=c1oc2cc(OCc3ccc(Cl)cc3)ccc2s1	-2.26938	3.0447	0.425512	0.606418	-0.095608	0.116261	-0.015349	0.632234
CHEMBL3769793		0	CC1Oc2ccccc2C2CC(c3ccccc3Cl)=NN2C1=O	IC50	'='	4055	nM	5.39	False	A	CC1Oc2ccccc2C2CC(c3ccccc3Cl)=NN2C1=O	-1.57003	2.62175	0.711681	-0.142007	0.37063	1.12587	-0.146202	0.49231
CHEMBL3769971		0	COc1ccc(C2=NN3C(=O)COc4c(Br)cc(Br)cc4C3C2)cc1	IC50	'='	4756	nM	5.32	False	A	COc1ccc(C2=NN3C(=O)COc4c(Br)cc(Br)cc4C3C2)cc1	-1.10254	2.60301	0.755712	0.421206	-0.03157	1.17909	-0.070106	0.43626
CHEMBL3770343		0	O=C1COc2ccc(Cl)cc2C2CC(c3ccc(F)cc3)=NN12	IC50	'='	4654	nM	5.33	False	A	O=C1COc2ccc(Cl)cc2C2CC(c3ccc(F)cc3)=NN12	-1.65472	2.80541	0.432465	0.3059	0.004603	1.34091	-0.072974	0.502489
CHEMBL3770377		0	O=C1CCc2ccc(OCc3ccc(Br)cc3)cc2N1	IC50	'='	7980	nM	5.1	False	A	O=C1CCc2ccc(OCc3ccc(Br)cc3)cc2N1	-1.95982	2.61362	0.505105	0.172456	0.403317	0.139569	-0.473775	0.688984
CHEMBL3770527		0	O=C1COc2ccccc2C2CC(c3ccccc3)=NN12	IC50	'='	2195	nM	5.66	False	A	O=C1COc2ccccc2C2CC(c3ccccc3)=NN12	-1.85633	2.67274	0.431064	-0.379469	0.677385	0.940113	-0.002874	0.634248
CHEMBL3770839		0	Cc1ccc(C2=NN3C(=O)COc4ccc(Cl)cc4C3C2)cc1	IC50	'='	3904	nM	5.41	False	A	Cc1ccc(C2=NN3C(=O)COc4ccc(Cl)cc4C3C2)cc1	-1.56698	2.62513	0.7314	-0.13752	0.366608	1.12419	-0.153509	0.483537
CHEMBL3770875		0	O=c1ccoc2cc(OCc3ccc(C(F)(F)F)cc3)ccc12	IC50	'='	1970	nM	5.71	False	A	O=c1ccoc2cc(OCc3ccc(C(F)(F)F)cc3)ccc12	-1.75056	2.77617	0.383596	1.01257	-0.603441	0.478412	0.009696	0.424249
CHEMBL3771168		0	O=C1COc2ccc(Cl)cc2C2CC(c3ccc(Cl)cc3)=NN12	IC50	'='	4712	nM	5.33	False	A	O=C1COc2ccc(Cl)cc2C2CC(c3ccc(Cl)cc3)=NN12	-1.64133	2.83756	0.591075	0.276413	0.039272	1.37548	-0.087644	0.482488
CHEMBL3780374		0	Cl.N[C@@H]1C[C@H]1c1ccc(NC(=O)c2cccc(N3CCOC3=O)c2)cc1	IC50	'='	90.5	nM	7.04	False	A	Cl.NC1CC1c1ccc(NC(=O)c2cccc(N3CCOC3=O)c2)cc1	-0.408933	2.00052	-0.665272	0.263863	0.323046	0.296139	0.079487	1.41226
CHEMBL3780391		0	Cl.N[C@@H]1C[C@H]1c1ccc(NC(=O)c2ccc(-c3ccoc3)cc2)cc1	IC50	'='	40	nM	7.4	False	A	Cl.NC1CC1c1ccc(NC(=O)c2ccc(-c3ccoc3)cc2)cc1	-0.538142	3.02648	-0.402111	0.030482	0.415898	-0.018005	-0.236823	1.9147
CHEMBL3780524		0	Cl.N[C@@H]1C[C@H]1c1ccc(NC(=O)c2ccc(N3CCOC3=O)cc2)cc1	IC50	'='	29.7	nM	7.53	False	A	Cl.NC1CC1c1ccc(NC(=O)c2ccc(N3CCOC3=O)cc2)cc1	-0.408933	2.00052	-0.665272	0.263863	0.323046	0.296139	0.079487	1.41226
CHEMBL3780542		0	Cl.N[C@@H]1C[C@H]1c1ccc(NC(=O)c2ccc(N3CCOCC3)c(NC(=O)OCc3ccccc3)c2)cc1	IC50	'='	193.1	nM	6.71	False	A	Cl.NC1CC1c1ccc(NC(=O)c2ccc(N3CCOCC3)c(NC(=O)OCc3ccccc3)c2)cc1	1.91468	2.56087	0.029499	0.302362	0.544862	-0.059143	-0.280914	1.74534
CHEMBL3780674		0	Cl.N[C@@H]1C[C@H]1c1ccc(NC(=O)c2cccc(NC(=O)OCc3ccccc3)c2)cc1	IC50	'='	25	nM	7.6	False	A	Cl.NC1CC1c1ccc(NC(=O)c2cccc(NC(=O)OCc3ccccc3)c2)cc1	0.846336	3.008	-0.292049	0.434157	0.628227	-0.392095	-0.213743	1.80558
CHEMBL3780774		0	Cl.N[C@@H]1C[C@H]1c1ccc(NC(=O)c2ccc(N3CCCCC3)c(NC(=O)OCc3ccccc3)c2)cc1	IC50	'='	687.1	nM	6.16	False	A	Cl.NC1CC1c1ccc(NC(=O)c2ccc(N3CCCCC3)c(NC(=O)OCc3ccccc3)c2)cc1	1.87677	2.50096	0.234383	0.181557	0.647501	-0.038145	-0.405292	1.77424
CHEMBL3781124		0	CN1CCN(c2ccc(C(=O)Nc3ccc([C@H]4C[C@@H]4N)cc3)cc2)CC1.Cl.Cl	IC50	'='	160	nM	6.8	False	A	CN1CCN(c2ccc(C(=O)Nc3ccc(C4CC4N)cc3)cc2)CC1.Cl.Cl	-0.228078	1.64836	-0.158035	0.120481	0.398353	0.519623	-0.689348	1.56046
CHEMBL3781125		0	CN1CCN(c2ccc(C(=O)Nc3ccc([C@@H]4C[C@H]4N)cc3)cc2)CC1.Cl.Cl	IC50	'='	726.3	nM	6.14	False	A	CN1CCN(c2ccc(C(=O)Nc3ccc(C4CC4N)cc3)cc2)CC1.Cl.Cl	-0.228078	1.64836	-0.158035	0.120481	0.398353	0.519623	-0.689348	1.56046
CHEMBL3781329		0	Cl.N[C@@H]1C[C@H]1c1ccc(NC(=O)c2ccc(N3CCOCC3)cc2)cc1	IC50	'='	54.8	nM	7.26	False	A	Cl.NC1CC1c1ccc(NC(=O)c2ccc(N3CCOCC3)cc2)cc1	-0.507494	1.79642	-0.367187	-0.05299	0.365325	0.229334	-0.399194	1.52295
CHEMBL3781494		0	CN1CCC(c2ccc(C(=O)Nc3ccc([C@@H]4C[C@H]4N)cc3)cc2)CC1.Cl	IC50	'='	589.6	nM	6.23	False	A	CN1CCC(c2ccc(C(=O)Nc3ccc(C4CC4N)cc3)cc2)CC1.Cl	-0.390225	1.62714	-0.040379	-0.267873	0.479161	0.267607	-0.576527	1.52839
CHEMBL3781560		0	CN1CCN(c2ccc(C(=O)Nc3ccc([C@@H]4C[C@H]4N)cc3)cc2NC(=O)OCc2ccccc2)CC1.Cl.Cl	IC50	'='	999.8	nM	6	False	A	CN1CCN(c2ccc(C(=O)Nc3ccc(C4CC4N)cc3)cc2NC(=O)OCc2ccccc2)CC1.Cl.Cl	2.1937	2.42438	0.23632	0.476527	0.57652	0.241609	-0.569158	1.78892
CHEMBL3781885		0	Cl.N[C@@H]1C[C@H]1c1ccc(NC(=O)c2ccc(NC(=O)OCc3ccccc3)c(N3CCOCC3)c2)cc1	IC50	'='	344.7	nM	6.46	False	A	Cl.NC1CC1c1ccc(NC(=O)c2ccc(NC(=O)OCc3ccccc3)c(N3CCOCC3)c2)cc1	1.91468	2.56087	0.029499	0.302362	0.544862	-0.059143	-0.280914	1.74534
CHEMBL3786282		0	O=C1/C(=C/c2ccc(N3CCCC3)cc2)Oc2cc(O)cc(O)c21	IC50	'='	457	nM	6.34	False	A	O=C1C(=Cc2ccc(N3CCCC3)cc2)Oc2cc(O)cc(O)c21	-0.892642	2.57428	0.079198	-0.530191	0.30391	0.319616	-0.230507	-0.276103
CHEMBL3786747		0	CCN(CC)c1ccc(/C=C2\Oc3cc(O)cc(O)c3C2=O)cc1	IC50	'='	115	nM	6.94	False	A	CCN(CC)c1ccc(C=C2Oc3cc(O)cc(O)c3C2=O)cc1	-0.842206	2.37927	0.221246	-0.138486	0.489102	-0.357377	-0.336442	-0.231446
CHEMBL3786785		0	CCN(C)c1ccc(/C=C2\Oc3cc(O)cc(O)c3C2=O)cc1	IC50	'='	27.9	nM	7.55	False	A	CCN(C)c1ccc(C=C2Oc3cc(O)cc(O)c3C2=O)cc1	-1.05248	2.54062	-0.009218	-0.214648	0.453732	-0.137157	-0.268231	-0.21623
CHEMBL3787372		0	CC(C)S(=O)(=O)Nc1cccc(-c2ccc([C@H]3C[C@@H]3N)cc2)c1	IC50	'>'	1000	nM		False	A	CC(C)S(=O)(=O)Nc1cccc(-c2ccc(C3CC3N)cc2)c1	-0.865965	1.99424	0.256381	0.040907	1.13383	-0.34059	-0.562766	0.541029
CHEMBL3797374		0	COn1c(-c2ccccc2)c(C=O)c2cc(C#N)c(C#N)cc21	IC50	'='	522	nM	6.28	False	A	COn1c(-c2ccccc2)c(C=O)c2cc(C#N)c(C#N)cc21	-1.34189	3.58177	0.442475	0.476775	0.987504	0.379969	-0.020466	1.07835
CHEMBL3797384		0	COn1c(-c2ccccc2)cc2cc3c(cc21)C(=O)N(C)C3=O	IC50	'='	1240	nM	5.91	False	A	COn1c(-c2ccccc2)cc2cc3c(cc21)C(=O)N(C)C3=O	-1.32736	3.31345	0.564001	-0.091601	0.726708	0.64442	0.054289	0.869075
CHEMBL3797506		0	COc1ccc(-c2c(CO)c3cc(C#N)c(C#N)cc3n2OC)cc1	IC50	'='	1130	nM	5.95	False	A	COc1ccc(-c2c(CO)c3cc(C#N)c(C#N)cc3n2OC)cc1	-0.798493	3.08127	0.20273	0.267989	0.812422	-0.007421	-0.416175	1.27885
CHEMBL3797630		0	COc1ccc(-c2cc3cc(C#N)c(C#N)cc3n2O)cc1	IC50	'='	1840	nM	5.74	False	A	COc1ccc(-c2cc3cc(C#N)c(C#N)cc3n2O)cc1	-1.42107	3.74604	0.057298	0.118623	0.854246	0.416001	-0.463064	0.801149
CHEMBL3797838		0	Cc1ccc(-c2cc3cc4c(cc3n2O)C(=O)NC4=O)cc1	IC50	'='	1160	nM	5.94	False	A	Cc1ccc(-c2cc3cc4c(cc3n2O)C(=O)NC4=O)cc1	-1.21195	3.60207	-0.126974	-0.283142	0.702117	0.748892	-0.14199	0.447732
CHEMBL3797878		0	O=C(Cc1cc2c(cc1[N+](=O)[O-])C(=O)NC2=O)c1ccccc1	IC50	'='	5380	nM	5.27	False	A	O=C(Cc1cc2c(cc1[N+](=O)[O-])C(=O)NC2=O)c1ccccc1	-0.970579	2.73574	-0.457676	1.00366	0.799612	0.211745	1.23262	0.353167
CHEMBL3798000		0	O=C1NC(=O)c2cc3c(cc21)cc(-c1cccs1)n3O	IC50	'='	6350	nM	5.2	False	A	O=C1NC(=O)c2cc3c(cc21)cc(-c1cccs1)n3O	-1.63508	3.43058	-0.663906	0.06864	0.573133	1.01816	0.230503	0.488052
CHEMBL3798483		0	COc1ccc(C(=O)Cc2cc3c(cc2[N+](=O)[O-])C(=O)N(Cc2ccccc2)C3=O)cc1	IC50	'='	5510	nM	5.26	False	A	COc1ccc(C(=O)Cc2cc3c(cc2[N+](=O)[O-])C(=O)N(Cc2ccccc2)C3=O)cc1	0.856108	3.4162	1.02067	0.811921	0.829297	-0.18802	0.919502	0.545626
CHEMBL3798540		0	N#Cc1cc2cc(-c3ccccc3)n(O)c2cc1C#N	IC50	'='	6920	nM	5.16	False	A	N#Cc1cc2cc(-c3ccccc3)n(O)c2cc1C#N	-1.84026	4.04185	-0.000433	-0.042914	0.941247	0.710212	-0.491892	0.882086
CHEMBL3798677		0	Cc1ccc(C(=O)Cc2cc3c(cc2[N+](=O)[O-])C(=O)NC3=O)cc1	IC50	'='	2110	nM	5.68	False	A	Cc1ccc(C(=O)Cc2cc3c(cc2[N+](=O)[O-])C(=O)NC3=O)cc1	-0.793193	2.60114	-0.222842	0.850032	0.824979	0.215365	1.10602	0.269827
CHEMBL3799006		0	O=C1NC(=O)c2cc3c(Cl)c(-c4ccccc4)[nH]c3cc21	IC50	'='	250	nM	6.6	False	A	O=C1NC(=O)c2cc3c(Cl)c(-c4ccccc4)[nH]c3cc21	-1.54526	3.78529	-0.081031	0.156615	0.560591	1.10514	-0.084224	0.837543
CHEMBL3799429		0	O=C(Cc1cc2c(cc1[N+](=O)[O-])C(=O)NC2=O)c1cccs1	IC50	'='	6120	nM	5.21	False	A	O=C(Cc1cc2c(cc1[N+](=O)[O-])C(=O)NC2=O)c1cccs1	-1.20962	2.38557	-0.758717	1.29586	0.688173	0.369091	1.49713	0.302257
CHEMBL3799699		0	COn1c(-c2ccc(C)cc2)cc2cc3c(cc21)C(=O)NC3=O	IC50	'='	1750	nM	5.76	False	A	COn1c(-c2ccc(C)cc2)cc2cc3c(cc21)C(=O)NC3=O	-1.1953	3.30883	0.40495	-0.103696	0.763607	0.601827	-0.052022	0.798845
CHEMBL3799747		0	COc1ccc(-c2c(C=O)c3cc(C#N)c(C#N)cc3n2OC)cc1	IC50	'='	147	nM	6.83	False	A	COc1ccc(-c2c(C=O)c3cc(C#N)c(C#N)cc3n2OC)cc1	-0.926588	3.32721	0.496954	0.592744	0.90305	0.160853	0.00403	1.01111
CHEMBL3799754		0	COn1c(-c2ccc(C)cc2)c(C=O)c2cc(C#N)c(C#N)cc21	IC50	'='	405	nM	6.39	False	A	COn1c(-c2ccc(C)cc2)c(C=O)c2cc(C#N)c(C#N)cc21	-1.1618	3.44062	0.662257	0.359314	0.990972	0.372822	-0.136154	0.98836
CHEMBL3799798		0	COc1ccc(C(=O)Cc2cc3c(cc2[N+](=O)[O-])C(=O)NC3=O)cc1	IC50	'='	661	nM	6.18	False	A	COc1ccc(C(=O)Cc2cc3c(cc2[N+](=O)[O-])C(=O)NC3=O)cc1	-0.558662	2.49645	-0.384674	1.0795	0.743799	0.002352	1.24325	0.301262
CHEMBL3800008		0	Cc1ccc(-c2cc3cc(C#N)c(C#N)cc3n2O)cc1	IC50	'='	1140	nM	5.94	False	A	Cc1ccc(-c2cc3cc(C#N)c(C#N)cc3n2O)cc1	-1.65869	3.87214	0.227566	-0.152256	0.952259	0.659534	-0.612891	0.782589
CHEMBL3800179		0	COn1c(-c2ccccc2)c(CO)c2cc(C#N)c(C#N)cc21	IC50	'='	4990	nM	5.3	False	A	COn1c(-c2ccccc2)c(CO)c2cc(C#N)c(C#N)cc21	-1.21223	3.32411	0.149941	0.144788	0.903803	0.193794	-0.451874	1.34315
CHEMBL3800292		0	COn1c(-c2cccs2)cc2cc3c(cc21)C(=O)NC3=O	IC50	'='	6700	nM	5.17	False	A	COn1c(-c2cccs2)cc2cc3c(cc21)C(=O)NC3=O	-1.61808	3.09895	-0.105798	0.229293	0.66822	0.80413	0.297964	0.833713
CHEMBL3800320		0	CC(=O)On1c(-c2cccs2)cc2cc(C#N)c(C#N)cc21	IC50	'='	2080	nM	5.68	False	A	CC(=O)On1c(-c2cccs2)cc2cc(C#N)c(C#N)cc21	-1.59099	3.2415	0.160162	0.725407	0.903004	0.545812	0.23067	1.0332
CHEMBL3800329		0	COn1c(-c2ccc(C)cc2)c(CO)c2cc(C#N)c(C#N)cc21	IC50	'='	5120	nM	5.29	False	A	COn1c(-c2ccc(C)cc2)c(CO)c2cc(C#N)c(C#N)cc21	-1.03261	3.19255	0.366036	0.041905	0.899527	0.195299	-0.556903	1.25654
CHEMBL3818992		0	O=C(/C=C/c1ccc(O)c(O)c1)NCCC1CCN(Cc2ccccc2)CC1	IC50	'='	3500	nM	5.46	False	A	O=C(C=Cc1ccc(O)c(O)c1)NCCC1CCN(Cc2ccccc2)CC1	0.070485	1.77139	0.710108	-0.032113	0.872571	-0.710636	-0.788693	-0.20466
CHEMBL382645		0	NCCCOc1c2occc2cc2ccc(=O)oc12	IC50	'='	2510	nM	5.6	False	A	NCCCOc1c2occc2cc2ccc(=O)oc12	-1.92794	1.74168	-0.598538	0.382248	0.618765	-0.227704	0.213515	0.527771
CHEMBL386941		0	c1ccc(-c2csc(NN=C3CCCC3)n2)cc1	IC50	'='	7883	nM	5.1	False	A	c1ccc(-c2csc(NN=C3CCCC3)n2)cc1	-2.31618	1.99378	0.331279	0.11135	1.20643	0.230163	-0.562596	0.773166
CHEMBL3890408		0	O=C1/C(=C/c2ccc(O)cc2)Cc2cc(O)ccc21	IC50	'='	1670	nM	5.78	False	A	O=C1C(=Cc2ccc(O)cc2)Cc2cc(O)ccc21	-1.91357	3.08709	-0.175131	-0.552613	0.350639	0.223757	-0.207088	-0.177255
CHEMBL3891485		0	O=C1/C(=C/c2cccc(O)c2)Cc2cc(O)ccc21	IC50	'='	1200	nM	5.92	False	A	O=C1C(=Cc2cccc(O)c2)Cc2cc(O)ccc21	-1.91357	3.08709	-0.175131	-0.552613	0.350639	0.223757	-0.207088	-0.177255
CHEMBL3896947		0	O=C1/C(=C/c2ccccc2)Cc2cc(O)ccc21	IC50	'='	1940	nM	5.71	False	A	O=C1C(=Cc2ccccc2)Cc2cc(O)ccc21	-2.31658	3.05131	0.316183	-0.541568	0.513302	0.32018	-0.15829	0.24232
CHEMBL3900500		0	N#Cc1ccc(/C=C2\Cc3cc(O)ccc3C2=O)cc1	IC50	'='	2080	nM	5.68	False	A	N#Cc1ccc(C=C2Cc3cc(O)ccc3C2=O)cc1	-1.91883	3.11701	0.161807	-0.297246	0.595116	0.592032	0.029253	0.238082
CHEMBL3907033		0	O=C1/C(=C/c2ccc(Cl)cc2)Cc2cc(O)ccc21	IC50	'='	741	nM	6.13	False	A	O=C1C(=Cc2ccc(Cl)cc2)Cc2cc(O)ccc21	-2.20938	3.13495	0.384481	-0.191659	0.16983	0.561486	-0.180539	0.155923
CHEMBL3909535		0	CC(C)c1ccc(/C=C2\Cc3cc(O)ccc3C2=O)cc1	IC50	'='	961	nM	6.02	False	A	CC(C)c1ccc(C=C2Cc3cc(O)ccc3C2=O)cc1	-1.74323	2.59227	0.948425	-0.594933	0.534075	0.016028	-0.414515	0.059451
CHEMBL3910900		0	O=C1OCc2cc(OCc3ccc(Cl)cc3)ccc21	IC50	'='	3610	nM	5.44	False	A	O=C1OCc2cc(OCc3ccc(Cl)cc3)ccc21	-2.32281	2.85452	0.438891	0.341548	0.044492	0.018834	-0.129618	0.714378
CHEMBL3918471		0	COc1cccc(/C=C2\Cc3cc(O)ccc3C2=O)c1	IC50	'='	1190	nM	5.92	False	A	COc1cccc(C=C2Cc3cc(O)ccc3C2=O)c1	-1.8977	2.78944	0.360468	-0.357728	0.410448	0.059909	-0.111684	0.17509
CHEMBL3923134		0	C#CCN1C(=O)C(=O)c2cc(S(=O)(=O)N(C)Cc3ccccc3F)ccc21	IC50	'='	9430	nM	5.03	False	A	C#CCN1C(=O)C(=O)c2cc(S(=O)(=O)N(C)Cc3ccccc3F)ccc21	-0.575235	2.44494	0.567719	1.05438	0.493125	0.237063	0.6901	0.347852
CHEMBL3924440		0	O=C1/C(=C/c2cccc(Cl)c2)Cc2cc(O)ccc21	IC50	'='	157	nM	6.8	False	A	O=C1C(=Cc2cccc(Cl)c2)Cc2cc(O)ccc21	-2.20938	3.13495	0.384481	-0.191659	0.16983	0.561486	-0.180539	0.155923
CHEMBL3925000		0	O=C1/C(=C/c2ccccc2)Cc2ccc(O)cc21	IC50	'='	440	nM	6.36	False	A	O=C1C(=Cc2ccccc2)Cc2ccc(O)cc21	-2.31658	3.05131	0.316183	-0.541568	0.513302	0.32018	-0.15829	0.24232
CHEMBL3927065		0	O=c1ccoc2cc(OCc3ccc(F)cc3)ccc12	IC50	'='	1170	nM	5.93	False	A	O=c1ccoc2cc(OCc3ccc(F)cc3)ccc12	-2.1181	2.82269	0.344831	0.430691	0.093953	0.102635	0.167754	0.616729
CHEMBL3928890		0	O=C1/C(=C/c2ccc(Cl)c(Cl)c2)Cc2cc(O)ccc21	IC50	'='	235	nM	6.63	False	A	O=C1C(=Cc2ccc(Cl)c(Cl)c2)Cc2cc(O)ccc21	-2.10232	3.22285	0.452983	0.158557	-0.172278	0.802283	-0.203735	0.073459
CHEMBL3929816		0	O=C1OCc2cc(OCc3ccc(F)cc3)ccc21	IC50	'='	1330	nM	5.88	False	A	O=C1OCc2cc(OCc3ccc(F)cc3)ccc21	-2.3353	2.81824	0.275045	0.375119	0.003975	-0.021188	-0.118388	0.732346
CHEMBL3933900		0	O=C1/C(=C/c2ccc(F)cc2)Cc2cc(O)ccc21	IC50	'='	679	nM	6.17	False	A	O=C1C(=Cc2ccc(F)cc2)Cc2cc(O)ccc21	-2.22187	3.09867	0.220636	-0.158089	0.129315	0.521463	-0.16931	0.173891
CHEMBL3938837		0	O=C1OCc2cc(OCc3ccc(C(F)(F)F)cc3)ccc21	IC50	'='	9240	nM	5.03	False	A	O=C1OCc2cc(OCc3ccc(C(F)(F)F)cc3)ccc21	-1.96801	2.76775	0.308882	0.962475	-0.704935	0.366345	-0.268863	0.531381
CHEMBL3945872		0	COc1cc(/C=C/C(=O)Nc2cccc(CN(C)Cc3ccccc3)c2)ccc1O	IC50	'='	4500	nM	5.35	False	A	COc1cc(C=CC(=O)Nc2cccc(CN(C)Cc3ccccc3)c2)ccc1O	0.494183	3.13236	1.37009	0.282078	1.02603	-0.910521	-0.722052	0.536609
CHEMBL3948027		0	CC(=O)c1ccc(OCc2ccc(F)cc2)cc1O	IC50	'='	3700	nM	5.43	False	A	CC(=O)c1ccc(OCc2ccc(F)cc2)cc1O	-2.12833	2.73142	0.051077	0.484347	0.204174	-0.685875	-0.397489	0.416058
CHEMBL3950869		0	CN(Cc1ccc(F)cc1)S(=O)(=O)c1ccc2c(c1)C(=O)C(=O)N2	IC50	'='	8260	nM	5.08	False	A	CN(Cc1ccc(F)cc1)S(=O)(=O)c1ccc2c(c1)C(=O)C(=O)N2	-0.928365	2.53479	-0.209254	0.96976	0.533664	0.318264	0.673261	0.407505
CHEMBL3950873		0	O=C1/C(=C/c2ccc(Br)cc2)Cc2cc(O)ccc21	IC50	'='	1050	nM	5.98	False	A	O=C1C(=Cc2ccc(Br)cc2)Cc2cc(O)ccc21	-2.14919	3.13931	0.439378	-0.190169	0.170082	0.597123	-0.17918	0.154255
CHEMBL3958135		0	Cc1cccc(/C=C2\Cc3cc(O)ccc3C2=O)c1	IC50	'='	860	nM	6.07	False	A	Cc1cccc(C=C2Cc3cc(O)ccc3C2=O)c1	-2.13524	2.90565	0.533228	-0.627701	0.509248	0.292853	-0.262724	0.151944
CHEMBL3965044		0	O=C1/C(=C/c2cccc(F)c2)Cc2cc(O)ccc21	IC50	'='	458	nM	6.34	False	A	O=C1C(=Cc2cccc(F)c2)Cc2cc(O)ccc21	-2.22187	3.09867	0.220636	-0.158089	0.129315	0.521463	-0.16931	0.173891
CHEMBL3965783		0	O=C(/C=C/c1ccc(O)cc1O)NCCC1CCN(Cc2ccccc2)CC1	IC50	'='	5500	nM	5.26	False	A	O=C(C=Cc1ccc(O)cc1O)NCCC1CCN(Cc2ccccc2)CC1	0.070485	1.77139	0.710108	-0.032113	0.872571	-0.710636	-0.788693	-0.20466
CHEMBL3971638		0	N#Cc1cccc(/C=C2\Cc3cc(O)ccc3C2=O)c1	IC50	'='	444	nM	6.35	False	A	N#Cc1cccc(C=C2Cc3cc(O)ccc3C2=O)c1	-1.91883	3.11701	0.161807	-0.297246	0.595116	0.592032	0.029253	0.238082
CHEMBL3979091		0	O=C1/C(=C/c2cccc(Br)c2)Cc2cc(O)ccc21	IC50	'='	131	nM	6.88	False	A	O=C1C(=Cc2cccc(Br)c2)Cc2cc(O)ccc21	-2.14919	3.13931	0.439378	-0.190169	0.170082	0.597123	-0.17918	0.154255
CHEMBL3979733		0	CN(C)c1ccc(/C=C2\Cc3cc(O)ccc3C2=O)cc1	IC50	'='	1720	nM	5.76	False	A	CN(C)c1ccc(C=C2Cc3cc(O)ccc3C2=O)cc1	-1.70682	2.59625	0.615256	-0.42412	0.685064	0.174129	-0.355084	0.18408
CHEMBL398440	CHLOROXYLENOL	4	Cc1cc(O)cc(C)c1Cl	IC50	'='	1829	nM	5.74	False	A	Cc1cc(O)cc(C)c1Cl	-4.24869	1.84917	-0.521013	-0.415244	0.163073	0.324389	-0.941999	0.069632
CHEMBL3986142		0	C#CCN1C(=O)C(=O)c2cc(S(=O)(=O)N(C)Cc3ccc(F)cc3)ccc21	IC50	'='	4310	nM	5.37	False	A	C#CCN1C(=O)C(=O)c2cc(S(=O)(=O)N(C)Cc3ccc(F)cc3)ccc21	-0.575235	2.44494	0.567719	1.05438	0.493125	0.237063	0.6901	0.347852
CHEMBL3986834		0	Cc1ccc(/C=C2\Cc3cc(O)ccc3C2=O)cc1	IC50	'='	3220	nM	5.49	False	A	Cc1ccc(C=C2Cc3cc(O)ccc3C2=O)cc1	-2.13524	2.90565	0.533228	-0.627701	0.509248	0.292853	-0.262724	0.151944
CHEMBL3989843	TRANYLCYPROMINE	4	N[C@@H]1C[C@H]1c1ccccc1.N[C@H]1C[C@@H]1c1ccccc1	IC50	'='	4200	nM	5.38	False	A	NC1CC1c1ccccc1.NC1CC1c1ccccc1	-1.44669	2.06495	-0.567977	-0.937389	0.715818	0.087257	-0.909353	1.64706
CHEMBL399353		0	COc1ccc(-c2csc(N/N=C3\CCCCC3C)n2)cc1	IC50	'='	2760	nM	5.56	False	A	COc1ccc(-c2csc(NN=C3CCCCC3C)n2)cc1	-1.54892	1.55736	0.762131	0.098958	1.04301	0.123418	-0.678274	0.558572
CHEMBL399572		0	N#Cc1ccc(-c2csc(NN=C3CCCC3)n2)cc1	IC50	'='	645.65	nM	6.19	False	A	N#Cc1ccc(-c2csc(NN=C3CCCC3)n2)cc1	-1.91476	2.07657	0.18227	0.344319	1.30089	0.503629	-0.370784	0.77947
CHEMBL399764		0	O=[N+]([O-])c1cccc(-c2csc(NN=C3CCCC3)n2)c1	IC50	'='	3460	nM	5.46	False	A	O=[N+]([O-])c1cccc(-c2csc(NN=C3CCCC3)n2)c1	-1.47917	1.96331	-0.050293	0.816542	1.27588	0.319561	0.237785	0.515703
CHEMBL405110	METHYLTHIONINIUM CHLORIDE	0	CN(C)c1ccc2nc3ccc(=[N+](C)C)cc-3sc2c1.[Cl-]	IC50	'='	70	nM	7.16	False	A	CN(C)c1ccc2nc3ccc(=[N+](C)C)cc-3sc2c1.[Cl-]	-1.74563	0.829245	-0.08104	-0.051473	0.610716	1.34574	0.831881	1.04186
CHEMBL4059592		0	O=C1CCc2ccc(OCCCN3CCN(Cc4ccccc4)CC3)cc2N1	IC50	'='	6600	nM	5.18	False	A	O=C1CCc2ccc(OCCCN3CCN(Cc4ccccc4)CC3)cc2N1	-0.325514	1.50316	1.29994	-0.01816	0.95045	-0.165203	-0.773606	0.75186
CHEMBL4060398		0	Cc1c(C#N)c(=O)oc2cc(OCc3ccc(Cl)cc3)ccc12	IC50	'='	1130	nM	5.95	False	A	Cc1c(C#N)c(=O)oc2cc(OCc3ccc(Cl)cc3)ccc12	-1.53102	2.80618	0.654169	0.503077	0.229987	0.388682	0.173196	0.483328
CHEMBL4061639		0	Cn1ncc2cc(C(=O)Nc3ccc(F)c(Cl)c3)ccc21	IC50	'='	0.6607	nM	9.18	False	A	Cn1ncc2cc(C(=O)Nc3ccc(F)c(Cl)c3)ccc21	-1.78191	3.53881	0.111521	0.706761	0.557152	0.785772	-0.561091	1.06107
CHEMBL4062159		0	Cc1ccc(/N=C/c2coc3ccccc3c2=O)c(O)c1	IC50	'='	6260	nM	5.2	False	A	Cc1ccc(N=Cc2coc3ccccc3c2=O)c(O)c1	-1.6146	2.82441	0.134204	-0.07852	0.617924	0.312674	0.219165	0.124554
CHEMBL4062293		0	CCN(CC)CCCOc1ccc2c(c1)NC(=O)CC2	IC50	'='	8400	nM	5.08	False	A	CCN(CC)CCCOc1ccc2c(c1)NC(=O)CC2	-2.0632	0.201761	0.478864	0.362937	0.911478	-0.875508	-0.607421	0.364405
CHEMBL4062746		0	CCCCC1OC(=O)c2cc(-n3nc(C(F)(F)F)cc3O)ccc21	IC50	'='	7240	nM	5.14	False	A	CCCCC1OC(=O)c2cc(-n3nc(C(F)(F)F)cc3O)ccc21	-1.42757	1.94912	0.16445	1.1159	-0.351297	0.304812	-0.586818	0.040995
CHEMBL4063297		0	O=[N+]([O-])/C=C/c1cccc(OCc2ccc(Cl)cc2)c1	IC50	'='	7590	nM	5.12	False	A	O=[N+]([O-])C=Cc1cccc(OCc2ccc(Cl)cc2)c1	-1.90694	2.72887	0.518835	1.13463	0.60687	-0.540746	0.290562	0.594588
CHEMBL4063688		0	COc1ccccc1CN(C)CCCOc1cc(O)c2c(=O)c3ccccc3sc2c1	IC50	'='	6310	nM	5.2	False	A	COc1ccccc1CN(C)CCCOc1cc(O)c2c(=O)c3ccccc3sc2c1	0.567888	3.15004	1.60173	0.075314	0.483637	-0.822138	-0.653037	0.537865
CHEMBL4063824		0	O=C1CCc2ccc(OCCCCCCN3CCN(Cc4ccccc4)CC3)cc2N1	IC50	'='	5700	nM	5.24	False	A	O=C1CCc2ccc(OCCCCCCN3CCN(Cc4ccccc4)CC3)cc2N1	0.298316	1.17088	1.98367	0.200418	0.93604	-0.555092	-0.968976	0.687419
CHEMBL4063972		0	O=c1c(/C=N/c2cc(Cl)ccc2O)coc2ccccc12	IC50	'='	1940	nM	5.71	False	A	O=c1c(C=Nc2cc(Cl)ccc2O)coc2ccccc12	-1.6875	3.05421	-0.019718	0.381173	0.271133	0.566973	0.306861	0.131321
CHEMBL4064264		0	COc1ccccc1CN(C)CCCCCCOc1cc(O)c2c(=O)c3ccccc3sc2c1	IC50	'='	1030	nM	5.99	False	A	COc1ccccc1CN(C)CCCCCCOc1cc(O)c2c(=O)c3ccccc3sc2c1	1.19127	2.78072	2.29894	0.251965	0.484736	-1.22684	-0.869463	0.452256
CHEMBL4064374		0	CC(C)N1CCN(CCCCCCOc2ccc3c(c2)NC(=O)CC3)CC1	IC50	'='	6800	nM	5.17	False	A	CC(C)N1CCN(CCCCCCOc2ccc3c(c2)NC(=O)CC3)CC1	-0.719957	-0.281413	1.4088	0.225595	0.852691	-0.487899	-0.906392	0.272855
CHEMBL4064738		0	CCN(CCCOc1cc(O)c2c(=O)c3ccccc3sc2c1)Cc1ccccc1OC	IC50	'='	8170	nM	5.09	False	A	CCN(CCCOc1cc(O)c2c(=O)c3ccccc3sc2c1)Cc1ccccc1OC	0.77586	3.01664	1.81204	0.129214	0.493104	-0.963656	-0.716832	0.520504
CHEMBL4065398		0	CC(C)N1CCN(CCCCCOc2ccc3c(c2)NC(=O)CC3)CC1	IC50	'='	8200	nM	5.09	False	A	CC(C)N1CCN(CCCCCOc2ccc3c(c2)NC(=O)CC3)CC1	-0.927397	-0.180511	1.18927	0.149724	0.856235	-0.363902	-0.846749	0.283673
CHEMBL4066518		0	O=c1c(/C=N/c2cc(F)ccc2O)coc2ccc(Br)cc12	IC50	'='	3090	nM	5.51	False	A	O=c1c(C=Nc2cc(F)ccc2O)coc2ccc(Br)cc12	-1.53306	3.11395	-0.056441	0.761363	-0.104065	0.798407	0.29163	0.071074
CHEMBL4066985		0	CCN(CCCCCCOc1cc(O)c2c(=O)c3ccccc3sc2c1)Cc1ccc(N(C)C)cc1	IC50	'='	1250	nM	5.9	False	A	CCN(CCCCCCOc1cc(O)c2c(=O)c3ccccc3sc2c1)Cc1ccc(N(C)C)cc1	2.02802	2.48477	2.68853	0.414408	0.206831	-1.21109	-0.772759	1.16609
CHEMBL4067447		0	COc1ccccc1CN(C)CCCCOc1cc(O)c2c(=O)c3ccccc3sc2c1	IC50	'='	620	nM	6.21	False	A	COc1ccccc1CN(C)CCCCOc1cc(O)c2c(=O)c3ccccc3sc2c1	0.77654	3.0249	1.85048	0.138944	0.484044	-0.968662	-0.732062	0.501892
CHEMBL4067752		0	O=[N+]([O-])/C=C/c1cccc(OCc2cccc(Br)c2)c1	IC50	'='	6630	nM	5.18	False	A	O=[N+]([O-])C=Cc1cccc(OCc2cccc(Br)c2)c1	-1.84656	2.73248	0.572561	1.13713	0.60578	-0.506093	0.291313	0.592521
CHEMBL4068237		0	C#CCN(CCCOc1ccc2c(c1)NC(=O)CC2)Cc1ccccc1	IC50	'='	9000	nM	5.05	False	A	C#CCN(CCCOc1ccc2c(c1)NC(=O)CC2)Cc1ccccc1	-0.767668	1.8312	1.39354	0.403697	0.932315	-0.78912	-0.627163	0.733878
CHEMBL4068302		0	C#CCn1c(-c2ccc(C(=O)N/N=C/c3cccnc3)cc2)nc2ccccc21	IC50	'='	9586	nM	5.02	False	A	C#CCn1c(-c2ccc(C(=O)NN=Cc3cccnc3)cc2)nc2ccccc21	0.108085	3.95772	1.13265	0.605995	1.62188	0.401201	-0.358191	1.28848
CHEMBL4068321		0	O=c1ccc2ccc(OCc3ccc(Br)cc3)cc2o1	IC50	'='	240	nM	6.62	False	A	O=c1ccc2ccc(OCc3ccc(Br)cc3)cc2o1	-2.04162	2.87993	0.648077	0.421522	0.112829	0.165968	0.122979	0.555218
CHEMBL4068342		0	Cc1ccc(COc2cccc(/C=C/[N+](=O)[O-])c2)cc1	IC50	'='	9360	nM	5.03	False	A	Cc1ccc(COc2cccc(C=C[N+](=O)[O-])c2)cc1	-1.83804	2.52458	0.659263	0.651296	0.930041	-0.713516	0.213382	0.583144
CHEMBL4068546		0	O=[N+]([O-])/C=C/c1cccc(OCc2ccc(F)cc2)c1	IC50	'='	6460	nM	5.19	False	A	O=[N+]([O-])C=Cc1cccc(OCc2ccc(F)cc2)c1	-1.91982	2.69439	0.357281	1.16642	0.568912	-0.578385	0.303296	0.613445
CHEMBL4069084		0	Cc1c(C#N)c(=O)oc2cc(OCc3ccc(Br)cc3Br)ccc12	IC50	'='	720	nM	6.14	False	A	Cc1c(C#N)c(=O)oc2cc(OCc3ccc(Br)cc3Br)ccc12	-1.30242	2.89517	0.838863	0.838685	-0.094342	0.673019	0.130602	0.403491
CHEMBL4071786		0	O=[N+]([O-])/C=C/c1cccc(OCc2ccc(C(F)(F)F)cc2)c1	IC50	'='	6600	nM	5.18	False	A	O=[N+]([O-])C=Cc1cccc(OCc2ccc(C(F)(F)F)cc2)c1	-1.55592	2.64717	0.399055	1.71539	-0.13267	-0.157409	0.147744	0.408214
CHEMBL4072417		0	O=C1CCc2ccc(OCCCCCCN3CCN(c4ccccn4)CC3)cc2N1	IC50	'='	5600	nM	5.25	False	A	O=C1CCc2ccc(OCCCCCCN3CCN(c4ccccn4)CC3)cc2N1	0.065428	0.982862	1.53264	0.364984	1.09855	-0.236658	-0.816968	0.731038
CHEMBL4072860		0	CN(CCCCCCOc1cc(O)c2c(=O)c3ccccc3sc2c1)Cc1ccccc1	IC50	'='	570	nM	6.24	False	A	CN(CCCCCCOc1cc(O)c2c(=O)c3ccccc3sc2c1)Cc1ccccc1	0.783525	2.95128	2.2582	0.170362	0.586105	-1.14266	-0.912937	0.491723
CHEMBL4073325		0	CCN(CCCOc1cc(O)c2c(=O)c3ccccc3sc2c1)Cc1ccc(N(C)C)cc1	IC50	'='	2790	nM	5.55	False	A	CCN(CCCOc1cc(O)c2c(=O)c3ccccc3sc2c1)Cc1ccc(N(C)C)cc1	0.965811	2.88724	2.02881	0.107987	0.717454	-0.767363	-0.925166	0.548522
CHEMBL4073457		0	O=C1CCc2ccc(OCCCCCCN3CCC(Cc4ccccc4)CC3)cc2N1	IC50	'='	300	nM	6.52	False	A	O=C1CCc2ccc(OCCCCCCN3CCC(Cc4ccccc4)CC3)cc2N1	0.267514	1.18423	2.31268	0.056428	0.755859	-0.689032	-1.02231	0.556345
CHEMBL4073506		0	Cc1ccc2occ(/C=N/c3cc(Cl)ccc3O)c(=O)c2c1	IC50	'='	2150	nM	5.67	False	A	Cc1ccc2occ(C=Nc3cc(Cl)ccc3O)c(=O)c2c1	-1.50757	2.90569	0.213047	0.253269	0.293874	0.534833	0.181324	0.045721
CHEMBL4074011		0	O=C1CCc2ccc(OCCCCCN3CCN(Cc4ccccc4)CC3)cc2N1	IC50	'='	2400	nM	5.62	False	A	O=C1CCc2ccc(OCCCCCN3CCN(Cc4ccccc4)CC3)cc2N1	0.090958	1.27932	1.76462	0.131799	0.941673	-0.43474	-0.907145	0.70521
CHEMBL4074119		0	CCCCCCCC1OC(=O)c2cc(N3N=C(C)CC3=O)ccc21	IC50	'='	6780	nM	5.17	False	A	CCCCCCCC1OC(=O)c2cc(N3N=C(C)CC3=O)ccc21	-1.30765	0.359963	1.02	0.491694	0.762642	-0.364337	0.123119	0.048819
CHEMBL4074152		0	C#CCN(CCCCOc1ccc2c(c1)NC(=O)CC2)Cc1ccccc1	IC50	'='	9300	nM	5.03	False	A	C#CCN(CCCCOc1ccc2c(c1)NC(=O)CC2)Cc1ccccc1	-0.558928	1.70905	1.63996	0.472984	0.929359	-0.933928	-0.703521	0.699164
CHEMBL4076775		0	Cc1ccc(O)c(/N=C/c2coc3ccc(Br)cc3c2=O)c1	IC50	'='	7140	nM	5.15	False	A	Cc1ccc(O)c(N=Cc2coc3ccc(Br)cc3c2=O)c1	-1.44703	2.90864	0.26574	0.256647	0.291599	0.568619	0.18154	0.043302
CHEMBL4076993		0	O=c1c(/C=N/c2ccc(Cl)cc2O)coc2ccc(Br)cc12	IC50	'='	3180	nM	5.5	False	A	O=c1c(C=Nc2ccc(Cl)cc2O)coc2ccc(Br)cc12	-1.52037	3.14929	0.106222	0.728715	-0.064869	0.837199	0.279624	0.052647
CHEMBL4077045		0	C#CCn1c(-c2ccc(C(=O)N/N=C/c3ccc(O)cc3)cc2)nc2ccccc21	IC50	'='	2819	nM	5.55	False	A	C#CCn1c(-c2ccc(C(=O)NN=Cc3ccc(O)cc3)cc2)nc2ccccc21	0.536564	4.31892	1.10562	0.348653	1.31177	0.061658	-0.587278	0.767017
CHEMBL4077182		0	O=c1c(/C=N/c2ccc(F)cc2O)coc2ccc(Br)cc12	IC50	'='	2720	nM	5.57	False	A	O=c1c(C=Nc2ccc(F)cc2O)coc2ccc(Br)cc12	-1.53306	3.11395	-0.056441	0.761363	-0.104065	0.798407	0.29163	0.071074
CHEMBL4077377		0	O=[N+]([O-])/C=C/c1cccc(OCc2cccc(Cl)c2)c1	IC50	'='	3520	nM	5.45	False	A	O=[N+]([O-])C=Cc1cccc(OCc2cccc(Cl)c2)c1	-1.90694	2.72887	0.518835	1.13463	0.60687	-0.540746	0.290562	0.594588
CHEMBL4077948		0	CCN(CCCCCCOc1cc(O)c2c(=O)c3ccccc3sc2c1)Cc1ccccc1OC	IC50	'='	1300	nM	5.89	False	A	CCN(CCCCCCOc1cc(O)c2c(=O)c3ccccc3sc2c1)Cc1ccccc1OC	1.39829	2.66097	2.50247	0.302318	0.485347	-1.34123	-0.929398	0.437175
CHEMBL4078101		0	O=C1CCc2ccc(OCCCN3CCN(c4ccccn4)CC3)cc2N1	IC50	'='	1100	nM	5.96	False	A	O=C1CCc2ccc(OCCCN3CCN(c4ccccn4)CC3)cc2N1	-0.559147	1.33112	0.83719	0.144113	1.09799	0.188336	-0.616832	0.796587
CHEMBL4079843		0	Cc1c(Cl)c(=O)oc2cc(OCc3ccc(Br)cc3)ccc12	IC50	'='	370	nM	6.43	False	A	Cc1c(Cl)c(=O)oc2cc(OCc3ccc(Br)cc3)ccc12	-1.75961	2.80626	0.891009	0.607657	-0.189133	0.389101	-0.015197	0.412216
CHEMBL4080020		0	O=C1CCc2ccc(OCCCCN3CCN(Cc4ccccc4)CC3)cc2N1	IC50	'='	7400	nM	5.13	False	A	O=C1CCc2ccc(OCCCCN3CCN(Cc4ccccc4)CC3)cc2N1	-0.116714	1.39136	1.54374	0.060787	0.944998	-0.306063	-0.844784	0.723365
CHEMBL4081806		0	O=c1c(/C=N/c2ccccc2O)coc2ccccc12	IC50	'='	6810	nM	5.17	False	A	O=c1c(C=Nc2ccccc2O)coc2ccccc12	-1.79446	2.96633	-0.09122	0.035874	0.607732	0.331489	0.334418	0.211111
CHEMBL4082043		0	O=c1c(/C=N/c2cc(F)ccc2O)coc2ccccc12	IC50	'='	4650	nM	5.33	False	A	O=c1c(C=Nc2cc(F)ccc2O)coc2ccccc12	-1.7002	3.01886	-0.182382	0.413822	0.231936	0.528181	0.318868	0.149748
CHEMBL4082300		0	Cc1c(C#N)c(=O)oc2cc(OCc3ccc(F)cc3)ccc12	IC50	'='	600	nM	6.22	False	A	Cc1c(C#N)c(=O)oc2cc(OCc3ccc(F)cc3)ccc12	-1.54441	2.77403	0.49556	0.532564	0.195317	0.35411	0.187865	0.503328
CHEMBL4082612		0	Cc1ccc(O)c(/N=C/c2coc3ccc(C)cc3c2=O)c1	IC50	'='	5120	nM	5.29	False	A	Cc1ccc(O)c(N=Cc2coc3ccc(C)cc3c2=O)c1	-1.43445	2.69549	0.353063	-0.175189	0.619677	0.301359	0.11345	0.044123
CHEMBL4083301		0	CCN(CCCCOc1cc(O)c2c(=O)c3ccccc3sc2c1)Cc1ccccc1N(C)C	IC50	'='	1540	nM	5.81	False	A	CCN(CCCCOc1cc(O)c2c(=O)c3ccccc3sc2c1)Cc1ccccc1N(C)C	1.17409	2.77248	2.27181	0.175053	0.710281	-0.897692	-0.999531	0.515114
CHEMBL4083836		0	CCN(CCCCCCOc1ccc2c(c1)NC(=O)CC2)Cc1ccccc1	IC50	'='	1200	nM	5.92	False	A	CCN(CCCCCCOc1ccc2c(c1)NC(=O)CC2)Cc1ccccc1	-0.249626	1.29167	1.91039	0.475418	0.95298	-1.2239	-0.926956	0.685697
CHEMBL4084007		0	CC(C)N1CCN(CCCOc2ccc3c(c2)NC(=O)CC3)CC1	IC50	'='	9400	nM	5.03	False	A	CC(C)N1CCN(CCCOc2ccc3c(c2)NC(=O)CC3)CC1	-1.34413	0.027575	0.722963	-0.017856	0.859873	-0.083761	-0.718507	0.31495
CHEMBL4084286		0	CCCCCCCC1OC(=O)c2cc(-n3nc(C(F)(F)F)cc3O)ccc21	IC50	'='	8570	nM	5.07	False	A	CCCCCCCC1OC(=O)c2cc(-n3nc(C(F)(F)F)cc3O)ccc21	-0.803001	1.50164	0.932363	1.26088	-0.218543	-0.294958	-0.833999	-0.022142
CHEMBL4084335		0	C#CCN(CCCCCOc1ccc2c(c1)NC(=O)CC2)Cc1ccccc1	IC50	'='	8900	nM	5.05	False	A	C#CCN(CCCCCOc1ccc2c(c1)NC(=O)CC2)Cc1ccccc1	-0.35137	1.58809	1.86294	0.534939	0.927834	-1.06479	-0.770367	0.675299
CHEMBL4085234		0	O=c1c(/C=N/c2ncccc2O)coc2ccc(Br)cc12	IC50	'='	9810	nM	5.01	False	A	O=c1c(C=Nc2ncccc2O)coc2ccc(Br)cc12	-1.65549	2.77528	-0.32764	0.650556	0.397028	0.855066	0.464143	0.203422
CHEMBL4085819		0	CCN(CCCCCCOc1cc(O)c2c(=O)c3ccccc3sc2c1)Cc1ccccc1	IC50	'='	1440	nM	5.84	False	A	CCN(CCCCCCOc1cc(O)c2c(=O)c3ccccc3sc2c1)Cc1ccccc1	0.99094	2.82679	2.46218	0.223814	0.586739	-1.26409	-0.973034	0.474727
CHEMBL4086224		0	CCN(CCCOc1cc(O)c2c(=O)c3ccccc3sc2c1)Cc1ccccc1N(C)C	IC50	'='	5940	nM	5.23	False	A	CCN(CCCOc1cc(O)c2c(=O)c3ccccc3sc2c1)Cc1ccccc1N(C)C	0.965811	2.88724	2.02881	0.107987	0.717454	-0.767363	-0.925166	0.548522
CHEMBL4086270		0	O=c1c(/C=N/c2ccc(Cl)cc2O)coc2ccccc12	IC50	'='	1420	nM	5.85	False	A	O=c1c(C=Nc2ccc(Cl)cc2O)coc2ccccc12	-1.6875	3.05421	-0.019718	0.381173	0.271133	0.566973	0.306861	0.131321
CHEMBL4087905		0	O=C1CCc2ccc(OCCCN3CCc4ccccc4C3)cc2N1	IC50	'='	8600	nM	5.07	False	A	O=C1CCc2ccc(OCCCN3CCc4ccccc4C3)cc2N1	-0.948925	1.85646	1.05592	-0.25013	0.783967	-0.040962	-0.648855	0.691307
CHEMBL4089754		0	Cn1cc2cc(C(=O)Nc3ccc(F)c(Cl)c3)ccc2n1	IC50	'='	562	nM	6.25	False	A	Cn1cc2cc(C(=O)Nc3ccc(F)c(Cl)c3)ccc2n1	-1.78228	3.54385	0.13386	0.712556	0.551713	0.782615	-0.570081	1.05004
CHEMBL4090338		0	CCN(CC)CCCCOc1ccc2c(c1)NC(=O)CC2	IC50	'='	7700	nM	5.11	False	A	CCN(CC)CCCCOc1ccc2c(c1)NC(=O)CC2	-1.85485	0.088062	0.726933	0.443334	0.909594	-1.02172	-0.676718	0.336221
CHEMBL4090445		0	Cc1ccc2occ(/C=N/c3cc(F)ccc3O)c(=O)c2c1	IC50	'='	3830	nM	5.42	False	A	Cc1ccc2occ(C=Nc3cc(F)ccc3O)c(=O)c2c1	-1.5208	2.87281	0.053514	0.283478	0.258173	0.499299	0.195387	0.065363
CHEMBL4091051		0	O=C1C=CC(=O)C(C2CCCC2)=C1	IC50	'='	5840	nM	5.23	False	A	O=C1C=CC(=O)C(C2CCCC2)=C1	-3.84323	-0.441256	-0.14709	-0.253555	0.369714	0.634147	0.792337	-0.761083
CHEMBL4091608		0	O=C1CCc2ccc(OCCCCCCN3CCc4ccccc4C3)cc2N1	IC50	'='	3400	nM	5.47	False	A	O=C1CCc2ccc(OCCCCCCN3CCc4ccccc4C3)cc2N1	-0.322077	1.48925	1.75309	-0.01143	0.786267	-0.502119	-0.849842	0.620245
[truncated: 196 more rows]

## Sheet: MAO B
Molecule ChEMBL ID	Molecule Name	Molecule Max Phase	Smiles	Standard Type	Standard Relation	Standard Value	log IC50	Standard Units	pChEMBL Value	Potential Duplicate	MOLID	PS1	PS2	PS3	PS4	PS5	PS6	PS7	PS8	Formo	Difference from coordinates								Pseudo	Difference from coordinates								Calycosin	Difference from coordinates								Calycosin D	Difference from coordinates
[truncated: 3,347 more rows]
[truncated: 46 more columns]

[truncated: 6 more sheets: IC50 under 10 uM B, MAO A+B, Both A and B, Selectivity, ED, Isoflavonoids]
